# Supplementary material for: Comparative genomics hints at dispensability of multiple essential genes in two Escherichia coli L-form strains
Source: Biosci Rep. 2023 Oct 25;43(10):BSR20231227. doi: 10.1042/BSR20231227 (PMC10600066; doi:10.1042/BSR20231227)
Supplement: Supplementary Tables S1-S8 [file BSR-2023-1227_supp1.zip]

Archive with 8 entries (8 files):
- BSR-2023-1227_suppsT8.xlsx
- BSR-2023-1227_suppsT1.xlsx
- BSR-2023-1227_suppsT2.xlsx
- BSR-2023-1227_suppsT3.xlsx
- BSR-2023-1227_suppsT4.xlsx
- BSR-2023-1227_suppsT5.xlsx
- BSR-2023-1227_suppsT6.xlsx
- BSR-2023-1227_suppsT7.xlsx
