# Supplementary material for: Comparative genomics hints at dispensability of multiple essential genes in two Escherichia coli L-form strains
Source: Biosci Rep. 2023 Oct 25;43(10):BSR20231227. doi: 10.1042/BSR20231227 (PMC10600066; doi:10.1042/BSR20231227)
Supplement: Supplementary Tables S1-S8 [file BSR-2023-1227_supp1.zip › BSR-2023-1227_suppsT8.xlsx]

## Sheet: LWF+_essential gene_score
Table S8 Missense variant prediction for essential genes: LWF+
CHROM	POS	REF	ALT	EFFECT	GENE	GENEID	HGVS_C	HGVS_P	Predict_Score
NC_000913.3	96963	T	C	missense_variant	mraY	b0087	c.962T>C	p.Met321Thr	0.698627
NC_000913.3	98655	G	T	missense_variant	ftsW	b0089	c.253G>T	p.Asp85Tyr	0.836
NC_000913.3	99998	A	G	missense_variant	murG	b0090	c.355A>G	p.Ile119Val	0.993013
NC_000913.3	101410	A	C	missense_variant	murC	b0091	c.646A>C	p.Asn216His	0.610479
NC_000913.3	104328	C	A	missense_variant	ftsA	b0094	c.347C>A	p.Ala116Glu	0.291
NC_000913.3	200118	A	G	missense_variant	bamA	b0177	c.2191A>G	p.Asn731Asp	0.906
NC_000913.3	202913	G	T	missense_variant	lpxA	b0181	c.354G>T	p.Met118Ile	0.946712
NC_000913.3	208222	G	T	missense_variant	dnaE	b0184	c.3097G>T	p.Asp1033Tyr	0.444765
NC_000913.3	208586	A	G	missense_variant	dnaE	b0184	c.3461A>G	p.Gln1154Arg	0.628309
NC_000913.3	212905	T	A	missense_variant	tilS	b0188	c.575T>A	p.Leu192Gln	0.87727
NC_000913.3	218279	G	T	missense_variant	proS	b0194	c.497C>A	p.Ser166Tyr	0.562221
NC_000913.3	659756	G	A	missense_variant	lipA	b0628	c.461C>T	p.Thr154Ile	0.524014
NC_000913.3	660152	A	G	missense_variant	lipA	b0628	c.65T>C	p.Ile22Thr	0.597823
NC_000913.3	672944	A	G	missense_variant	leuS	b0642	c.1840T>C	p.Tyr614His	1.11796
NC_000913.3	760009	G	T	missense_variant	sucA	b0726	c.1304G>T	p.Arg435Leu	0.856613
NC_000913.3	761921	G	A	missense_variant	sucB	b0727	c.400G>A	p.Gly134Ser	0.803082
NC_000913.3	930650	G	A	missense_variant	cydD	b0887	c.313C>T	p.Arg105Cys	0.513474
NC_000913.3	988515	G	T	missense_variant	asnS	b0930	c.471C>A	p.Phe157Leu	0.771477
NC_000913.3	1129156	G	T	missense_variant	murJ	b1069	c.1318G>T	p.Gly440Cys	0.952505
NC_000913.3	1149831	A	C	missense_variant	fabD	b1092	c.104A>C	p.Glu35Ala	0.908901
NC_000913.3	1191068	A	C	missense_variant	purB	b1131	c.919T>G	p.Phe307Val	0.646425
NC_000913.3	1263056	A	G	missense_variant	lolB	b1209	c.445T>C	p.Tyr149His	0.839039
NC_000913.3	1331921	G	T	missense_variant	topA	b1274	c.874G>T	p.Ala292Ser	0.989417
NC_000913.3	1891158	C	A	missense_variant	tsaB	b1807	c.110G>T	p.Arg37Leu	0.386598
NC_000913.3	1949462	A	G	missense_variant	aspS	b1866	c.1061T>C	p.Val354Ala	0.988089
NC_000913.3	1949816	G	A	missense_variant	aspS	b1866	c.707C>T	p.Thr236Ile	0.824564
NC_000913.3	2433278	T	G	missense_variant	accD	b2316	c.649A>C	p.Asn217His	0.821847
NC_000913.3	2433289	A	C	missense_variant	accD	b2316	c.638T>G	p.Leu213Arg	0.761075
NC_000913.3	2534927	G	T	missense_variant	ptsI	b2416	c.862G>T	p.Gly288Cys	0.604413
NC_000913.3	2820756	T	C	missense_variant	alaS	b2697	c.1256A>G	p.Lys419Arg	0.736303
NC_000913.3	2907660	C	A	missense_variant	eno	b2779	c.282G>T	p.Met94Ile	0.820128
NC_000913.3	3081275	C	T	missense_variant	tktA	b2935	c.361G>A	p.Ala121Thr	0.735148
NC_000913.3	3314361	C	T	missense_variant	infB	b3168	c.1654G>A	p.Ala552Thr	0.510025
NC_000913.3	3324113	G	A	missense_variant	folP	b3177	c.799C>T	p.Arg267Trp	0.816342
NC_000913.3	3344577	C	A	missense_variant	lptB	b3201	c.634C>A	p.Gln212Lys	0.861091
NC_000913.3	3401048	A	G	missense_variant	mreB	b3251	c.40T>C	p.Ser14Pro	0.602208
NC_000913.3	3472758	G	A	missense_variant	fusA	b3340	c.757C>T	p.Arg253Cys	0.835749
NC_000913.3	3473064	A	G	missense_variant	fusA	b3340	c.451T>C	p.Phe151Leu	0.798096
NC_000913.3	3514957	A	G	missense_variant	rpe	b3386	c.103T>C	p.Phe35Leu	0.510905
NC_000913.3	3723597	C	A	missense_variant	glyS	b3559	c.801G>T	p.Glu267Asp	0.992727
NC_000913.3	3725176	T	G	missense_variant	glyQ	b3560	c.143A>C	p.Glu48Ala	0.99
NC_000913.3	3911888	G	A	missense_variant	glmS	b3729	c.1781C>T	p.Thr594Ile	0.934745
NC_000913.3	3915080	C	A	missense_variant	glmU	b3730	c.121G>T	p.Asp41Tyr	0.830423
NC_000913.3	3966727	C	A	missense_variant	rho	b3783	c.311C>A	p.Pro104Gln	0.680265
NC_000913.3	3967302	C	T	missense_variant	rho	b3783	c.886C>T	p.Arg296Cys	0.574918
NC_000913.3	4034747	A	G	missense_variant	hemG	b3850	c.140A>G	p.Asn47Ser	0.997
NC_000913.3	4174246	T	C	missense_variant	coaA	b3974	c.781A>G	p.Asn261Asp	0.928184
NC_000913.3	4177513	T	G	missense_variant	secE	b3981	c.156T>G	p.Ile52Met	0.542704
NC_000913.3	4183484	G	A	missense_variant	rpoB	b3987	c.2240G>A	p.Gly747Asp	0.989548
NC_000913.3	4183855	G	C	missense_variant	rpoB	b3987	c.2611G>C	p.Val871Leu	0.976
NC_000913.3	4187571	C	T	missense_variant	rpoC	b3988	c.2222C>T	p.Ala741Val	0.625186
NC_000913.3	4188596	G	A	missense_variant	rpoC	b3988	c.3247G>A	p.Ala1083Thr	0.963226
NC_000913.3	4425688	C	A	missense_variant	priB	b4201	c.169C>A	p.His57Asn	0.833024
NC_000913.3	4425696	C	A	missense_variant	priB	b4201	c.177C>A	p.Asn59Lys	0.292322
NC_000913.3	4482033	A	G	missense_variant	valS	b4258	c.1805T>C	p.Phe602Ser	0.0031117

## Sheet: NC-7_essential gene_score
Table S8 Missense variant prediction for essential genes: NC-7
CHROM	POS	REF	ALT	EFFECT	GENE	GENEID	HGVS_C	HGVS_P	Predict_Score
NC_007779.1	98715	G	A	missense_variant	ftsW	b0089	c.313G>A	p.Glu105Lys	0.93
NC_007779.1	105062	C	T	missense_variant	ftsA	b0094	c.1081C>T	p.Pro361Ser	0.744
NC_007779.1	198729	C	T	missense_variant	bamA	b0177	c.802C>T	p.Leu268Phe	0.642
NC_007779.1	199515	G	A	missense_variant	bamA	b0177	c.1588G>A	p.Gly530Ser	0.955
NC_007779.1	203991	C	T	missense_variant	lpxB	b0182	c.644C>T	p.Thr215Met	0.794
NC_007779.1	433738	C	T	missense_variant	ribD	b0414	c.1060C>T	p.Arg354Cys	0.762
NC_007779.1	963494	A	C	missense_variant	rpsA	b0911	c.1078A>C	p.Thr360Pro	0.943
NC_007779.1	967184	C	T	missense_variant	msbA	b0914	c.142C>T	p.Leu48Phe	0.826588
NC_007779.1	1352278	A	G	missense_variant	fabI	b1288	c.476T>C	p.Met159Thr	0.301
NC_007779.1	1727618	T	C	missense_variant	ydhL	b1648	c.17A>G	p.Glu6Gly	0.555242
NC_007779.1	2342746	A	G	missense_variant	gyrA	b2231	c.1345T>C	p.Tyr449His	0.988377
NC_007779.1	2433637	T	C	missense_variant	ubiX	b2311	c.436A>G	p.Met146Val	0.857
NC_007779.1	2630956	C	T	missense_variant	guaA	b2507	c.236G>A	p.Gly79Asp	0.601
NC_007779.1	2734071	C	T	missense_variant	rluD	b2594	c.597G>A	p.Met199Ile	0.821
NC_007779.1	3034334	C	T	missense_variant	prfB	b2891	c.604G>A	p.Val202Met	0.839495
NC_007779.1	3857348	G	A	missense_variant	gpsA	b3608	c.595G>A	p.Ala199Thr	0.769
NC_007779.1	4127720	G	A	missense_variant	trpS	b3384	c.943G>A	p.Ala315Thr	0.975
NC_007779.1	4187209	A	G	missense_variant	rpsJ	b3321	c.64A>G	p.Thr22Ala	0.908

## Sheet: Lenski_essential_gene_score
Table S8 Missense variant prediction for essential genes: Lenski
GENE	Predict_Score
cysS	0.956361
dnaA	0.970046
prfB	0.63884
rplF	0.635489
rpsF	0.747347
rpsM	1.44162
ubiB	0.974725
accD	0.877638
bamD	0.667088
coaD	0.89979
ftsH	1.01489
gapA	0.932701
gyrA	0.925283
infB	0.857021
lysS	0.868839
metG	0.752787
mrdA	0.702434
mrdB	0.875818
murD	0.849709
murF	0.79567
parE	0.814839
ribE	0.896415
rpoB	0.968671
rpoC	0.674001
rpsD	0.954582
topA	0.717736
valS	0.887823
