# Supplementary material for: Comparative genomics hints at dispensability of multiple essential genes in two Escherichia coli L-form strains
Source: Biosci Rep. 2023 Oct 25;43(10):BSR20231227. doi: 10.1042/BSR20231227 (PMC10600066; doi:10.1042/BSR20231227)
Supplement: Supplementary Tables S1-S8 [file BSR-2023-1227_supp1.zip › BSR-2023-1227_suppsT1.xlsx]

## Sheet: LWF+_all_mutations_info
Table S1 Sequencing results for LWF+ and NC-7: LWF+
CHROM	POS	REF	ALT	EFFECT	IMPACT	GENE	GENEID	HGVS_C	HGVS_P	ENTREZID	Essentiality	Frequency
NC_000913.3	2920	G	A	synonymous_variant	LOW	thrB	b0003	c.120G>A	p.Ala40Ala	947498	No	1
NC_000913.3	7841	A	G	missense_variant	MODERATE	yaaJ	b0007	c.119T>C	p.Ile40Thr	944745	No	1
NC_000913.3	9322	T	C	missense_variant	MODERATE	mog	b0009	c.17T>C	p.Ile6Thr	944760	No	1
NC_000913.3	19121	T	G	missense_variant	MODERATE	nhaR	b0020	c.407T>G	p.Leu136Arg	944757	No	1
NC_000913.3	30171	G	A	missense_variant	MODERATE	carA	b0032	c.521G>A	p.Ser174Asn	949025	No	1
NC_000913.3	30729	C	A	missense_variant	MODERATE	carA	b0032	c.1079C>A	p.Pro360Gln	949025	No	1
NC_000913.3	33831	C	A	synonymous_variant	LOW	carB	b0033	c.3015C>A	p.Ile1005Ile	944775	No	1
NC_000913.3	35379	A	T	stop_lost&splice_region_variant	HIGH	caiD	b0036	c.784T>A	p.Ter262Lysext*?	948995	No	1
NC_000913.3	44095	T	C	missense_variant	MODERATE	fixB	b0042	c.908T>C	p.Ile303Thr	948939	No	1
NC_000913.3	49739	T	G	intergenic_region	MODIFIER	kefC-folA	b0047-b0048	n.49739T>G	.		/	1
NC_000913.3	58472	C	T	intergenic_region	MODIFIER	djlA-yabP	b0055-b0056	n.58472C>T	.		/	1
NC_000913.3	60637	C	T	synonymous_variant	LOW	rapA	b0059	c.2628G>A	p.Leu876Leu	948523	No	1
NC_000913.3	64274	G	T	missense_variant	MODERATE	polB	b0060	c.1507C>A	p.Leu503Ile	944779	No	0.996
NC_000913.3	73578	T	G	missense_variant	MODERATE	thiP	b0067	c.944A>C	p.Asn315Thr	944784	No	0.995951
NC_000913.3	74590	G	T	synonymous_variant	LOW	thiB	b0068	c.891C>A	p.Thr297Thr	946306	No	0.995614
NC_000913.3	94967	G	A	synonymous_variant	LOW	murF	b0086	c.318G>A	p.Thr106Thr	944813	Yes	0.991736
NC_000913.3	95237	G	T	synonymous_variant	LOW	murF	b0086	c.588G>T	p.Ala196Ala	944813	Yes	1
NC_000913.3	96879	TG	T	frameshift_variant	HIGH	mraY	b0087	c.884delG	p.Gly295fs	944814	Yes	1
NC_000913.3	96963	T	C	missense_variant	MODERATE	mraY	b0087	c.962T>C	p.Met321Thr	944814	Yes	0.991632
NC_000913.3	98655	G	T	missense_variant	MODERATE	ftsW	b0089	c.253G>T	p.Asp85Tyr	946322	Yes	0.992188
NC_000913.3	99998	A	G	missense_variant	MODERATE	murG	b0090	c.355A>G	p.Ile119Val	946321	Yes	1
NC_000913.3	101410	A	C	missense_variant	MODERATE	murC	b0091	c.646A>C	p.Asn216His	946153	Yes	1
NC_000913.3	103549	G	A	stop_gained	HIGH	ftsQ	b0093	c.395G>A	p.Trp132*	944823	Yes	1
NC_000913.3	104328	C	A	missense_variant	MODERATE	ftsA	b0094	c.347C>A	p.Ala116Glu	944778	Yes	1
NC_000913.3	109817	T	C	synonymous_variant	LOW	secA	b0098	c.1539T>C	p.Ile513Ile	944821	Yes	1
NC_000913.3	112074	G	T	missense_variant	MODERATE	zapD	b0102	c.526C>A	p.Arg176Ser	944873	No	1
NC_000913.3	116673	G	A	synonymous_variant	LOW	hofB	b0107	c.427C>T	p.Leu143Leu	947481	No	1
NC_000913.3	121684	G	T	intergenic_region	MODIFIER	aroP-pdhR	b0112-b0113	n.121684G>T	.		/	1
NC_000913.3	122406	C	T	synonymous_variant	LOW	pdhR	b0113	c.315C>T	p.His105His	944827	No	1
NC_000913.3	123639	T	A	missense_variant	MODERATE	aceE	b0114	c.623T>A	p.Phe208Tyr	944834	No	1
NC_000913.3	139006	G	A	synonymous_variant	LOW	gcd	b0124	c.2220C>T	p.Asn740Asn	944830	No	1
NC_000913.3	143743	G	T	synonymous_variant	LOW	yadH	b0128	c.42G>T	p.Ala14Ala	944836	No	1
NC_000913.3	149162	A	G	missense_variant	MODERATE	panB	b0134	c.440T>C	p.Phe147Ser	944839	No	1
NC_000913.3	149405	G	A	missense_variant	MODERATE	panB	b0134	c.197C>T	p.Ala66Val	944839	No	1
NC_000913.3	151308	A	G	synonymous_variant	LOW	yadK	b0136	c.292T>C	p.Leu98Leu	944835	No	1
NC_000913.3	156171	A	G	synonymous_variant	LOW	yadV	b0140	c.31T>C	p.Leu11Leu	944859	No	1
NC_000913.3	159396	A	G	synonymous_variant	LOW	gluQ	b0144	c.717T>C	p.Leu239Leu	944846	No	1
NC_000913.3	161832	A	G	missense_variant	MODERATE	thpR	b0147	c.200T>C	p.Ile67Thr	944848	No	1
NC_000913.3	164219	G	A	synonymous_variant	LOW	hrpB	b0148	c.2115G>A	p.Ala705Ala	944845	No	1
NC_000913.3	166696	C	T	missense_variant	MODERATE	mrcB	b0149	c.1967C>T	p.Pro656Leu	944843	No	1
NC_000913.3	168087	G	T	missense_variant	MODERATE	fhuA	b0150	c.604G>T	p.Gly202Cys	944856	No	1
NC_000913.3	171460	G	T	missense_variant	MODERATE	fhuD	b0152	c.886G>T	p.Ala296Ser	947510	No	1
NC_000913.3	175965	A	C	missense_variant	MODERATE	clcA	b0155	c.859A>C	p.Asn287His	946715	No	1
NC_000913.3	180567	T	C	missense_variant	MODERATE	dgt	b0160	c.1331T>C	p.Phe444Ser	947177	No	1
NC_000913.3	182033	A	T	missense_variant	MODERATE	degP	b0161	c.1150A>T	p.Ser384Cys	947139	No	1
NC_000913.3	182415	C	A	intergenic_region	MODIFIER	degP-cdaR	b0161-b0162	n.182415C>A	.		/	1
NC_000913.3	187741	C	T	missense_variant	MODERATE	glnD	b0167	c.910G>A	p.Glu304Lys	944863	No	1
NC_000913.3	197684	T	A	missense_variant	MODERATE	rseP	b0176	c.1139T>A	p.Leu380Gln	944871	No	1
NC_000913.3	200118	A	G	missense_variant	MODERATE	bamA	b0177	c.2191A>G	p.Asn731Asp	944870	Yes	1
NC_000913.3	202913	G	T	missense_variant	MODERATE	lpxA	b0181	c.354G>T	p.Met118Ile	944849	Yes	1
NC_000913.3	203932	G	A	synonymous_variant	LOW	lpxB	b0182	c.585G>A	p.Ala195Ala	944838	Yes	0.995816
NC_000913.3	204773	C	T	missense_variant	MODERATE	rnhB	b0183	c.281C>T	p.Ala94Val	944852	No	1
NC_000913.3	208222	G	T	missense_variant	MODERATE	dnaE	b0184	c.3097G>T	p.Asp1033Tyr	944877	Yes	1
NC_000913.3	208586	A	G	missense_variant	MODERATE	dnaE	b0184	c.3461A>G	p.Gln1154Arg	944877	Yes	1
NC_000913.3	212905	T	A	missense_variant	MODERATE	tilS	b0188	c.575T>A	p.Leu192Gln	944889	Yes	1
NC_000913.3	213545	G	T	synonymous_variant	LOW	tilS	b0188	c.1215G>T	p.Ala405Ala	944889	Yes	1
NC_000913.3	215115	A	G	missense_variant	MODERATE	arfB	b0191	c.283A>G	p.Ile95Val	946046	No	0.9875
NC_000913.3	217534	G	A	synonymous_variant	LOW	proS	b0194	c.1242C>T	p.Ile414Ile	949116	Yes	1
NC_000913.3	218279	G	T	missense_variant	MODERATE	proS	b0194	c.497C>A	p.Ser166Tyr	949116	Yes	1
NC_000913.3	223180	G	A	missense_variant	MODERATE	gmhB	b0200	c.348G>A	p.Met116Ile	944879	No	1
NC_000913.3	225813	G	A	non_coding_transcript_exon_variant	MODIFIER	rrlH	b0204	n.55G>A	.	944900	No	1
NC_000913.3	228643	G	A	non_coding_transcript_exon_variant	MODIFIER	rrlH	b0204	n.2885G>A	.	944900	No	1
NC_000913.3	231305	G	T	missense_variant	MODERATE	yafD	b0209	c.184G>T	p.Val62Leu	946286	No	1
NC_000913.3	231707	C	T	missense_variant	MODERATE	yafD	b0209	c.586C>T	p.Arg196Cys	946286	No	1
NC_000913.3	236085	C	T	missense_variant	MODERATE	dnaQ	b0215	c.19C>T	p.Arg7Cys	946441	No	1
NC_000913.3	240405	C	A	synonymous_variant	LOW	ivy	b0220	c.63C>A	p.Val21Val	946530	No	1
NC_000913.3	244587	G	A	synonymous_variant	LOW	yafJ	b0223	c.261G>A	p.Ala87Ala	944906	No	1
NC_000913.3	246075	T	C	synonymous_variant	LOW	yafQ	b0225	c.165A>G	p.Ser55Ser	944911	No	1
NC_000913.3	246747	G	T	synonymous_variant	LOW	yafL	b0227	c.36G>T	p.Ser12Ser	944899	No	1
NC_000913.3	247182	G	A	synonymous_variant	LOW	yafL	b0227	c.471G>A	p.Lys157Lys	944899	No	1
NC_000913.3	247232	G	T	missense_variant	MODERATE	yafL	b0227	c.521G>T	p.Arg174Leu	944899	No	1
NC_000913.3	249641	C	A	non_coding_transcript_variant	MODIFIER	lfhA	b0229	.	.	944908	No	1
NC_000913.3	251091	T	G	stop_gained	HIGH	dinB	b0231	c.194T>G	p.Leu65*	944922	No	0.980769
NC_000913.3	251516	G	T	missense_variant	MODERATE	dinB	b0231	c.619G>T	p.Asp207Tyr	944922	No	0.991453
NC_000913.3	281533	C	T	missense_variant	MODERATE	yagA	b0267	c.451G>A	p.Gly151Ser	944937	No	1
NC_000913.3	284535	T	G	synonymous_variant	LOW	yagF	b0269	c.1335T>G	p.Ala445Ala	944928	No	1
NC_000913.3	288441	C	T	missense_variant	MODERATE	xynR	b0272	c.722G>A	p.Gly241Glu	945016	No	1
NC_000913.3	288729	G	T	missense_variant	MODERATE	xynR	b0272	c.434C>A	p.Ala145Asp	945016	No	1
NC_000913.3	296549	CT	C	frameshift_variant	HIGH	intF	b0281	c.547delA	p.Arg183fs	947351	No	1
NC_000913.3	297015	G	T	missense_variant	MODERATE	intF	b0281	c.82C>A	p.Leu28Ile	947351	No	1
NC_000913.3	297170	G	A	intergenic_region	MODIFIER	intF-yagP	b0281-b0282	n.297170G>A	.		/	1
NC_000913.3	297649	C	T	missense_variant	MODERATE	yagP	b0282	c.143G>A	p.Arg48Glu	947411	No	1
NC_000913.3	297650	T	C	missense_variant	MODERATE	yagP	b0282	c.142A>G	p.Arg48Glu	947411	No	1
NC_000913.3	297721	G	A	missense_variant	MODERATE	yagP	b0282	c.71C>T	p.Thr24Ile	947411	No	1
NC_000913.3	308148	C	T	synonymous_variant	LOW	ecpC	b0291	c.1185G>A	p.Ser395Ser	947606	No	1
NC_000913.3	308811	G	A	synonymous_variant	LOW	ecpC	b0291	c.522C>T	p.Ser174Ser	947606	No	1
NC_000913.3	310416	G	A	synonymous_variant	LOW	ecpA	b0293	c.256C>T	p.Leu86Leu	948759	No	1
NC_000913.3	313344	A	G	intergenic_region	MODIFIER	ykgR-ykgP	b4671-ykgP	n.313344A>G	.		/	1
NC_000913.3	313543	G	A	intergenic_region	MODIFIER	ykgR-ykgP	b4671-ykgP	n.313543G>A	.		/	1
NC_000913.3	314921	G	A	non_coding_transcript_variant	MODIFIER	eaeH	b0297	.	.	944957	No	1
NC_000913.3	319956	T	C	missense_variant	MODERATE	rclA	b0304	c.46A>G	p.Lys16Glu	946092	No	1
NC_000913.3	320155	T	C	intergenic_region	MODIFIER	rclA-rclR	b0304-b0305	n.320155T>C	.		/	1
NC_000913.3	323926	G	A	missense_variant	MODERATE	ykgG	b0308	c.169G>A	p.Val57Ile	945906	No	1
NC_000913.3	327772	G	T	missense_variant	MODERATE	betB	b0312	c.962C>A	p.Pro321Gln	947376	No	0.985185
NC_000913.3	333970	G	T	missense_variant	MODERATE	yahB	b0316	c.464C>A	p.Thr155Lys	945278	No	1
NC_000913.3	337176	G	T	synonymous_variant	LOW	yahF	b0320	c.399G>T	p.Ala133Ala	947298	No	1
NC_000913.3	348941	A	G	missense_variant	MODERATE	prpB	b0331	c.260A>G	p.Asp87Gly	944990	No	0.991304
NC_000913.3	350260	G	T	synonymous_variant	LOW	prpC	b0333	c.249G>T	p.Leu83Leu	947528	No	1
NC_000913.3	351989	G	T	missense_variant	MODERATE	prpD	b0334	c.775G>T	p.Asp259Tyr	945931	No	1
NC_000913.3	360099	G	T	synonymous_variant	LOW	cynX	b0341	c.108G>T	p.Val36Val	946770	No	1
NC_000913.3	363916	C	T	missense_variant	MODERATE	lacZ	b0344	c.2390G>A	p.Ser797Asn	945006	No	1
NC_000913.3	365447	C	T	missense_variant	MODERATE	lacZ	b0344	c.859G>A	p.Ala287Thr	945006	No	1
NC_000913.3	375053	T	C	intergenic_region	MODIFIER	mhpE-mhpT	b0352-b0353	n.375053T>C	.		/	0.944751
NC_000913.3	376368	A	G	missense_variant	MODERATE	mhpT	b0353	c.910A>G	p.Asn304Asp	944997	No	1
NC_000913.3	377162	G	A	missense_variant	MODERATE	yaiL	b0354	c.391G>A	p.Glu131Lys	944993	No	1
NC_000913.3	383118	A	G	missense_variant	MODERATE	yaiP	b0363	c.818T>C	p.Phe273Ser	945308	No	1
NC_000913.3	403009	G	T	synonymous_variant	LOW	phoA	b0383	c.1263G>T	p.Val421Val	945041	No	1
NC_000913.3	410992	G	T	missense_variant	MODERATE	mak	b0394	c.849G>T	p.Lys283Asn	949086	No	0.992126
NC_000913.3	411511	A	G	missense_variant	MODERATE	araJ	b0396	c.971T>C	p.Leu324Ser	949077	No	1
NC_000913.3	411784	G	GA	frameshift_variant	HIGH	araJ	b0396	c.697dupT	p.Ser233fs	949077	No	1
NC_000913.3	418183	C	T	missense_variant	MODERATE	phoR	b0400	c.295C>T	p.Arg99Cys	945044	No	1
NC_000913.3	420380	G	A	missense_variant	MODERATE	brnQ	b0401	c.790G>A	p.Ala264Thr	945042	No	1
NC_000913.3	421362	G	A	stop_gained	HIGH	proY	b0402	c.377G>A	p.Trp126*	945050	No	1
NC_000913.3	422054	T	G	missense_variant	MODERATE	proY	b0402	c.1069T>G	p.Phe357Val	945050	No	1
NC_000913.3	422490	A	G	intergenic_region	MODIFIER	proY-malZ	b0402-b0403	n.422490A>G	.		/	1
NC_000913.3	429479	G	A	synonymous_variant	LOW	secD	b0408	c.1833G>A	p.Lys611Lys	949133	No	1
NC_000913.3	446576	C	A	missense_variant	MODERATE	yajR	b0427	c.91G>T	p.Val31Phe	945058	No	1
NC_000913.3	447621	C	T	missense_variant	MODERATE	cyoE	b0428	c.85G>A	p.Ala29Thr	945073	No	0.995918
NC_000913.3	450558	AC	A	frameshift_variant	HIGH	cyoB	b0431	c.83delG	p.Gly28fs	945615	No	1
NC_000913.3	450866	C	T	missense_variant	MODERATE	cyoA	b0432	c.745G>A	p.Ala249Thr	945080	No	1
NC_000913.3	451728	C	A	intergenic_region	MODIFIER	cyoA-ampG	b0432-b0433	n.451728C>A	.		/	1
NC_000913.3	452740	A	G	missense_variant	MODERATE	ampG	b0433	c.806T>C	p.Leu269Ser	946438	No	1
NC_000913.3	453198	C	T	synonymous_variant	LOW	ampG	b0433	c.348G>A	p.Val116Val	946438	No	1
NC_000913.3	456489	C	CT	intergenic_region	MODIFIER	tig-clpP	b0436-b0437	n.456489_456490insT	.		/	0.973799
NC_000913.3	458556	A	G	synonymous_variant	LOW	clpX	b0438	c.1131A>G	p.Glu377Glu	945083	No	1
NC_000913.3	460085	G	T	missense_variant	MODERATE	lon	b0439	c.1198G>T	p.Gly400Cys	945085	No	1
NC_000913.3	461388	C	T	intergenic_region	MODIFIER	lon-hupB	b0439-b0440	n.461388C>T	.		/	1
NC_000913.3	461617	C	T	missense_variant	MODERATE	hupB	b0440	c.167C>T	p.Ala56Val	949095	No	1
NC_000913.3	461818	C	T	intergenic_region	MODIFIER	hupB-ppiD	b0440-b0441	n.461818C>T	.		/	1
NC_000913.3	469083	T	C	synonymous_variant	LOW	mdlA	b0448	c.213T>C	p.Tyr71Tyr	945092	No	1
NC_000913.3	469962	G	A	missense_variant	MODERATE	mdlA	b0448	c.1092G>A	p.Met364Ile	945092	No	1
NC_000913.3	471086	G	T	missense_variant	MODERATE	mdlB	b0449	c.451G>T	p.Ala151Ser	945088	No	1
NC_000913.3	478714	G	T	intergenic_region	MODIFIER	pdeB-ylaC	b0457-b0458	n.478714G>T	.		/	1
NC_000913.3	479213	C	T	synonymous_variant	LOW	ylaC	b0458	c.39G>A	p.Glu13Glu	948876	No	1
NC_000913.3	480257	A	G	missense_variant	MODERATE	hha	b0460	c.52T>C	p.Cys18Arg	945098	No	1
NC_000913.3	480295	G	A	missense_variant	MODERATE	hha	b0460	c.14C>T	p.Pro5Phe	945098	No	1
NC_000913.3	480296	G	A	missense_variant	MODERATE	hha	b0460	c.13C>T	p.Pro5Phe	945098	No	1
NC_000913.3	480657	A	T	missense_variant	MODERATE	tomB	b0461	c.52T>A	p.Cys18Ser	945106	No	1
NC_000913.3	481816	G	A	missense_variant	MODERATE	acrB	b0462	c.2588C>T	p.Ser863Phe	945108	No	1
NC_000913.3	485083	C	A	synonymous_variant	LOW	acrA	b0463	c.537G>T	p.Pro179Pro	945112	No	1
NC_000913.3	487463	C	A	missense_variant	MODERATE	mscK	b0465	c.928C>A	p.Gln310Lys	945132	No	1
NC_000913.3	489929	G	T	intergenic_region	MODIFIER	mscK-ybaM	b0465-b0466	n.489929G>T	.		/	1
NC_000913.3	494320	G	A	missense_variant	MODERATE	ybaB	b0471	c.245G>A	p.Arg82His	945104	No	1
NC_000913.3	494407	G	A	start_lost	HIGH	recR	b0472	c.3G>A	p.Met1?	945100	No	1
NC_000913.3	505784	T	A	missense_variant	MODERATE	ushA	b0480	c.871T>A	p.Trp291Arg	947331	No	1
NC_000913.3	505974	A	G	missense_variant	MODERATE	ushA	b0480	c.1061A>G	p.Asn354Ser	947331	No	1
NC_000913.3	511848	G	A	missense_variant	MODERATE	glsA	b0485	c.208G>A	p.Val70Ile	946187	No	1
NC_000913.3	513236	G	T	missense_variant	MODERATE	ybaT	b0486	c.661G>T	p.Asp221Tyr	945363	No	1
NC_000913.3	514556	CA	C	frameshift_variant	HIGH	ybbJ	b0488	c.303delT	p.Phe101fs	945126	No	0.988679
NC_000913.3	514822	C	T	stop_gained	HIGH	ybbJ	b0488	c.38G>A	p.Trp13*	945126	No	1
NC_000913.3	515622	A	G	missense_variant	MODERATE	qmcA	b0489	c.152T>C	p.Phe51Ser	947257	No	1
NC_000913.3	515750	G	A	synonymous_variant	LOW	qmcA	b0489	c.24C>T	p.Leu8Leu	947257	No	1
NC_000913.3	515861	C	A	intergenic_region	MODIFIER	qmcA-fetA	b0489-b0490	n.515861C>A	.		/	1
NC_000913.3	517878	C	A	synonymous_variant	LOW	cnoX	b0492	c.402G>T	p.Leu134Leu	947119	No	1
NC_000913.3	521512	G	T	missense_variant	MODERATE	ybbP	b0496	c.1097G>T	p.Arg366Leu	945118	No	1
NC_000913.3	521823	C	T	synonymous_variant	LOW	ybbP	b0496	c.1408C>T	p.Leu470Leu	945118	No	0.996078
NC_000913.3	522494	G	A	missense_variant	MODERATE	ybbP	b0496	c.2079G>A	p.Met693Ile	945118	No	1
NC_000913.3	523651	G	A	missense_variant	MODERATE	rhsD	b0497	c.391G>A	p.Ala131Thr	945116	No	1
NC_000913.3	527100	T	A	synonymous_variant	LOW	rhsD	b0497	c.3840T>A	p.Arg1280Arg	945116	No	1
NC_000913.3	528491	G	A	non_coding_transcript_variant	MODIFIER	ylbH	ylbH	.	.	945114	No	1
NC_000913.3	534861	C	A	missense_variant	MODERATE	gcl	b0507	c.946C>A	p.Leu316Ile	945394	No	1
NC_000913.3	536283	AC	A	frameshift_variant	HIGH	hyi	b0508	c.576delC	p.Met193fs	946186	No	1
NC_000913.3	538223	T	A	synonymous_variant	LOW	ybbW	b0511	c.591T>A	p.Gly197Gly	945138	No	0.99569
NC_000913.3	539968	T	C	synonymous_variant	LOW	allB	b0512	c.822T>C	p.Asp274Asp	945134	No	1
NC_000913.3	541449	G	A	synonymous_variant	LOW	ybbY	b0513	c.885G>A	p.Ala295Ala	945131	No	1
NC_000913.3	543389	T	G	missense_variant	MODERATE	allE	b0515	c.658A>C	p.Ile220Leu	945149	No	0.995614
NC_000913.3	545828	A	G	missense_variant	MODERATE	allD	b0517	c.536T>C	p.Val179Ala	948342	No	1
NC_000913.3	549401	A	G	missense_variant	MODERATE	ylbE	b4572	c.1045A>G	p.Met349Val	4056025	No	1
NC_000913.3	549465	T	A	missense_variant	MODERATE	ylbE	b4572	c.1109T>A	p.Val370Glu	4056025	No	1
NC_000913.3	550506	A	G	missense_variant	MODERATE	ybcF	b0521	c.68A>G	p.Glu23Gly	944972	No	1
NC_000913.3	550627	G	A	synonymous_variant	LOW	ybcF	b0521	c.189G>A	p.Leu63Leu	944972	No	0.992908
NC_000913.3	551814	G	T	missense_variant	MODERATE	purK	b0522	c.781C>A	p.Leu261Met	945153	No	1
NC_000913.3	557864	G	T	intergenic_region	MODIFIER	folD-sfmA	b0529-b0530	n.557864G>T	.		/	1
NC_000913.3	558433	C	A	missense_variant	MODERATE	sfmA	b0530	c.222C>A	p.Phe74Leu	945522	No	1
NC_000913.3	558774	A	G	intergenic_region	MODIFIER	sfmA-sfmC	b0530-b0531	n.558774A>G	.		/	0.994652
NC_000913.3	560433	A	G	missense_variant	MODERATE	sfmD	b0532	c.737A>G	p.Lys246Arg	945160	No	1
NC_000913.3	566529	C	T	non_coding_transcript_variant	MODIFIER	peaD	b4508	.	.	945299	No	1
NC_000913.3	567981	T	C	missense_variant,intron_variant	MODERATE,MODIFIER	insF3,renD	b0541,renD	c.844T>C,n.94-54T>C	p.Phe282Leu,.		No	1
NC_000913.3	570266	T	G	stop_gained	HIGH	ybcK	b0544	c.1365T>G	p.Tyr455*	945166	No	1
NC_000913.3	573647	C	T	stop_gained	HIGH	rusA	b0550	c.277C>T	p.Gln93*	945174	No	1
NC_000913.3	579956	C	T	missense_variant	MODERATE	ybcW	b0559	c.77C>T	p.Ser26Phe	945175	No	1
NC_000913.3	582526	T	C	non_coding_transcript_variant	MODIFIER	ybcY	ybcY	.	.	945170	No	1
NC_000913.3	582854	C	T	intergenic_region	MODIFIER	ybcY-tfaX	ybcY-b0563	n.582854C>T	.		/	1
NC_000913.3	590545	A	T	missense_variant	MODERATE	nfrA	b0568	c.410T>A	p.Leu137Gln	944741	No	1
NC_000913.3	590828	G	T	missense_variant	MODERATE	nfrA	b0568	c.127C>A	p.Arg43Ser	944741	No	1
NC_000913.3	597481	G	GA	frameshift_variant	HIGH	cusB	b0574	c.10dupA	p.Ile4fs	945189	No	0.989189
NC_000913.3	599696	G	GC	frameshift_variant	HIGH	cusA	b0575	c.985dupC	p.Gln329fs	945191	No	1
NC_000913.3	612099	A	C	missense_variant	MODERATE	fepA	b0584	c.396T>G	p.Asp132Glu	945193	No	0.991803
NC_000913.3	612349	C	T	missense_variant	MODERATE	fepA	b0584	c.146G>A	p.Gly49Asp	945193	No	1
NC_000913.3	614971	G	A	missense_variant	MODERATE	entF	b0586	c.815G>A	p.Gly272Glu	945184	No	1
NC_000913.3	615018	G	T	stop_gained	HIGH	entF	b0586	c.862G>T	p.Gly288*	945184	No	1
NC_000913.3	620904	G	A	synonymous_variant	LOW	fepG	b0589	c.285C>T	p.Gly95Gly	945209	No	1
NC_000913.3	621102	G	T	missense_variant	MODERATE	fepG	b0589	c.87C>A	p.Ser29Arg	945209	No	1
NC_000913.3	622039	C	T	missense_variant	MODERATE	fepD	b0590	c.151G>A	p.Ala51Thr	945214	No	1
NC_000913.3	622338	GA	G	frameshift_variant	HIGH	entS	b0591	c.43delA	p.Thr15fs	946268	No	1
NC_000913.3	622343	C	T	missense_variant	MODERATE	entS	b0591	c.44C>T	p.Thr15Met	946268	No	1
NC_000913.3	624419	C	T	missense_variant	MODERATE	fepB	b0592	c.92G>A	p.Arg31His	947538	No	1
NC_000913.3	624434	G	T	missense_variant	MODERATE	fepB	b0592	c.77C>A	p.Ala26Asp	947538	No	1
NC_000913.3	626266	G	T	missense_variant	MODERATE	entE	b0594	c.197G>T	p.Arg66Leu	947426	No	1
NC_000913.3	629955	TG	T	frameshift_variant	HIGH	cstA	b0598	c.65delG	p.Gly22fs	945213	No	1
NC_000913.3	631072	G	T	missense_variant	MODERATE	cstA	b0598	c.1179G>T	p.Met393Ile	945213	No	1
NC_000913.3	631410	C	A	missense_variant	MODERATE	cstA	b0598	c.1517C>A	p.Ser506Tyr	945213	No	1
NC_000913.3	632115	G	A	intergenic_region	MODIFIER	cstA-ybdD	b0598-b4512	n.632115G>A	.		/	1
NC_000913.3	635212	G	T	missense_variant	MODERATE	ybdM	b0601	c.165C>A	p.Asn55Lys	945206	No	1
NC_000913.3	643131	G	A	synonymous_variant	LOW	ybdR	b0608	c.1044G>A	p.Glu348Glu	949067	No	1
NC_000913.3	646152	A	C	stop_gained	HIGH	citT	b0612	c.429T>G	p.Tyr143*	949070	No	1
NC_000913.3	647294	G	A	synonymous_variant	LOW	citG	b0613	c.216C>T	p.Phe72Phe	946395	No	1
NC_000913.3	649697	G	T	missense_variant	MODERATE	citE	b0616	c.794C>A	p.Ala265Asp	945406	No	1
NC_000913.3	651798	T	C	missense_variant	MODERATE	citC	b0618	c.59A>G	p.Glu20Gly	945231	No	1
NC_000913.3	652931	G	T	stop_gained	HIGH	dpiB	b0619	c.697G>T	p.Glu233*	945233	No	0.995633
NC_000913.3	654495	G	A	missense_variant	MODERATE	dpiA	b0620	c.634G>A	p.Val212Ile	947008	No	1
NC_000913.3	656325	C	T	intergenic_region	MODIFIER	dcuC-pagP	b0621-b0622	n.656325C>T	.		/	1
NC_000913.3	656792	G	A	missense_variant	MODERATE	pagP	b0622	c.236G>A	p.Gly79Asp	946360	No	1
NC_000913.3	659756	G	A	missense_variant	MODERATE	lipA	b0628	c.461C>T	p.Thr154Ile	945227	Yes	1
NC_000913.3	660152	A	G	missense_variant	MODERATE	lipA	b0628	c.65T>C	p.Ile22Thr	945227	Yes	1
NC_000913.3	663101	C	T	missense_variant	MODERATE	dacA	b0632	c.863G>A	p.Gly288Asp	945222	No	1
NC_000913.3	668622	G	A	missense_variant	MODERATE	rlmH	b0636	c.94C>T	p.Pro32Ser	945239	No	1
NC_000913.3	672944	A	G	missense_variant	MODERATE	leuS	b0642	c.1840T>C	p.Tyr614His	947497	Yes	1
NC_000913.3	675854	G	T	missense_variant	MODERATE	ybeQ	b0644	c.694C>A	p.Leu232Met	945251	No	0.995833
NC_000913.3	678312	G	T	missense_variant	MODERATE	djlB	b0646	c.898G>T	p.Asp300Tyr	945245	No	1
NC_000913.3	681327	C	A	missense_variant	MODERATE	djlC	b0649	c.1116C>A	p.Ser372Arg	945253	No	1
NC_000913.3	690948	G	A	synonymous_variant	LOW	ybeX	b0658	c.837C>T	p.Val279Val	946417	No	1
NC_000913.3	691440	C	T	synonymous_variant	LOW	ybeX	b0658	c.345G>A	p.Gly115Gly	946417	No	1
NC_000913.3	692128	AC	A	frameshift_variant	HIGH	ybeY	b0659	c.213delG	p.Phe72fs	946430	Yes	0.989362
NC_000913.3	694504	A	G	missense_variant	MODERATE	miaB	b0661	c.452T>C	p.Val151Ala	945260	No	0.996109
NC_000913.3	697581	C	T	missense_variant	MODERATE	asnB	b0674	c.1597G>A	p.Glu533Lys	945281	No	1
NC_000913.3	700038	G	A	missense_variant	MODERATE	umpH	b0675	c.289C>T	p.His97Tyr	945283	No	1
NC_000913.3	700995	C	A	synonymous_variant	LOW	nagC	b0676	c.600G>T	p.Ala200Ala	945285	No	1
NC_000913.3	705115	A	T	missense_variant	MODERATE	nagE	b0679	c.1172A>T	p.Gln391Leu	945292	No	1
NC_000913.3	707589	C	T	synonymous_variant	LOW	glnS	b0680	c.1497C>T	p.Ile499Ile	945310	Yes	1
NC_000913.3	711717	G	A	missense_variant	MODERATE	ybfE	b0685	c.182C>T	p.Ala61Val	945291	No	1
NC_000913.3	718704	C	A	missense_variant	MODERATE	speF	b0693	c.1757G>T	p.Arg586Leu	945297	No	1
NC_000913.3	722494	C	T	missense_variant	MODERATE	kdpD	b0695	c.1921G>A	p.Ala641Thr	946744	No	1
NC_000913.3	725901	G	T	missense_variant	MODERATE	kdpB	b0697	c.1136C>A	p.Ala379Glu	947450	No	1
NC_000913.3	731645	G	A	missense_variant	MODERATE	rhsC	b0700	c.2063G>A	p.Ser688Asn	945306	No	1
NC_000913.3	731715	T	C	synonymous_variant	LOW	rhsC	b0700	c.2133T>C	p.Asn711Asn	945306	No	1
NC_000913.3	731980	G	A	missense_variant	MODERATE	rhsC	b0700	c.2398G>A	p.Gly800Ser	945306	No	1
NC_000913.3	732216	C	T	synonymous_variant	LOW	rhsC	b0700	c.2634C>T	p.Ser878Ser	945306	No	1
NC_000913.3	732764	C	A	missense_variant	MODERATE	rhsC	b0700	c.3182C>A	p.Thr1061Asn	945306	No	0.996283
NC_000913.3	734313	G	A	non_coding_transcript_variant	MODIFIER	ybfO	ybfO	.	.	946124	No	1
NC_000913.3	735275	G	A	non_coding_transcript_variant	MODIFIER	ybfO	ybfO	.	.	946124	No	1
NC_000913.3	736978	G	A	non_coding_transcript_variant	MODIFIER	ybfL	ybfL	.	.	947075	No	1
NC_000913.3	737334	A	G	non_coding_transcript_variant	MODIFIER	ybfL	ybfL	.	.	947075	No	1
NC_000913.3	739153	G	A	synonymous_variant	LOW	ybgA	b0707	c.153G>A	p.Glu51Glu	944853	No	1
NC_000913.3	747386	C	T	missense_variant	MODERATE	abrB	b0715	c.384G>A	p.Met128Ile	945321	No	0.992754
NC_000913.3	749563	G	A	synonymous_variant	LOW	ybgP	b0717	c.145C>T	p.Leu49Leu	945110	No	1
NC_000913.3	750434	C	A	missense_variant	MODERATE	ybgQ	b0718	c.1736G>T	p.Trp579Leu	946537	No	1
NC_000913.3	751945	C	CT	frameshift_variant	HIGH	ybgQ	b0718	c.224dupA	p.Asp77fs	946537	No	0.978378
NC_000913.3	753386	G	A	synonymous_variant	LOW	gltA	b0720	c.1083C>T	p.Asn361Asn	945323	No	1
NC_000913.3	755645	A	T	missense_variant	MODERATE	sdhD	b0722	c.86A>T	p.Tyr29Leu	945322	No	1
NC_000913.3	755646	C	A	missense_variant	MODERATE	sdhD	b0722	c.87C>A	p.Tyr29Leu	945322	No	1
NC_000913.3	756846	A	G	missense_variant	MODERATE	sdhA	b0723	c.940A>G	p.Lys314Glu	945402	No	1
NC_000913.3	760009	G	T	missense_variant	MODERATE	sucA	b0726	c.1304G>T	p.Arg435Leu	945303	Yes	0.984252
NC_000913.3	761921	G	A	missense_variant	MODERATE	sucB	b0727	c.400G>A	p.Gly134Ser	945307	Yes	1
NC_000913.3	770780	G	A	intergenic_region	MODIFIER	mngB-cydA	b0732-b0733	n.770780G>A	.		/	1
NC_000913.3	771446	C	T	intergenic_region	MODIFIER	mngB-cydA	b0732-b0733	n.771446C>T	.		/	1
NC_000913.3	775462	G	A	missense_variant	MODERATE	tolQ	b0737	c.310G>A	p.Val104Ile	948900	No	1
NC_000913.3	779144	G	A	synonymous_variant	LOW	pal	b0741	c.78G>A	p.Lys26Lys	945004	No	1
NC_000913.3	780158	T	G	synonymous_variant	LOW	cpoB	b0742	c.561T>G	p.Gly187Gly	947227	No	0.9869
NC_000913.3	782748	G	A	missense_variant	MODERATE	nadA	b0750	c.664G>A	p.Ala222Thr	945351	No	1
NC_000913.3	783643	C	T	missense_variant	MODERATE	pnuC	b0751	c.478C>T	p.Pro160Ser	945350	No	1
NC_000913.3	787798	T	A	stop_lost&splice_region_variant	HIGH	galM	b0756	c.1040A>T	p.Ter347Leuext*?	944943	No	1
NC_000913.3	795764	G	A	missense_variant	MODERATE	modA	b0763	c.676G>A	p.Glu226Lys	945364	No	1
NC_000913.3	802450	A	C	missense_variant	MODERATE	ybhI	b0770	c.564A>C	p.Lys188Asn	945377	No	1
NC_000913.3	802810	G	A	synonymous_variant	LOW	ybhI	b0770	c.924G>A	p.Leu308Leu	945377	No	1
NC_000913.3	807615	C	T	missense_variant	MODERATE	ybhB	b0773	c.295G>A	p.Gly99Ser	945383	No	1
NC_000913.3	809217	C	A	missense_variant	MODERATE	bioA	b0774	c.41G>T	p.Trp14Leu	945376	No	1
NC_000913.3	809218	A	G	missense_variant	MODERATE	bioA	b0774	c.40T>C	p.Trp14Leu	945376	No	1
NC_000913.3	812713	G	T	synonymous_variant	LOW	bioD	b0778	c.444G>T	p.Val148Val	945387	No	1
NC_000913.3	818637	A	G	missense_variant	MODERATE	moaC	b0783	c.68A>G	p.Glu23Gly	945397	No	1
NC_000913.3	819228	A	C	missense_variant	MODERATE	moaD	b0784	c.181A>C	p.Ser61Arg	945398	No	1
NC_000913.3	821224	G	T	synonymous_variant	LOW	ybhM	b0787	c.432G>T	p.Gly144Gly	949001	No	1
NC_000913.3	830265	G	T	missense_variant	MODERATE	cecR	b0796	c.379C>A	p.Leu127Ile	945421	No	1
NC_000913.3	830491	G	A	synonymous_variant	LOW	cecR	b0796	c.153C>T	p.Tyr51Tyr	945421	No	1
NC_000913.3	836183	C	T	synonymous_variant	LOW	ybiB	b0800	c.936C>T	p.Gly312Gly	945424	No	1
NC_000913.3	839916	G	A	missense_variant	MODERATE	fiu	b0805	c.1616C>T	p.Pro539Leu	946246	No	1
NC_000913.3	840479	C	T	synonymous_variant	LOW	fiu	b0805	c.1053G>A	p.Gln351Gln	946246	No	0.987805
NC_000913.3	840826	C	T	missense_variant	MODERATE	fiu	b0805	c.706G>A	p.Ala236Thr	946246	No	0.995763
NC_000913.3	857142	G	T	stop_gained	HIGH	ybiT	b0820	c.1180G>T	p.Glu394*	945440	No	0.995305
NC_000913.3	858604	T	C	missense_variant	MODERATE	ybiU	b0821	c.458A>G	p.Glu153Gly	945439	No	1
NC_000913.3	859103	G	A	intergenic_region	MODIFIER	ybiU-ybiV	b0821-b0822	n.859103G>A	.		/	1
NC_000913.3	862803	C	A	missense_variant	MODERATE	ybiY	b0824	c.709G>T	p.Asp237Tyr	945445	No	1
NC_000913.3	863557	A	G	intergenic_region	MODIFIER	ybiY-fsaA	b0824-b0825	n.863557A>G	.		/	1
NC_000913.3	867351	CG	C	frameshift_variant	HIGH	iaaA	b0828	c.787delG	p.Val263fs	945456	No	0.983784
NC_000913.3	872519	G	A	synonymous_variant	LOW	gsiD	b0832	c.630G>A	p.Leu210Leu	945461	No	1
NC_000913.3	873181	T	A	stop_gained	HIGH	pdeI	b0833	c.203T>A	p.Leu68*	945462	No	1
NC_000913.3	873794	T	C	synonymous_variant	LOW	pdeI	b0833	c.816T>C	p.Phe272Phe	945462	No	1
NC_000913.3	875888	A	AACCGGTG	frameshift_variant&stop_gained	HIGH	dgcI	b0834	c.563_569dupCCGGTGA	p.Glu191fs	945463	No	1
NC_000913.3	876399	A	G	synonymous_variant	LOW	dgcI	b0834	c.1065A>G	p.Lys355Lys	945463	No	0.994764
NC_000913.3	878624	A	C	missense_variant	MODERATE	bssR	b0836	c.377A>C	p.Lys126Thr	945466	No	1
NC_000913.3	882452	T	G	missense_variant	MODERATE	deoR	b0840	c.283A>C	p.Thr95Pro	945453	No	0.991071
NC_000913.3	884596	C	T	synonymous_variant	LOW	mdfA	b0842	c.924C>T	p.Ile308Ile	945448	No	1
NC_000913.3	887081	C	T	missense_variant	MODERATE	ybjJ	b0845	c.259G>A	p.Ala87Thr	945471	No	1
NC_000913.3	890271	C	T	synonymous_variant	LOW	ybjM	b0848	c.183C>T	p.Val61Val	945477	No	1
NC_000913.3	896719	G	A	missense_variant	MODERATE	potH	b0856	c.586G>A	p.Val196Met	945475	No	1
NC_000913.3	902132	C	T	stop_gained	HIGH	artQ	b0862	c.119G>A	p.Trp40*	949046	No	1
NC_000913.3	903774	G	A	intergenic_region	MODIFIER	artP-ybjP	b0864-b0865	n.903774G>A	.		/	1
NC_000913.3	911974	A	T	synonymous_variant	LOW	hcr	b0872	c.177T>A	p.Ile59Ile	947660	No	1
NC_000913.3	913080	C	A	synonymous_variant	LOW	hcp	b0873	c.735G>T	p.Leu245Leu	946592	No	1
NC_000913.3	916798	G	A	missense_variant	MODERATE	ybjD	b0876	c.326G>A	p.Arg109His	945498	No	1
NC_000913.3	917136	G	T	stop_gained	HIGH	ybjD	b0876	c.664G>T	p.Glu222*	945498	No	1
NC_000913.3	921138	G	A	synonymous_variant	LOW	macB	b0879	c.792G>A	p.Ala264Ala	945164	No	0.994975
NC_000913.3	921843	G	A	synonymous_variant	LOW	macB	b0879	c.1497G>A	p.Lys499Lys	945164	No	1
NC_000913.3	922518	C	T	missense_variant	MODERATE	cspD	b0880	c.73G>A	p.Glu25Lys	945669	No	1
NC_000913.3	923090	C	T	stop_gained	HIGH	clpS	b0881	c.178C>T	p.Gln60*	948443	No	1
NC_000913.3	924121	G	A	synonymous_variant	LOW	clpA	b0882	c.858G>A	p.Glu286Glu	945764	No	1
NC_000913.3	924457	C	T	synonymous_variant	LOW	clpA	b0882	c.1194C>T	p.Ala398Ala	945764	No	1
NC_000913.3	930650	G	A	missense_variant	MODERATE	cydD	b0887	c.313C>T	p.Arg105Cys	949052	Yes	1
NC_000913.3	931545	G	A	missense_variant	MODERATE	trxB	b0888	c.506C>T	p.Ala169Val	949054	No	1
NC_000913.3	937351	G	T	intergenic_region	MODIFIER	ftsK-lolA	b0890-b0891	n.937351G>T	.		/	1
NC_000913.3	938633	A	T	missense_variant	MODERATE	rarA	b0892	c.640A>T	p.Thr214Ser	945505	No	1
NC_000913.3	941510	T	C	synonymous_variant	LOW	dmsA	b0894	c.552T>C	p.Asn184Asn	945508	No	0.975845
NC_000913.3	942460	A	C	missense_variant	MODERATE	dmsA	b0894	c.1502A>C	p.Gln501Pro	945508	No	1
NC_000913.3	948192	G	T	missense_variant	MODERATE	ycaM	b0899	c.964G>T	p.Asp322Tyr	945518	No	1
NC_000913.3	948485	G	T	synonymous_variant	LOW	ycaM	b0899	c.1257G>T	p.Gly419Gly	945518	No	0.995261
NC_000913.3	954516	T	C	intergenic_region	MODIFIER	focA-ycaO	b0904-b0905	n.954516T>C	.		/	1
NC_000913.3	964685	G	A	synonymous_variant	LOW	ycaI	b0913	c.366G>A	p.Ala122Ala	945531	No	0.953191
NC_000913.3	966328	C	A	stop_gained	HIGH	ycaI	b0913	c.2009C>A	p.Ser670*	945531	No	1
NC_000913.3	973660	G	T	missense_variant	MODERATE	cmoM	b0921	c.124G>T	p.Gly42Cys	945547	No	1
NC_000913.3	977933	G	T	missense_variant	MODERATE	mukB	b0924	c.1608G>T	p.Glu536Asp	945549	Yes	0.979675
NC_000913.3	987081	C	T	intergenic_region	MODIFIER	ompF-asnS	b0929-b0930	n.987081C>T	.		/	1
NC_000913.3	988515	G	T	missense_variant	MODERATE	asnS	b0930	c.471C>A	p.Phe157Leu	945555	Yes	1
NC_000913.3	995172	T	A	missense_variant	MODERATE	ssuD	b0935	c.817A>T	p.Met273Leu	945557	No	1
NC_000913.3	999721	A	G	missense_variant	MODERATE	elfC	b0940	c.506A>G	p.Asp169Gly	946934	No	1
NC_000913.3	1008305	G	T	synonymous_variant	LOW	rlmL	b0948	c.462G>T	p.Leu154Leu	945564	No	1
NC_000913.3	1012111	C	T	synonymous_variant	LOW	pqiA	b0950	c.111C>T	p.Gly37Gly	944999	No	1
NC_000913.3	1017090	T	G	missense_variant	MODERATE	ycbZ	b0955	c.1210A>C	p.Ile404Leu	945569	No	0.995726
NC_000913.3	1018581	GA	G	frameshift_variant	HIGH	matP	b0956	c.99delA	p.Ala34fs	945570	No	0.994819
NC_000913.3	1021327	C	T	missense_variant	MODERATE	sxy	b0959	c.190C>T	p.Pro64Ser	946504	No	1
NC_000913.3	1022641	G	T	missense_variant	MODERATE	yccS	b0960	c.1243C>A	p.His415Asn	947001	No	0.996047
NC_000913.3	1024660	GA	G	frameshift_variant	HIGH	helD	b0962	c.195delA	p.Val66fs	946227	No	1
NC_000913.3	1028164	G	A	missense_variant	MODERATE	yccU	b0965	c.219G>A	p.Met73Ile	949008	No	0.985075
NC_000913.3	1030314	G	A	missense_variant	MODERATE	yccX	b0968	c.251G>A	p.Gly84Glu	945304	No	1
NC_000913.3	1035844	G	T	synonymous_variant	LOW	hyaD	b0975	c.75G>T	p.Val25Val	945575	No	1
NC_000913.3	1036348	G	T	missense_variant	MODERATE	hyaD	b0975	c.579G>T	p.Glu193Asp	945575	No	1
NC_000913.3	1052014	A	T	synonymous_variant	LOW	ymcE	b0991	c.168A>T	p.Gly56Gly	946951	No	0.994681
NC_000913.3	1059399	C	A	synonymous_variant	LOW	torA	b0997	c.144C>A	p.Ile48Ile	946267	No	1
NC_000913.3	1066158	G	T	missense_variant	MODERATE	agp	b1002	c.574G>T	p.Asp192Tyr	945773	No	1
NC_000913.3	1078219	T	G	missense_variant	MODERATE	putA	b1014	c.664A>C	p.Thr222Pro	945600	No	1
NC_000913.3	1079719	A	G	missense_variant	MODERATE	putP	b1015	c.415A>G	p.Ile139Val	945602	No	1
NC_000913.3	1087144	C	T	missense_variant	MODERATE	pgaC	b1022	c.703G>A	p.Ala235Thr	945606	No	1
NC_000913.3	1088177	G	A	synonymous_variant	LOW	pgaB	b1023	c.1681C>T	p.Leu561Leu	945604	No	1
NC_000913.3	1090895	C	A	missense_variant	MODERATE	pgaA	b1024	c.1395G>T	p.Glu465Asp	945596	No	1
NC_000913.3	1093797	C	CA	frameshift_variant	HIGH	dgcT	b1025	c.928dupA	p.Thr310fs	945593	No	1
NC_000913.3	1096568	C	T	synonymous_variant	LOW	ycdU	b1029	c.726C>T	p.Ser242Ser	945592	No	1
NC_000913.3	1102683	A	T	missense_variant	MODERATE	csgD	b1040	c.514T>A	p.Ser172Thr	949119	No	1
NC_000913.3	1103283	G	A	intergenic_region	MODIFIER	csgD-csgB	b1040-b1041	n.1103283G>A	.		/	1
NC_000913.3	1105804	G	A	intergenic_region	MODIFIER	ymdA-ymdB	b1044-b1045	n.1105804G>A	.		/	1
NC_000913.3	1111727	C	T	missense_variant	MODERATE	opgH	b1049	c.865C>T	p.Pro289Leu	945624	No	1
NC_000913.3	1111728	C	T	missense_variant	MODERATE	opgH	b1049	c.866C>T	p.Pro289Leu	945624	No	1
NC_000913.3	1113421	G	A	intergenic_region	MODIFIER	opgH-yceK	b1049-b1050	n.1113421G>A	.		/	1
NC_000913.3	1114850	G	A	missense_variant	MODERATE	mdtG	b1053	c.641C>T	p.Ser214Leu	945627	No	1
NC_000913.3	1121289	G	T	missense_variant	MODERATE	dinI	b1061	c.199C>A	p.Leu67Ile	945022	No	1
NC_000913.3	1129156	G	T	missense_variant	MODERATE	murJ	b1069	c.1318G>T	p.Gly440Cys	945487	Yes	1
NC_000913.3	1138409	G	A	missense_variant	MODERATE	flgK	b1082	c.32G>A	p.Gly11Glu	945648	No	1
NC_000913.3	1139061	G	T	synonymous_variant	LOW	flgK	b1082	c.684G>T	p.Thr228Thr	945648	No	1
NC_000913.3	1142209	C	T	missense_variant	MODERATE	rne	b1084	c.2159G>A	p.Arg720His	945641	No	1
NC_000913.3	1145006	G	A	missense_variant	MODERATE	rluC	b1086	c.67G>A	p.Asp23Asn	945637	No	1
NC_000913.3	1149831	A	C	missense_variant	MODERATE	fabD	b1092	c.104A>C	p.Glu35Ala	945766	Yes	1
NC_000913.3	1150795	T	A	synonymous_variant	LOW	fabG	b1093	c.126T>A	p.Ala42Ala	945645	Yes	1
NC_000913.3	1153615	G	A	missense_variant	MODERATE	pabC	b1096	c.316G>A	p.Val106Ile	946647	No	1
NC_000913.3	1157185	G	T	missense_variant	MODERATE	ycfH	b1100	c.409G>T	p.Asp137Tyr	945656	No	1
NC_000913.3	1161898	C	T	missense_variant	MODERATE	hinT	b1103	c.14C>T	p.Thr5Ile	948549	No	0.991189
NC_000913.3	1163036	G	T	synonymous_variant	LOW	lpoB	b1105	c.399G>T	p.Gly133Gly	948536	No	1
NC_000913.3	1167519	C	A	intergenic_region	MODIFIER	ndh-ycfJ	b1109-b1110	n.1167519C>A	.		/	1
NC_000913.3	1169836	A	G	missense_variant	MODERATE	ldtC	b1113	c.539T>C	p.Leu180Pro	945666	No	1
NC_000913.3	1171390	G	T	missense_variant	MODERATE	mfd	b1114	c.2575C>A	p.His859Asn	945681	No	1
NC_000913.3	1172066	A	T	synonymous_variant	LOW	mfd	b1114	c.1899T>A	p.Gly633Gly	945681	No	1
NC_000913.3	1189429	C	A	synonymous_variant	LOW	phoQ	b1129	c.348G>T	p.Ser116Ser	946326	No	0.995633
NC_000913.3	1189466	C	T	stop_gained	HIGH	phoQ	b1129	c.311G>A	p.Trp104*	946326	No	1
NC_000913.3	1189980	A	G	synonymous_variant	LOW	phoP	b1130	c.468T>C	p.Thr156Thr	945697	No	1
NC_000913.3	1191068	A	C	missense_variant	MODERATE	purB	b1131	c.919T>G	p.Phe307Val	945695	Yes	1
NC_000913.3	1192235	C	A	missense_variant	MODERATE	hflD	b1132	c.397G>T	p.Ala133Ser	945693	No	1
NC_000913.3	1193819	G	T	intergenic_region	MODIFIER	mnmA-nudJ	b1133-b1134	n.1193819G>T	.		/	1
NC_000913.3	1196220	C	T	synonymous_variant	LOW	icd	b1136	c.1098C>T	p.His366His	945702	No	0.981651
NC_000913.3	1196232	C	T	synonymous_variant	LOW	icd	b1136	c.1110C>T	p.Thr370Thr	945702	No	1
NC_000913.3	1196245	T	C	synonymous_variant	LOW	icd	b1136	c.1123T>C	p.Leu375Leu	945702	No	1
NC_000913.3	1196247	A	G	synonymous_variant	LOW	icd	b1136	c.1125A>G	p.Leu375Leu	945702	No	1
NC_000913.3	1196277	C	T	synonymous_variant	LOW	icd	b1136	c.1155C>T	p.Asn385Asn	945702	No	1
NC_000913.3	1196280	G	C	synonymous_variant	LOW	icd	b1136	c.1158G>C	p.Ala386Ala	945702	No	1
NC_000913.3	1196283	A	G	synonymous_variant	LOW	icd	b1136	c.1161A>G	p.Lys387Lys	945702	No	1
NC_000913.3	1196292	C	T	synonymous_variant	LOW	icd	b1136	c.1170C>T	p.Thr390Thr	945702	No	1
NC_000913.3	1220544	C	T	non_coding_transcript_variant	MODIFIER	ycgH	b4491	.	.	2847703	No	1
NC_000913.3	1220683	G	A	non_coding_transcript_variant	MODIFIER	ycgH	b4491	.	.	2847703	No	1
NC_000913.3	1224763	A	T	missense_variant	MODERATE	minD	b1175	c.599T>A	p.Leu200Gln	945741	No	1
NC_000913.3	1232774	T	A	missense_variant	MODERATE	dsbB	b1185	c.257A>T	p.Gln86Leu	946344	No	1
NC_000913.3	1235106	C	T	stop_gained	HIGH	fadR	b1187	c.169C>T	p.Arg57*	948652	No	1
NC_000913.3	1235346	C	A	missense_variant	MODERATE	fadR	b1187	c.409C>A	p.His137Asn	948652	No	1
NC_000913.3	1247573	TG	T	intergenic_region	MODIFIER	treA-dhaM	b1197-b1198	n.1247574delG	.		/	1
NC_000913.3	1251811	C	T	missense_variant	MODERATE	dhaR	b1201	c.746C>T	p.Thr249Ile	945743	No	1
NC_000913.3	1255826	G	A	synonymous_variant	LOW	ycgV	b1202	c.127C>T	p.Leu43Leu	945767	No	1
NC_000913.3	1256388	T	C	intergenic_region	MODIFIER	ycgV-ychF	b1202-b1203	n.1256388T>C	.		/	1
NC_000913.3	1263056	A	G	missense_variant	MODERATE	lolB	b1209	c.445T>C	p.Tyr149His	945775	Yes	0.995614
NC_000913.3	1268383	C	T	synonymous_variant	LOW	kdsA	b1215	c.219C>T	p.Gly73Gly	945785	Yes	1
NC_000913.3	1271490	G	A	synonymous_variant	LOW	chaA	b1216	c.360C>T	p.Gly120Gly	945790	No	1
NC_000913.3	1272699	G	T	stop_gained	HIGH	chaC	b1218	c.193G>T	p.Glu65*	945793	No	1
NC_000913.3	1275510	A	T	missense_variant	MODERATE	narL	b1221	c.320T>A	p.Leu107Gln	945795	No	1
NC_000913.3	1276734	C	A	missense_variant	MODERATE	narX	b1222	c.885G>T	p.Glu295Asp	945788	No	1
NC_000913.3	1277478	G	T	synonymous_variant	LOW	narX	b1222	c.141C>A	p.Ile47Ile	945788	No	0.977099
NC_000913.3	1289817	G	A	synonymous_variant	LOW	rssA	b1234	c.573G>A	p.Leu191Leu	945725	No	1
NC_000913.3	1290968	G	T	missense_variant	MODERATE	rssB	b1235	c.727G>T	p.Ala243Ser	945855	No	1
NC_000913.3	1292835	G	A	synonymous_variant	LOW	hns	b1237	c.88C>T	p.Leu30Leu	945829	No	1
NC_000913.3	1292966	T	C	intergenic_region	MODIFIER	hns-tdk	b1237-b1238	n.1292966T>C	.		/	0.995261
NC_000913.3	1293704	A	G	missense_variant	MODERATE	tdk	b1238	c.178A>G	p.Lys60Glu	945834	No	0.995556
NC_000913.3	1296048	C	A	stop_gained	HIGH	adhE	b1241	c.2074G>T	p.Glu692*	945837	No	1
NC_000913.3	1298209	C	T	intergenic_region	MODIFIER	adhE-ychT	b1241-b4771	n.1298209C>T	.		/	1
NC_000913.3	1301992	A	T	missense_variant	MODERATE	oppA	b1243	c.811A>T	p.Asn271Tyr	945830	No	1
NC_000913.3	1303846	A	G	missense_variant	MODERATE	oppC	b1245	c.13A>G	p.Lys5Glu	945810	No	1
NC_000913.3	1306736	T	G	missense_variant	MODERATE	oppF	b1247	c.973T>G	p.Ser325Ala	945818	No	1
NC_000913.3	1307733	C	T	missense_variant	MODERATE	clsA	b1249	c.913G>A	p.Gly305Ser	945821	No	1
NC_000913.3	1308552	G	A	missense_variant	MODERATE	clsA	b1249	c.94C>T	p.Arg32Cys	945821	No	1
NC_000913.3	1308608	A	G	missense_variant	MODERATE	clsA	b1249	c.38T>C	p.Ile13Thr	945821	No	1
NC_000913.3	1324080	C	T	synonymous_variant	LOW	rnm	b1266	c.861C>T	p.Asn287Asn	945857	No	1
NC_000913.3	1326479	G	A	synonymous_variant	LOW	yciQ	b1268	c.1734G>A	p.Ser578Ser	945850	No	1
NC_000913.3	1329609	G	A	missense_variant	MODERATE	sohB	b1272	c.278G>A	p.Gly93Asp	945858	No	1
NC_000913.3	1331921	G	T	missense_variant	MODERATE	topA	b1274	c.874G>T	p.Ala292Ser	945862	Yes	1
NC_000913.3	1336635	C	A	missense_variant	MODERATE	acnA	b1276	c.805C>A	p.Leu269Ile	946724	No	0.987013
NC_000913.3	1337394	A	G	missense_variant	MODERATE	acnA	b1276	c.1564A>G	p.Ser522Gly	946724	No	1
NC_000913.3	1343125	G	A	synonymous_variant	LOW	osmB	b1283	c.204C>T	p.His68His	945866	No	1
NC_000913.3	1347145	G	A	missense_variant	MODERATE	rnb	b1286	c.1768C>T	p.Pro590Ser	945864	No	1
NC_000913.3	1355472	G	A	missense_variant	MODERATE	sapA	b1294	c.1639C>T	p.Pro547Ser	945873	No	1
NC_000913.3	1357202	C	T	intergenic_region	MODIFIER	sapA-ymjA	b1294-b1295	n.1357202C>T	.		/	1
NC_000913.3	1358859	T	C	missense_variant	MODERATE	puuP	b1296	c.329A>G	p.Tyr110Cys	946287	No	1
NC_000913.3	1360627	G	A	synonymous_variant	LOW	puuA	b1297	c.282C>T	p.Gly94Gly	946202	No	1
NC_000913.3	1371163	G	A	synonymous_variant	LOW	ycjM	b1309	c.948G>A	p.Ala316Ala	945659	No	1
NC_000913.3	1372352	C	A	synonymous_variant	LOW	ycjN	b1310	c.444C>A	p.Gly148Gly	945696	No	1
NC_000913.3	1379797	C	A	synonymous_variant	LOW	ycjT	b1316	c.1914C>A	p.Ile638Ile	945895	No	1
NC_000913.3	1381426	G	T	non_coding_transcript_variant	MODIFIER	ycjV	b1318	.	.	945890	No	1
NC_000913.3	1384898	A	T	missense_variant	MODERATE	ycjX	b1321	c.782A>T	p.Asn261Ile	945872	No	0.994709
NC_000913.3	1385737	C	A	missense_variant	MODERATE	ycjF	b1322	c.227C>A	p.Ala76Asp	945878	No	1
NC_000913.3	1385963	C	T	synonymous_variant	LOW	ycjF	b1322	c.453C>T	p.Gly151Gly	945878	No	1
NC_000913.3	1389884	T	A	missense_variant,missense_variant	MODERATE,MODERATE	ycjG,mpaA	b1325,b1326	c.955T>A,c.715A>T	p.Leu319Met,p.Ile239Phe		No	1
NC_000913.3	1397756	A	T	synonymous_variant	LOW	uspE	b1333	c.867T>A	p.Ile289Ile	945904	No	1
NC_000913.3	1405075	C	T	missense_variant	MODERATE	abgR	b1339	c.335C>T	p.Ala112Val	945831	No	1
NC_000913.3	1406661	G	T	missense_variant	MODERATE	dgcM	b1341	c.1135C>A	p.His379Asn	945909	No	0.990991
NC_000913.3	1410253	G	T	missense_variant	MODERATE	dbpA	b1343	c.743G>T	p.Cys248Phe	947153	No	1
NC_000913.3	1411925	T	A	stop_gained	HIGH	ttcA	b1344	c.24A>T	p.Thr8*	948967	No	0.815789
NC_000913.3	1411926	G	C	stop_gained	HIGH	ttcA	b1344	c.23C>G	p.Thr8*	948967	No	0.861111
NC_000913.3	1411933	G	C	missense_variant	MODERATE	ttcA	b1344	c.16C>G	p.Gln6Glu	948967	No	1
NC_000913.3	1443275	C	T	synonymous_variant	LOW	ydbH	b1381	c.225C>T	p.Thr75Thr	945949	No	1
NC_000913.3	1447887	T	C	synonymous_variant	LOW	feaB	b1385	c.369T>C	p.Cys123Cys	945933	No	0.995833
NC_000913.3	1449327	G	A	missense_variant	MODERATE	tynA	b1386	c.2023C>T	p.Pro675Ser	945939	No	1
NC_000913.3	1450657	G	A	synonymous_variant	LOW	tynA	b1386	c.693C>T	p.Asn231Asn	945939	No	0.995349
NC_000913.3	1457711	A	C	missense_variant	MODERATE	paaF	b1393	c.215A>C	p.Asp72Ala	946011	No	1
NC_000913.3	1463249	G	A	synonymous_variant	LOW	paaK	b1398	c.1125G>A	p.Val375Val	945963	No	1
NC_000913.3	1472651	G	A	non_coding_transcript_exon_variant	MODIFIER	ydbA	ydbA	n.4701G>A	.	2847750	No	1
NC_000913.3	1478001	G	A	synonymous_variant	LOW	ynbA	b1408	c.381G>A	p.Glu127Glu	945973	No	1
NC_000913.3	1487501	C	T	synonymous_variant	LOW	ydcF	b1414	c.267C>T	p.Asn89Asn	946215	No	1
NC_000913.3	1488854	G	A	missense_variant	MODERATE	aldA	b1415	c.623G>A	p.Arg208His	945672	No	1
NC_000913.3	1494464	A	G	missense_variant	MODERATE	ydcI	b1422	c.608T>C	p.Val203Ala	948865	No	1
NC_000913.3	1500930	G	A	missense_variant	MODERATE	tehA	b1429	c.358G>A	p.Ala120Thr	945852	No	1
NC_000913.3	1508261	G	A	missense_variant	MODERATE	rlhA	b1435	c.1481G>A	p.Arg494His	945993	No	1
NC_000913.3	1510742	C	T	missense_variant	MODERATE	ydcR	b1439	c.740C>T	p.Thr247Ile	946004	No	1
NC_000913.3	1512166	T	C	synonymous_variant	LOW	ydcS	b1440	c.513T>C	p.Asn171Asn	946005	No	0.995833
NC_000913.3	1513811	C	T	missense_variant	MODERATE	ydcT	b1441	c.995C>T	p.Pro332Leu	946007	No	1
NC_000913.3	1513829	G	T	stop_lost&splice_region_variant	HIGH	ydcT	b1441	c.1013G>T	p.Ter338Leuext*?	946007	No	1
NC_000913.3	1516075	GA	G	frameshift_variant	HIGH	patD	b1444	c.500delA	p.Asn167fs	945876	No	1
NC_000913.3	1518137	C	T	synonymous_variant	LOW	ydcZ	b1447	c.195G>A	p.Leu65Leu	946008	No	0.995305
NC_000913.3	1520014	A	T	stop_gained	HIGH	curA	b1449	c.988A>T	p.Lys330*	946012	No	1
NC_000913.3	1523707	G	A	missense_variant	MODERATE	yncE	b1452	c.401G>A	p.Arg134His	946006	No	1
NC_000913.3	1525920	C	T	missense_variant	MODERATE	ansP	b1453	c.61G>A	p.Ala21Thr	946019	No	1
NC_000913.3	1527596	G	T	intergenic_region	MODIFIER	yncH-rhsE	b1455-rhsE	n.1527596G>T	.		/	1
NC_000913.3	1529627	A	G	non_coding_transcript_variant	MODIFIER	rhsE	b1456	.	.	946026	No	1
NC_000913.3	1541838	G	T	synonymous_variant	LOW	narZ	b1468	c.753C>A	p.Ile251Ile	945999	No	1
NC_000913.3	1546812	A	C	missense_variant	MODERATE	yddG	b1473	c.358T>G	p.Trp120Gly	945942	No	1
NC_000913.3	1546830	T	G	missense_variant	MODERATE	yddG	b1473	c.340A>C	p.Asn114His	945942	No	0.994898
NC_000913.3	1548627	G	T	synonymous_variant	LOW	fdnG	b1474	c.1227G>T	p.Ala409Ala	946035	No	1
NC_000913.3	1554666	A	G	missense_variant	MODERATE	maeA	b1479	c.1004T>C	p.Val335Ala	946031	No	1
NC_000913.3	1558868	G	T	synonymous_variant	LOW	ddpD	b1484	c.150C>A	p.Val50Val	946002	No	1
NC_000913.3	1561221	A	G	missense_variant	MODERATE	ddpA	b1487	c.1261T>C	p.Tyr421His	946052	No	0.995833
NC_000913.3	1562482	G	T	intergenic_region	MODIFIER	ddpA-ddpX	b1487-b1488	n.1562482G>T	.		/	1
NC_000913.3	1565031	G	T	missense_variant	MODERATE	dosP	b1489	c.703C>A	p.Leu235Ile	945815	No	1
NC_000913.3	1580463	C	A	stop_gained	HIGH	ydeM	b1497	c.328G>T	p.Glu110*	945981	No	1
NC_000913.3	1591993	C	A	missense_variant	MODERATE	hipA	b1507	c.184G>T	p.Asp62Tyr	946064	No	1
NC_000913.3	1593006	T	C	non_coding_transcript_variant	MODIFIER	yneO	b4696	.	.	7751623	No	1
NC_000913.3	1599073	A	G	synonymous_variant	LOW	lsrK	b1511	c.1137T>C	p.Ile379Ile	946069	No	0.982456
NC_000913.3	1605095	T	A	synonymous_variant	LOW	lsrB	b1516	c.45T>A	p.Leu15Leu	945418	No	0.991597
NC_000913.3	1606708	A	G	synonymous_variant	LOW	lsrF	b1517	c.609A>G	p.Lys203Lys	946071	No	0.970954
NC_000913.3	1610717	G	A	intergenic_region	MODIFIER	uxaB-dgcF	b1521-b1522	n.1610717G>A	.		/	1
NC_000913.3	1611669	C	T	synonymous_variant	LOW	dgcF	b1522	c.186G>A	p.Pro62Pro	947422	No	1
NC_000913.3	1612025	G	A	stop_gained	HIGH	yneG	b1523	c.301C>T	p.Gln101*	946171	No	1
NC_000913.3	1616514	T	C	missense_variant	MODERATE	yneK	b1527	c.752T>C	p.Met251Thr	946080	No	1
NC_000913.3	1619636	C	A	missense_variant	MODERATE	marA	b1531	c.63C>A	p.Asn21Lys	947613	No	1
NC_000913.3	1620868	C	A	synonymous_variant	LOW	eamA	b1533	c.270G>T	p.Ser90Ser	946081	No	1
NC_000913.3	1621698	G	T	missense_variant	MODERATE	ydeE	b1534	c.367G>T	p.Asp123Tyr	946083	No	1
NC_000913.3	1623020	C	T	synonymous_variant	LOW	dgcZ	b1535	c.831G>A	p.Lys277Lys	946075	No	1
NC_000913.3	1626996	C	T	missense_variant	MODERATE	dcp	b1538	c.385G>A	p.Asp129Asn	946084	No	1
NC_000913.3	1643543	C	A	missense_variant	MODERATE	ydfU	b1560	c.762G>T	p.Met254Ile	946108	No	1
NC_000913.3	1643679	A	T	missense_variant	MODERATE	ydfU	b1560	c.626T>A	p.Leu209Gln	946108	No	1
NC_000913.3	1650569	T	C	non_coding_transcript_variant	MODIFIER	ydfE	b1577	.	.	946113	No	1
NC_000913.3	1650692	A	G	non_coding_transcript_variant	MODIFIER	ydfE	b1577	.	.	946113	No	1
NC_000913.3	1652331	T	C	non_coding_transcript_variant	MODIFIER	intQ	b1579	.	.	946130	No	1
NC_000913.3	1654631	G	A	missense_variant	MODERATE	rspA	b1581	c.511C>T	p.Pro171Ser	946126	No	1
NC_000913.3	1656564	G	T	missense_variant	MODERATE	speG	b1584	c.381G>T	p.Glu127Asp	946117	No	1
NC_000913.3	1657254	C	T	synonymous_variant	LOW	ynfC	b1585	c.204G>A	p.Leu68Leu	946131	No	1
NC_000913.3	1658647	C	T	synonymous_variant	LOW	ynfE	b1587	c.579C>T	p.Gly193Gly	946135	No	1
NC_000913.3	1668467	C	T	missense_variant	MODERATE	mlc	b1594	c.98G>A	p.Arg33His	945510	No	1
NC_000913.3	1673684	A	G	missense_variant	MODERATE	mdtU	b4777	c.26T>C	p.Phe9Ser	63925638	No	1
NC_000913.3	1674331	T	G	stop_gained	HIGH	tqsA	b1601	c.419T>G	p.Leu140*	946142	No	1
NC_000913.3	1674895	C	T	missense_variant	MODERATE	tqsA	b1601	c.983C>T	p.Thr328Ile	946142	No	1
NC_000913.3	1677618	C	T	missense_variant	MODERATE	pntA	b1603	c.286G>A	p.Ala96Thr	946628	No	1
NC_000913.3	1679454	A	T	intergenic_region	MODIFIER	ydgH-ydgI	b1604-b1605	n.1679454A>T	.		/	1
NC_000913.3	1682321	CT	C	frameshift_variant	HIGH	rstA	b1608	c.164delT	p.Leu55fs	946199	No	1
NC_000913.3	1685919	C	T	missense_variant	MODERATE	fumC	b1611	c.670G>A	p.Glu224Lys	946147	No	1
NC_000913.3	1697624	G	A	synonymous_variant	LOW	hdhA	b1619	c.417C>T	p.Gly139Gly	946151	No	0.995652
NC_000913.3	1701433	G	T	synonymous_variant	LOW	malY	b1622	c.477G>T	p.Ala159Ala	945937	No	0.995349
NC_000913.3	1702474	T	C	missense_variant	MODERATE	add	b1623	c.242T>C	p.Phe81Ser	945851	No	1
NC_000913.3	1702854	T	A	missense_variant	MODERATE	add	b1623	c.622T>A	p.Trp208Arg	945851	No	0.977169
NC_000913.3	1705644	A	G	missense_variant	MODERATE	ydgK	b1626	c.395A>G	p.Tyr132Cys	946154	No	1
NC_000913.3	1706078	G	A	synonymous_variant	LOW	rsxA	b1627	c.312G>A	p.Gly104Gly	946148	No	1
NC_000913.3	1711052	C	A	synonymous_variant	LOW	rsxE	b1632	c.225C>A	p.Ile75Ile	947509	No	1
NC_000913.3	1712512	A	G	intergenic_region	MODIFIER	nth-dtpA	b1633-b1634	n.1712512A>G	.		/	1
NC_000913.3	1712901	G	A	missense_variant	MODERATE	dtpA	b1634	c.133G>A	p.Ala45Thr	947436	No	0.990338
NC_000913.3	1720363	G	A	intergenic_region	MODIFIER	slyB-slyA	b1641-b1642	n.1720363G>A	.		/	1
NC_000913.3	1720959	T	A	intergenic_region	MODIFIER	slyA-ydhI	b1642-b1643	n.1720959T>A	.		/	1
NC_000913.3	1721136	C	T	missense_variant	MODERATE	ydhI	b1643	c.112C>T	p.Leu38Phe	947559	No	1
NC_000913.3	1724653	C	T	start_lost	HIGH	sodC	b1646	c.3G>A	p.Met1?	945343	No	1
NC_000913.3	1726471	T	G	stop_gained	HIGH	nemR	b1649	c.449T>G	p.Leu150*	946166	No	1
NC_000913.3	1729154	T	C	missense_variant	MODERATE	lhr	b1653	c.68T>C	p.Phe23Ser	946156	No	0.969811
NC_000913.3	1730960	A	G	missense_variant	MODERATE	lhr	b1653	c.1874A>G	p.Asn625Ser	946156	No	1
NC_000913.3	1732156	C	T	missense_variant	MODERATE	lhr	b1653	c.3070C>T	p.Leu1024Phe	946156	No	1
NC_000913.3	1734694	A	G	missense_variant	MODERATE	mepH	b1655	c.260A>G	p.Asn87Ser	945210	No	0.987124
NC_000913.3	1737938	C	T	missense_variant	MODERATE	purR	b1658	c.95C>T	p.Thr32Met	945226	No	1
NC_000913.3	1746342	A	T	intergenic_region	MODIFIER	ydhQ-valV	b1664-b1665	n.1746342A>T	.		/	1
NC_000913.3	1747736	C	T	synonymous_variant	LOW	ydhS	b1668	c.606C>T	p.Ser202Ser	945786	No	1
NC_000913.3	1750245	A	T	missense_variant	MODERATE	ydhU	b1670	c.104T>A	p.Val35Glu	945608	No	1
NC_000913.3	1751226	C	A	missense_variant	MODERATE	ydhW	b1672	c.499G>T	p.Ala167Ser	947180	No	1
NC_000913.3	1751359	C	T	synonymous_variant	LOW	ydhW	b1672	c.366G>A	p.Glu122Glu	947180	No	1
NC_000913.3	1753138	A	G	synonymous_variant	LOW	ydhV	b1673	c.693T>C	p.Asn231Asn	948756	No	0.987903
NC_000913.3	1754844	A	C	intergenic_region	MODIFIER	ydhY-fumD	b1674-b1675	n.1754844A>C	.		/	1
NC_000913.3	1757369	G	A	intergenic_region	MODIFIER	pykF-lpp	b1676-b1677	n.1757369G>A	.		/	1
NC_000913.3	1757383	G	T	intergenic_region	MODIFIER	pykF-lpp	b1676-b1677	n.1757383G>T	.		/	1
NC_000913.3	1760697	C	T	synonymous_variant	LOW	sufD	b1681	c.1095G>A	p.Gly365Gly	944878	No	1
NC_000913.3	1763764	C	T	synonymous_variant	LOW	sufB	b1683	c.246G>A	p.Lys82Lys	945753	No	1
NC_000913.3	1765762	C	T	stop_gained	HIGH	ydiJ	b1687	c.2924G>A	p.Trp975*	946189	No	1
NC_000913.3	1766671	C	T	missense_variant	MODERATE	ydiJ	b1687	c.2015G>A	p.Gly672Asp	946189	No	1
NC_000913.3	1768183	A	C	missense_variant	MODERATE	ydiJ	b1687	c.503T>G	p.Leu168Arg	946189	No	1
NC_000913.3	1769303	T	A	missense_variant	MODERATE	ydiK	b1688	c.230T>A	p.Val77Glu	946183	No	1
NC_000913.3	1776715	A	T	missense_variant	MODERATE	ydiF	b1694	c.1129A>T	p.Ser377Cys	946211	No	1
NC_000913.3	1791813	A	AT	frameshift_variant	HIGH	rflP	b1707	c.207dupA	p.Ser70fs	946217	No	1
NC_000913.3	1792254	A	G	intergenic_region	MODIFIER	rflP-nlpC	b1707-b1708	n.1792254A>G	.		/	1
NC_000913.3	1793637	A	C	missense_variant	MODERATE	btuE	b1710	c.473T>G	p.Val158Gly	945915	No	0.986364
NC_000913.3	1798055	C	T	synonymous_variant	LOW	pheS	b1714	c.888G>A	p.Gly296Gly	946223	Yes	1
NC_000913.3	1800147	C	T	synonymous_variant	LOW	infC	b1718	c.492G>A	p.Lys164Lys	946225	Yes	0.989583
NC_000913.3	1816005	G	A	synonymous_variant	LOW	katE	b1732	c.2139G>A	p.Gln713Gln	946234	No	1
NC_000913.3	1817825	C	T	missense_variant	MODERATE	chbF	b1734	c.676G>A	p.Ala226Thr	946266	No	1
NC_000913.3	1824719	G	T	missense_variant	MODERATE	ves	b1742	c.219C>A	p.Asp73Glu	946245	No	0.995098
NC_000913.3	1826438	C	A	synonymous_variant	LOW	astE	b1744	c.486G>T	p.Pro162Pro	946256	No	1
NC_000913.3	1827206	C	A	missense_variant	MODERATE	astB	b1745	c.1054G>T	p.Asp352Tyr	946259	No	1
NC_000913.3	1833645	C	T	missense_variant	MODERATE	ydjX	b1750	c.245C>T	p.Thr82Ile	946250	No	1
NC_000913.3	1834643	T	C	synonymous_variant	LOW	ydjY	b1751	c.528T>C	p.Cys176Cys	946248	No	1
NC_000913.3	1835558	C	T	missense_variant	MODERATE	ynjA	b1753	c.44C>T	p.Pro15Leu	946270	No	1
NC_000913.3	1842965	C	T	missense_variant	MODERATE	gdhA	b1761	c.595C>T	p.Leu199Phe	946802	No	1
NC_000913.3	1843108	C	T	synonymous_variant	LOW	gdhA	b1761	c.738C>T	p.Tyr246Tyr	946802	No	0.990741
NC_000913.3	1844103	T	G	missense_variant	MODERATE	ynjI	b1762	c.769A>C	p.Asn257His	946239	No	1
NC_000913.3	1851865	C	A	missense_variant	MODERATE	ansA	b1767	c.1006C>A	p.Pro336Thr	946278	No	1
NC_000913.3	1854840	G	A	synonymous_variant	LOW	ydjF	b1770	c.15C>T	p.Asp5Asp	946272	No	1
NC_000913.3	1861338	C	T	intergenic_region	MODIFIER	ydjL-yeaC	b1776-b1777	n.1861338C>T	.		/	1
NC_000913.3	1877994	C	A	missense_variant	MODERATE	dgcP	b1794	c.280C>A	p.Arg94Ser	948969	No	1
NC_000913.3	1889712	T	A	missense_variant	MODERATE	fadD	b1805	c.35A>T	p.Asp12Val	946327	No	1
NC_000913.3	1891158	C	A	missense_variant	MODERATE	tsaB	b1807	c.110G>T	p.Arg37Leu	946304	Yes	0.531599
NC_000913.3	1893239	A	C	intergenic_region	MODIFIER	yoaA-yoaB	b1808-b1809	n.1893239A>C	.		/	1
NC_000913.3	1894566	C	A	missense_variant	MODERATE	yoaH	b1811	c.166G>T	p.Asp56Tyr	946346	No	1
NC_000913.3	1894839	T	C	missense_variant	MODERATE	pabB	b1812	c.35T>C	p.Leu12Pro	946337	No	1
NC_000913.3	1898342	G	A	intergenic_region	MODIFIER	sdaA-pdeD	b1814-b1815	n.1898342G>A	.		/	1
NC_000913.3	1899652	G	A	missense_variant	MODERATE	pdeD	b1815	c.1226G>A	p.Arg409His	946336	No	1
NC_000913.3	1903712	T	A	missense_variant	MODERATE	manY	b1818	c.631T>A	p.Tyr211Asn	946332	No	1
NC_000913.3	1904572	A	G	synonymous_variant	LOW	manZ	b1819	c.678A>G	p.Glu226Glu	946342	No	1
NC_000913.3	1904946	T	C	missense_variant	MODERATE	yobD	b1820	c.146T>C	p.Ile49Thr	946343	No	1
NC_000913.3	1909080	A	G	synonymous_variant	LOW	yobH	b4536	c.156A>G	p.Gln52Gln	1450271	No	1
NC_000913.3	1909183	T	C	intergenic_region	MODIFIER	yobH-kdgR	b4536-b1827	n.1909183T>C	.		/	1
NC_000913.3	1917755	C	A	missense_variant	MODERATE	letB	b1834	c.246C>A	p.Ser82Arg	946352	No	1
NC_000913.3	1924528	C	T	missense_variant	MODERATE	yebZ	b1840	c.64G>A	p.Gly22Ser	947078	No	1
NC_000913.3	1927494	A	G	missense_variant	MODERATE	ptrB	b1845	c.1346T>C	p.Val449Ala	946358	No	0.985915
NC_000913.3	1933714	G	T	synonymous_variant	LOW	edd	b1851	c.891C>A	p.Thr297Thr	946362	No	1
NC_000913.3	1935100	A	T	missense_variant	MODERATE	zwf	b1852	c.1215T>A	p.Asp405Glu	946370	No	1
NC_000913.3	1937388	T	A	missense_variant	MODERATE	yebK	b1853	c.737T>A	p.Val246Glu	946373	No	1
NC_000913.3	1941787	C	T	missense_variant	MODERATE	znuA	b1857	c.797G>A	p.Ser266Asn	946375	No	1
NC_000913.3	1947193	C	A	missense_variant	MODERATE	ruvC	b1863	c.184G>T	p.Asp62Tyr	946378	No	1
NC_000913.3	1949462	A	G	missense_variant	MODERATE	aspS	b1866	c.1061T>C	p.Val354Ala	946385	Yes	0.992537
NC_000913.3	1949816	G	A	missense_variant	MODERATE	aspS	b1866	c.707C>T	p.Thr236Ile	946385	Yes	1
NC_000913.3	1953457	A	G	missense_variant	MODERATE	cmoB	b1871	c.16A>G	p.Asn6Asp	946387	No	1
NC_000913.3	1953915	G	T	synonymous_variant	LOW	cmoB	b1871	c.474G>T	p.Leu158Leu	946387	No	1
NC_000913.3	1957696	G	T	missense_variant	MODERATE	torY	b1873	c.437C>A	p.Ser146Tyr	946490	No	1
NC_000913.3	1963868	C	T	missense_variant	MODERATE	flhA	b1879	c.1183G>A	p.Ala395Thr	946390	No	1
NC_000913.3	1968187	G	T	synonymous_variant	LOW	cheB	b1883	c.315C>A	p.Val105Val	946394	No	1
NC_000913.3	1980505	C	A	stop_gained	HIGH	otsA	b1896	c.1108G>T	p.Glu370*	946405	No	1
NC_000913.3	1984754	C	T	missense_variant	MODERATE	araG	b1900	c.316G>A	p.Gly106Ser	946408	No	1
NC_000913.3	1986976	T	C	missense_variant	MODERATE	ftnB	b1902	c.52T>C	p.Phe18Leu	946407	No	1
NC_000913.3	1996072	G	T	intergenic_region	MODIFIER	yecF-sdiA	b1915-b1916	n.1996072G>T	.		/	1
NC_000913.3	1997097	T	G	missense_variant	MODERATE	tcyN	b1917	c.718A>C	p.Thr240Pro	946422	No	0.991561
NC_000913.3	2009711	A	G	splice_region_variant&stop_retained_variant	LOW	yedF	b1930	c.233A>G	p.Ter78Ter	946909	No	1
NC_000913.3	2013973	A	G	missense_variant	MODERATE	fliF	b1938	c.745A>G	p.Ile249Val	946448	No	0.987395
NC_000913.3	2015974	C	A	missense_variant	MODERATE	fliH	b1940	c.107C>A	p.Ala36Asp	946456	No	1
NC_000913.3	2021717	G	T	missense_variant	MODERATE	fliO	b1947	c.214G>T	p.Asp72Tyr	946458	No	1
NC_000913.3	2023808	T	C	intergenic_region	MODIFIER	fliR-rcsA	b1950-b1951	n.2023808T>C	.		/	1
NC_000913.3	2026190	A	T	missense_variant	MODERATE	yedP	b1955	c.680A>T	p.Tyr227Phe	946472	No	1
NC_000913.3	2026449	C	T	synonymous_variant	LOW	dgcQ	b1956	c.1569G>A	p.Leu523Leu	946471	No	1
NC_000913.3	2028221	C	T	synonymous_variant	LOW	yodC	b1957	c.150G>A	p.Pro50Pro	946466	No	0.995745
NC_000913.3	2030056	C	T	missense_variant	MODERATE	yedA	b1959	c.518C>T	p.Thr173Ile	946461	No	0.987395
NC_000913.3	2040433	C	A	missense_variant	MODERATE	msrP	b1971	c.956C>A	p.Ala319Asp	946484	No	1
NC_000913.3	2045916	T	C	missense_variant	MODERATE	yeeJ	b1978	c.979T>C	p.Tyr327His	946498	No	1
NC_000913.3	2068000	C	A	intergenic_region	MODIFIER	yoeG-yoeH	b4640-b4641	n.2068000C>A	.		/	1
NC_000913.3	2072688	G	A	missense_variant	MODERATE	flu	b2000	c.1150G>A	p.Gly384Ser	946540	No	1
NC_000913.3	2074928	C	T	synonymous_variant	LOW	yeeR	b2001	c.150C>T	p.Ile50Ile	946512	No	1
NC_000913.3	2086660	C	T	missense_variant	MODERATE	plaP	b2014	c.403G>A	p.Val135Met	946533	No	1
NC_000913.3	2088328	A	G	synonymous_variant	LOW	yeeZ	b2016	c.801T>C	p.Asp267Asp	946538	No	1
NC_000913.3	2090569	T	A	synonymous_variant	LOW	hisG	b2019	c.378T>A	p.Arg126Arg	946549	No	1
NC_000913.3	2094582	G	T	synonymous_variant	LOW	hisH	b2023	c.48G>T	p.Val16Val	946544	No	1
NC_000913.3	2095246	A	G	missense_variant	MODERATE	hisA	b2024	c.122A>G	p.Gln41Arg	946521	No	1
NC_000913.3	2096692	G	A	missense_variant	MODERATE	hisI	b2026	c.79G>A	p.Val27Ile	946515	No	1
NC_000913.3	2116158	C	T	missense_variant	MODERATE	wcaL	b2044	c.970G>A	p.Ala324Thr	946565	No	1
NC_000913.3	2122507	T	C	missense_variant	MODERATE	cpsG	b2048	c.473A>G	p.His158Arg	946574	No	1
NC_000913.3	2122784	C	T	missense_variant	MODERATE	cpsG	b2048	c.196G>A	p.Gly66Ser	946574	No	0.996094
NC_000913.3	2123164	C	T	missense_variant	MODERATE	cpsB	b2049	c.1357G>A	p.Asp453Asn	946580	No	1
NC_000913.3	2123250	T	C	missense_variant	MODERATE	cpsB	b2049	c.1271A>G	p.Asp424Gly	946580	No	1
NC_000913.3	2123380	C	A	missense_variant	MODERATE	cpsB	b2049	c.1141G>T	p.Ala381Ser	946580	No	1
NC_000913.3	2126162	C	A	missense_variant	MODERATE	gmm	b2051	c.61G>T	p.Asp21Tyr	946559	No	1
NC_000913.3	2128287	C	T	missense_variant	MODERATE	gmd	b2053	c.28G>A	p.Val10Ile	946562	No	0.983607
NC_000913.3	2129525	A	G	synonymous_variant	LOW	wcaE	b2055	c.126T>C	p.Gly42Gly	946543	No	0.995868
NC_000913.3	2131224	A	G	missense_variant	MODERATE	wcaC	b2057	c.847T>C	p.Phe283Leu	946579	No	1
NC_000913.3	2137004	G	A	synonymous_variant	LOW	wza	b2062	c.240C>T	p.Ile80Ile	946558	No	1
NC_000913.3	2137197	G	A	missense_variant	MODERATE	wza	b2062	c.47C>T	p.Thr16Ile	946558	No	1
NC_000913.3	2137396	T	A	intergenic_region	MODIFIER	wza-yegH	b2062-b2063	n.2137396T>A	.		/	1
NC_000913.3	2140208	T	C	missense_variant	MODERATE	asmA	b2064	c.1405A>G	p.Met469Val	946582	No	1
NC_000913.3	2140574	C	T	missense_variant	MODERATE	asmA	b2064	c.1039G>A	p.Ala347Thr	946582	No	1
NC_000913.3	2140788	C	T	synonymous_variant	LOW	asmA	b2064	c.825G>A	p.Thr275Thr	946582	No	1
NC_000913.3	2141432	G	A	missense_variant	MODERATE	asmA	b2064	c.181C>T	p.Leu61Phe	946582	No	1
NC_000913.3	2151412	C	A	missense_variant	MODERATE	yegJ	b2071	c.228C>A	p.Phe76Leu	947201	No	1
NC_000913.3	2155322	T	G	synonymous_variant	LOW	mdtB	b2075	c.60T>G	p.Pro20Pro	946606	No	1
NC_000913.3	2159527	G	A	missense_variant	MODERATE	mdtC	b2076	c.1142G>A	p.Gly381Glu	946608	No	0.991736
NC_000913.3	2159600	G	A	synonymous_variant	LOW	mdtC	b2076	c.1215G>A	p.Val405Val	946608	No	1
NC_000913.3	2160361	C	T	missense_variant	MODERATE	mdtC	b2076	c.1976C>T	p.Ala659Val	946608	No	1
NC_000913.3	2162377	C	A	missense_variant	MODERATE	mdtD	b2077	c.914C>A	p.Pro305Gln	946601	No	1
NC_000913.3	2167893	T	C	intergenic_region	MODIFIER	yegZ-yegR	yegZ-b2085	n.2167893T>C	.		/	0.995074
NC_000913.3	2169688	C	T	intergenic_region	MODIFIER	yegS-gatR	b2086-gatR	n.2169688C>T	.		/	1
NC_000913.3	2173360	ACC	A	non_coding_transcript_variant	MODIFIER	gatC	b2092	.	.	946603	No	1
NC_000913.3	2174968	C	A	missense_variant	MODERATE	gatA	b2094	c.82G>T	p.Ala28Ser	946633	No	1
NC_000913.3	2188087	T	C	missense_variant	MODERATE	yehA	b2108	c.328A>G	p.Thr110Ala	946642	No	1
NC_000913.3	2199865	C	T	non_coding_transcript_variant	MODIFIER	yehH	b4499	.	.	2847726	No	1
NC_000913.3	2202660	A	C	missense_variant	MODERATE	yehI	b2118	c.2382A>C	p.Lys794Asn	946649	No	1
NC_000913.3	2206300	C	T	synonymous_variant	LOW	yehM	b2120	c.606C>T	p.His202His	946651	No	1
NC_000913.3	2206599	C	T	missense_variant	MODERATE	yehM	b2120	c.905C>T	p.Ala302Val	946651	No	1
NC_000913.3	2208620	C	A	synonymous_variant	LOW	yehP	b2121	c.654C>A	p.Val218Val	946652	No	0.996109
NC_000913.3	2211920	A	AT	frameshift_variant	HIGH	yehS	b2124	c.276dupA	p.Leu93fs	949026	No	1
NC_000913.3	2212710	C	T	missense_variant	MODERATE	btsR	b2125	c.253G>A	p.Glu85Lys	949024	No	1
NC_000913.3	2215749	T	G	missense_variant,missense_variant	MODERATE,MODERATE	yohO,yehW	b4542,b2128	c.93T>G,c.728A>C	p.Ile31Met,p.Lys243Thr		No	1
NC_000913.3	2224796	C	T	synonymous_variant	LOW	pbpG	b2134	c.75G>A	p.Ala25Ala	946662	No	1
NC_000913.3	2228827	C	A	intergenic_region	MODIFIER	mdtQ-yohP	mdtQ-b4679	n.2228827C>A	.		/	1
NC_000913.3	2236367	C	T	missense_variant	MODERATE	preA	b2147	c.1103C>T	p.Thr368Ile	949037	No	1
NC_000913.3	2236397	G	A	missense_variant	MODERATE	preA	b2147	c.1133G>A	p.Cys378Tyr	949037	No	1
NC_000913.3	2242257	C	A	synonymous_variant	LOW	yeiB	b2152	c.711G>T	p.Leu237Leu	949044	No	0.995745
NC_000913.3	2244588	G	A	missense_variant	MODERATE	yeiG	b2154	c.679G>A	p.Ala227Thr	949045	No	1
NC_000913.3	2246238	G	T	missense_variant	MODERATE	cirA	b2155	c.532C>A	p.Arg178Ser	949042	No	0.995652
NC_000913.3	2248943	G	GT	frameshift_variant	HIGH	yeiE	b2157	c.675dupA	p.His226fs	946657	No	1
NC_000913.3	2254346	G	A	missense_variant	MODERATE	rihB	b2162	c.841C>T	p.Leu281Phe	946646	No	1
NC_000913.3	2257125	C	A	missense_variant	MODERATE	psuT	b2164	c.211G>T	p.Asp71Tyr	946671	No	1
NC_000913.3	2258434	G	A	missense_variant	MODERATE	psuK	b2166	c.863C>T	p.Ser288Phe	946664	No	1
NC_000913.3	2261575	C	T	missense_variant	MODERATE	fruK	b2168	c.791G>A	p.Gly264Asp	946676	No	1
NC_000913.3	2263429	G	T	missense_variant	MODERATE	fruB	b2169	c.67C>A	p.Arg23Ser	946677	No	1
NC_000913.3	2266166	C	A	intergenic_region	MODIFIER	yeiP-yeiQ	b2171-b2172	n.2266166C>A	.		/	1
NC_000913.3	2266204	C	T	intergenic_region	MODIFIER	yeiP-yeiQ	b2171-b2172	n.2266204C>T	.		/	0.972973
NC_000913.3	2266256	C	A	synonymous_variant	LOW	yeiQ	b2172	c.12C>A	p.Ile4Ile	946688	No	1
NC_000913.3	2268136	A	C	missense_variant	MODERATE	yeiR	b2173	c.308A>C	p.Asp103Ala	946701	No	1
NC_000913.3	2283537	T	A	synonymous_variant	LOW	yejK	b2186	c.411A>T	p.Pro137Pro	946690	No	1
NC_000913.3	2290860	C	A	missense_variant	MODERATE	narP	b2193	c.361C>A	p.Arg121Ser	949081	No	1
NC_000913.3	2293689	G	A	missense_variant	MODERATE	ccmF	b2196	c.1216C>T	p.Leu406Phe	948783	No	1
NC_000913.3	2294392	G	A	synonymous_variant	LOW	ccmF	b2196	c.513C>T	p.Ile171Ile	948783	No	1
NC_000913.3	2299963	C	A	stop_gained	HIGH	napG	b2205	c.298G>T	p.Glu100*	945544	No	1
NC_000913.3	2311373	G	T	missense_variant	MODERATE	ftp	b2214	c.162C>A	p.Asp54Glu	946711	No	0.995595
NC_000913.3	2312480	G	A	synonymous_variant	LOW	ompC	b2215	c.270C>T	p.Asn90Asn	946716	No	1
NC_000913.3	2315843	C	T	stop_gained	HIGH	rcsD	b2216	c.2356C>T	p.Gln786*	946717	No	1
NC_000913.3	2317462	G	A	synonymous_variant	LOW	rcsC	b2218	c.2415C>T	p.Ser805Ser	948993	No	1
NC_000913.3	2319976	C	T	intergenic_region	MODIFIER	rcsC-atoS	b2218-b2219	n.2319976C>T	.		/	1
NC_000913.3	2324641	A	G	missense_variant	MODERATE	atoA	b2222	c.533A>G	p.Asp178Gly	946719	No	1
NC_000913.3	2324701	A	G	missense_variant	MODERATE	atoA	b2222	c.593A>G	p.Lys198Arg	946719	No	0.991736
NC_000913.3	2329339	T	C	synonymous_variant	LOW	yfaQ	b2226	c.459A>G	p.Lys153Lys	946730	No	0.995816
NC_000913.3	2330596	A	G	non_coding_transcript_variant	MODIFIER	yfaS	b4500	.	.	1450231	No	1
NC_000913.3	2334188	C	A	non_coding_transcript_variant	MODIFIER	yfaS	b4500	.	.	1450231	No	1
NC_000913.3	2343692	C	A	missense_variant	MODERATE	yfaL	b2233	c.478G>T	p.Ala160Ser	946595	No	0.989899
NC_000913.3	2348676	G	T	missense_variant	MODERATE	yfaE	b2236	c.163G>T	p.Asp55Tyr	946729	No	1
NC_000913.3	2352036	C	T	synonymous_variant	LOW	glpT	b2240	c.339G>A	p.Val113Val	946704	No	1
NC_000913.3	2352203	G	T	missense_variant	MODERATE	glpT	b2240	c.172C>A	p.Gln58Lys	946704	No	1
NC_000913.3	2353477	G	T	missense_variant	MODERATE	glpA	b2241	c.831G>T	p.Glu277Asp	946713	No	1
NC_000913.3	2356351	G	A	synonymous_variant	LOW	glpC	b2243	c.831G>A	p.Lys277Lys	946735	No	1
NC_000913.3	2359831	G	A	synonymous_variant	LOW	yfaV	b2246	c.322C>T	p.Leu108Leu	945796	No	1
NC_000913.3	2364062	G	T	missense_variant	MODERATE	yfaZ	b2250	c.214C>A	p.Leu72Ile	946739	No	1
NC_000913.3	2365113	G	A	missense_variant	MODERATE	ais	b2252	c.508C>T	p.Arg170Cys	944945	No	1
NC_000913.3	2369840	G	T	missense_variant	MODERATE	arnA	b2255	c.1802G>T	p.Arg601Leu	947683	No	1
NC_000913.3	2369896	A	G	missense_variant	MODERATE	arnA	b2255	c.1858A>G	p.Lys620Glu	947683	No	1
NC_000913.3	2370935	C	T	missense_variant	MODERATE	arnT	b2257	c.28C>T	p.Leu10Phe	947297	No	1
NC_000913.3	2371245	T	G	missense_variant	MODERATE	arnT	b2257	c.338T>G	p.Leu113Arg	947297	No	1
NC_000913.3	2378139	T	C	missense_variant	MODERATE	menD	b2264	c.1121A>G	p.His374Arg	946720	No	1
NC_000913.3	2381832	C	T	synonymous_variant	LOW	rbn	b2268	c.225C>T	p.Gly75Gly	946760	No	1
NC_000913.3	2382750	C	A	missense_variant	MODERATE	elaD	b2269	c.38C>A	p.Ser13Tyr	946742	No	1
NC_000913.3	2385924	A	T	missense_variant	MODERATE	yfbL	b2271	c.65A>T	p.Tyr22Phe	945832	No	1
NC_000913.3	2388020	T	C	missense_variant	MODERATE	yfbN	b2273	c.407A>G	p.Tyr136Cys	946748	No	1
NC_000913.3	2394926	C	T	missense_variant	MODERATE	nuoL	b2278	c.121G>A	p.Ala41Thr	945540	No	1
NC_000913.3	2395903	T	C	intergenic_region	MODIFIER	nuoJ-nuoI	b2280-b2281	n.2395903T>C	.		/	0.99537
NC_000913.3	2396644	G	A	missense_variant	MODERATE	nuoH	b2282	c.799C>T	p.Pro267Ser	946761	No	1
NC_000913.3	2398886	T	C	missense_variant	MODERATE	nuoG	b2283	c.1280A>G	p.His427Arg	946762	No	0.996785
NC_000913.3	2401238	C	A	missense_variant	MODERATE	nuoF	b2284	c.318G>T	p.Glu106Asp	946753	No	1
NC_000913.3	2402656	T	C	missense_variant	MODERATE	nuoC	b2286	c.1190A>G	p.Asn397Ser	946759	No	0.979239
NC_000913.3	2406533	G	T	missense_variant	MODERATE	lrhA	b2289	c.109C>A	p.Arg37Ser	946769	No	0.990148
NC_000913.3	2408658	G	T	synonymous_variant	LOW	alaA	b2290	c.1098G>T	p.Gly366Gly	946772	No	1
NC_000913.3	2409653	G	A	missense_variant	MODERATE	yfbS	b2292	c.1700C>T	p.Ser567Phe	946766	No	1
NC_000913.3	2415124	C	A	synonymous_variant	LOW	pta	b2297	c.378C>A	p.Ile126Ile	946778	No	1
NC_000913.3	2418066	G	A	missense_variant	MODERATE	yfcC	b2298	c.986G>A	p.Gly329Asp	946780	No	1
NC_000913.3	2422691	C	A	synonymous_variant	LOW	rpnB	b2305	c.849G>T	p.Val283Val	946787	No	1
NC_000913.3	2423753	T	A	stop_gained	HIGH	hisP	b2306	c.757A>T	p.Lys253*	946789	No	1
NC_000913.3	2425704	A	G	synonymous_variant	LOW	hisQ	b2308	c.213T>C	p.Gly71Gly	947235	No	1
NC_000913.3	2427475	G	A	missense_variant	MODERATE	argT	b2310	c.317C>T	p.Ser106Phe	949030	No	1
NC_000913.3	2433278	T	G	missense_variant	MODERATE	accD	b2316	c.649A>C	p.Asn217His	946796	Yes	1
NC_000913.3	2433289	A	C	missense_variant	MODERATE	accD	b2316	c.638T>G	p.Leu213Arg	946796	Yes	1
NC_000913.3	2436560	C	T	synonymous_variant	LOW	usg	b2319	c.90G>A	p.Pro30Pro	946797	No	0.996169
NC_000913.3	2439118	C	T	missense_variant	MODERATE	yfcJ	b2322	c.1003G>A	p.Val335Ile	946791	No	1
NC_000913.3	2445899	G	A	synonymous_variant	LOW	mepA	b2328	c.486C>T	p.Ser162Ser	946812	No	1
NC_000913.3	2450596	A	G	synonymous_variant	LOW	yfcQ	b2334	c.480T>C	p.Asp160Asp	946779	No	1
NC_000913.3	2455950	A	G	intergenic_region	MODIFIER	yfcV-sixA	b2339-b2340	n.2455950A>G	.		/	1
NC_000913.3	2456596	C	A	missense_variant	MODERATE	sixA	b2340	c.217G>T	p.Ala73Ser	946815	No	1
NC_000913.3	2464532	C	T	missense_variant	MODERATE	mlaA	b2346	c.476G>A	p.Arg159His	945582	No	1
NC_000913.3	2466037	C	T	missense_variant	MODERATE	yfdC	b2347	c.737C>T	p.Thr246Met	944801	No	1
NC_000913.3	2478137	C	T	synonymous_variant	LOW	dsdX	b2365	c.291C>T	p.Arg97Arg	949103	No	1
NC_000913.3	2478824	T	C	synonymous_variant	LOW	dsdX	b2365	c.978T>C	p.Ser326Ser	949103	No	1
NC_000913.3	2485921	A	G	synonymous_variant	LOW	evgS	b2370	c.1548A>G	p.Glu516Glu	946844	No	1
NC_000913.3	2486835	T	C	missense_variant	MODERATE	evgS	b2370	c.2462T>C	p.Leu821Pro	946844	No	1
NC_000913.3	2500907	A	G	synonymous_variant	LOW	pyrR	b2381	c.525A>G	p.Val175Val	947395	No	1
NC_000913.3	2502004	C	A	stop_gained	HIGH	fryA	b2383	c.2482G>T	p.Glu828*	946852	No	0.995098
NC_000913.3	2510107	T	A	missense_variant	MODERATE	yfeO	b2389	c.478T>A	p.Phe160Ile	946854	No	1
NC_000913.3	2513654	A	G	missense_variant	MODERATE	nupC	b2393	c.613A>G	p.Thr205Ala	946895	No	1
NC_000913.3	2515947	T	G	missense_variant	MODERATE	pdeA	b2395	c.1886A>C	p.Gln629Pro	946864	No	1
NC_000913.3	2517581	T	TA	frameshift_variant	HIGH	pdeA	b2395	c.251dupT	p.Leu84fs	946864	No	0.995327
NC_000913.3	2517599	G	A	synonymous_variant	LOW	pdeA	b2395	c.234C>T	p.Asn78Asn	946864	No	1
NC_000913.3	2518621	T	G	missense_variant	MODERATE	yfeC	b2398	c.155T>G	p.Ile52Ser	946857	No	0.99537
NC_000913.3	2522424	T	C	synonymous_variant	LOW	xapR	b2405	c.54A>G	p.Val18Val	946862	No	1
NC_000913.3	2526339	C	T	missense_variant	MODERATE	yfeR	b2409	c.518G>A	p.Arg173His	946873	No	1
NC_000913.3	2529268	G	A	synonymous_variant	LOW	ligA	b2411	c.909C>T	p.Val303Val	946885	Yes	1
NC_000913.3	2531534	G	A	synonymous_variant	LOW	cysZ	b2413	c.72G>A	p.Ser24Ser	946875	No	1
NC_000913.3	2533916	G	A	synonymous_variant	LOW	ptsH	b2415	c.153G>A	p.Gln51Gln	946886	No	1
NC_000913.3	2534927	G	T	missense_variant	MODERATE	ptsI	b2416	c.862G>T	p.Gly288Cys	946879	Yes	1
NC_000913.3	2539979	TC	T	frameshift_variant	HIGH	cysA	b2422	c.835delG	p.Glu279fs	946889	No	1
NC_000913.3	2540209	T	C	synonymous_variant	LOW	cysA	b2422	c.606A>G	p.Glu202Glu	946889	No	0.995745
NC_000913.3	2543240	G	A	missense_variant	MODERATE	cysP	b2425	c.289C>T	p.His97Tyr	946883	No	1
NC_000913.3	2545932	G	A	missense_variant	MODERATE	murQ	b2428	c.160G>A	p.Val54Ile	946893	No	1
NC_000913.3	2551642	G	A	missense_variant	MODERATE	yfeZ	b2433	c.85C>T	p.Leu29Phe	946918	No	1
NC_000913.3	2553328	G	A	missense_variant	MODERATE	hemF	b2436	c.104G>A	p.Ser35Asn	946908	No	1
NC_000913.3	2553905	G	T	missense_variant	MODERATE	hemF	b2436	c.681G>T	p.Glu227Asp	946908	No	1
NC_000913.3	2557170	C	T	missense_variant	MODERATE	eutC	b2440	c.128G>A	p.Cys43Tyr	946925	No	1
NC_000913.3	2560131	T	C	intergenic_region	MODIFIER	intZ-yffL	b2442-b2443	n.2560131T>C	.		/	1
NC_000913.3	2560200	T	C	intergenic_region	MODIFIER	intZ-yffL	b2442-b2443	n.2560200T>C	.		/	1
NC_000913.3	2561301	G	A	intergenic_region	MODIFIER	yffL-yffM	b2443-b2444	n.2561301G>A	.		/	1
NC_000913.3	2562528	G	T	missense_variant	MODERATE	yffP	b2447	c.5G>T	p.Ser2Ile	946928	No	1
NC_000913.3	2571323	A	G	synonymous_variant	LOW	eutE	b2455	c.429T>C	p.Ile143Ile	946943	No	1
NC_000913.3	2572486	C	A	intergenic_region	MODIFIER	eutM-eutD	b2457-b2458	n.2572486C>A	.		/	1
NC_000913.3	2574578	G	A	synonymous_variant	LOW	eutQ	b2460	c.426C>T	p.Cys142Cys	946935	No	0.992248
NC_000913.3	2575534	G	T	stop_gained	HIGH	eutS	b2462	c.272C>A	p.Ser91*	946936	No	0.99569
NC_000913.3	2579215	T	A	missense_variant	MODERATE	talA	b2464	c.550T>A	p.Trp184Arg	947006	No	1
NC_000913.3	2585120	T	C	missense_variant	MODERATE	aegA	b2468	c.406A>G	p.Asn136Asp	947383	No	1
NC_000913.3	2591425	C	T	missense_variant	MODERATE	yffB	b2471	c.179C>T	p.Thr60Ile	946953	No	1
NC_000913.3	2592899	T	A	synonymous_variant	LOW	ypfN	b4547	c.138T>A	p.Arg46Arg	1450286	No	0.991189
NC_000913.3	2593398	G	A	missense_variant	MODERATE	ypfH	b2473	c.373C>T	p.Pro125Ser	947571	No	1
NC_000913.3	2595076	C	A	missense_variant	MODERATE	tmcA	b2474	c.784G>T	p.Asp262Tyr	946053	No	1
NC_000913.3	2600888	C	T	synonymous_variant	LOW	bcp	b2480	c.411C>T	p.Asp137Asp	946949	No	1
NC_000913.3	2609061	C	T	missense_variant	MODERATE	hyfG	b2487	c.575C>T	p.Thr192Ile	946964	No	0.995455
NC_000913.3	2609923	G	A	synonymous_variant	LOW	hyfG	b2487	c.1437G>A	p.Leu479Leu	946964	No	1
NC_000913.3	2612346	A	G	synonymous_variant	LOW	hyfR	b2491	c.447A>G	p.Lys149Lys	948886	No	1
NC_000913.3	2612836	A	G	missense_variant	MODERATE	hyfR	b2491	c.937A>G	p.Asn313Asp	948886	No	1
NC_000913.3	2613136	G	T	stop_gained	HIGH	hyfR	b2491	c.1237G>T	p.Glu413*	948886	No	1
NC_000913.3	2613500	A	T	missense_variant	MODERATE	hyfR	b2491	c.1601A>T	p.Gln534Leu	948886	No	1
NC_000913.3	2614891	C	T	missense_variant	MODERATE	yfgO	b2493	c.991G>A	p.Ala331Thr	945894	No	1
NC_000913.3	2619134	C	A	missense_variant	MODERATE	uraA	b2497	c.1027G>T	p.Gly343Cys	946978	No	1
NC_000913.3	2620173	T	A	intergenic_region	MODIFIER	uraA-upp	b2497-b2498	n.2620173T>A	.		/	1
NC_000913.3	2622354	T	C	missense_variant	MODERATE	purN	b2500	c.121T>C	p.Phe41Leu	946973	No	1
NC_000913.3	2623438	G	A	missense_variant	MODERATE	ppk	b2501	c.395G>A	p.Arg132His	946971	No	1
NC_000913.3	2626343	G	A	missense_variant	MODERATE	ppx	b2502	c.1229G>A	p.Arg410His	946970	No	1
NC_000913.3	2626896	C	T	synonymous_variant	LOW	pdeF	b2503	c.2043G>A	p.Leu681Leu	946968	No	1
NC_000913.3	2633017	C	A	missense_variant	MODERATE	guaB	b2508	c.1054G>T	p.Ala352Ser	946985	No	1
NC_000913.3	2641883	G	A	missense_variant	MODERATE	rodZ	b2516	c.962C>T	p.Thr321Ile	946992	No	1
NC_000913.3	2643833	G	A	stop_gained	HIGH	rlmN	b2517	c.451C>T	p.Gln151*	946249	No	1
NC_000913.3	2646978	G	A	synonymous_variant	LOW	pbpC	b2519	c.348C>T	p.Gly116Gly	947152	No	1
NC_000913.3	2647970	C	A	missense_variant	MODERATE	yfhM	b2520	c.4318G>T	p.Asp1440Tyr	947302	No	1
NC_000913.3	2650311	T	C	synonymous_variant	LOW	yfhM	b2520	c.1977A>G	p.Lys659Lys	947302	No	0.996255
NC_000913.3	2663200	G	A	missense_variant	MODERATE	trmJ	b2532	c.124C>T	p.Pro42Ser	948610	No	1
NC_000913.3	2668233	C	T	missense_variant	MODERATE	hcaR	b2537	c.664G>A	p.Ala222Thr	947000	No	1
NC_000913.3	2675571	T	A	missense_variant	MODERATE	yphC	b2545	c.191A>T	p.Gln64Leu	947019	No	0.685446
NC_000913.3	2677909	G	A	synonymous_variant	LOW	yphE	b2547	c.453C>T	p.Ser151Ser	948990	No	1
NC_000913.3	2692196	T	A	synonymous_variant	LOW	purL	b2557	c.3348A>T	p.Val1116Val	947032	No	1
NC_000913.3	2693524	G	A	stop_gained	HIGH	purL	b2557	c.2020C>T	p.Gln674*	947032	No	1
NC_000913.3	2695647	C	A	intergenic_region	MODIFIER	purL-mltF	b2557-b2558	n.2695647C>A	.		/	1
NC_000913.3	2695790	G	A	intergenic_region	MODIFIER	purL-mltF	b2557-b2558	n.2695790G>A	.		/	1
NC_000913.3	2702298	G	A	synonymous_variant	LOW	recO	b2565	c.172C>T	p.Leu58Leu	947038	No	1
NC_000913.3	2710034	C	T	missense_variant	MODERATE	rseD	b4725	c.131G>A	p.Gly44Asp	38094969	No	1
NC_000913.3	2710786	G	A	missense_variant	MODERATE	nadB	b2574	c.367G>A	p.Gly123Arg	947049	No	1
NC_000913.3	2714713	C	A	missense_variant	MODERATE	yfiE	b2577	c.608G>T	p.Ser203Ile	947064	No	1
NC_000913.3	2715647	G	A	synonymous_variant	LOW	eamB	b2578	c.225G>A	p.Leu75Leu	947065	No	1
NC_000913.3	2719358	A	G	missense_variant	MODERATE	tapT	b2583	c.136A>G	p.Ile46Val	947057	No	1
NC_000913.3	2720028	C	A	missense_variant	MODERATE	patZ	b2584	c.76C>A	p.Arg26Ser	947056	No	1
NC_000913.3	2722521	C	T	synonymous_variant	LOW	patZ	b2584	c.2569C>T	p.Leu857Leu	947056	No	0.989418
NC_000913.3	2724898	G	A	synonymous_variant	LOW	kgtP	b2587	c.849C>T	p.Gly283Gly	947069	No	1
NC_000913.3	2732020	A	G	synonymous_variant	LOW	clpB	b2592	c.2154T>C	p.Ser718Ser	947077	No	1
NC_000913.3	2754317	G	A	missense_variant	MODERATE	ratA	b2619	c.448C>T	p.Arg150Cys	945614	No	1
NC_000913.3	2755588	A	T	intergenic_region	MODIFIER	smpB-ssrA	b2620-b2621	n.2755588A>T	.		/	1
NC_000913.3	2757756	G	A	missense_variant	MODERATE	yfjH	b2623	c.845C>T	p.Thr282Ile	946123	No	1
NC_000913.3	2761400	T	A	missense_variant	MODERATE	abpB	b2627	c.2141A>T	p.Tyr714Phe	947111	No	0.995169
NC_000913.3	2764213	A	G	missense_variant	MODERATE	abpA	b2628	c.941T>C	p.Met314Thr	947110	No	1
NC_000913.3	2773852	C	T	missense_variant	MODERATE	yfjW	b2642	c.535C>T	p.Leu179Phe	947128	No	0.977273
NC_000913.3	2774223	G	A	missense_variant	MODERATE	yfjW	b2642	c.906G>A	p.Met302Ile	947128	No	1
NC_000913.3	2774570	T	C	missense_variant	MODERATE	yfjW	b2642	c.1253T>C	p.Ile418Thr	947128	No	1
NC_000913.3	2782944	T	C	intergenic_region	MODIFIER	ypjA-pinH	b2647-pinH	n.2782944T>C	.		/	0.985849
NC_000913.3	2784459	C	T	intergenic_region	MODIFIER	ypjB-ypjC	b2649-b2650	n.2784459C>T	.		/	1
NC_000913.3	2789219	C	T	synonymous_variant	LOW	glaH	b2659	c.235C>T	p.Leu79Leu	948076	No	1
NC_000913.3	2793896	C	A	missense_variant	MODERATE	gabT	b2662	c.1162C>A	p.Leu388Ile	948067	No	0.996169
NC_000913.3	2793953	G	A	missense_variant	MODERATE	gabT	b2662	c.1219G>A	p.Asp407Asn	948067	No	1
NC_000913.3	2796534	C	T	missense_variant	MODERATE	kbp	b2665	c.253G>A	p.Asp85Asn	947144	No	1
NC_000913.3	2798433	G	T	missense_variant	MODERATE	stpA	b2669	c.63C>A	p.Phe21Leu	947130	No	1
NC_000913.3	2798594	G	A	intergenic_region	MODIFIER	stpA-alaE	b2669-b2670	n.2798594G>A	.		/	1
NC_000913.3	2817803	C	A	stop_gained	HIGH	argQ	b2691	c.58G>T	p.Glu20*	947150	No	0.984293
NC_000913.3	2819175	C	T	intergenic_region	MODIFIER	csrA-alaS	b2696-b2697	n.2819175C>T	.		/	1
NC_000913.3	2820756	T	C	missense_variant	MODERATE	alaS	b2697	c.1256A>G	p.Lys419Arg	947175	Yes	1
NC_000913.3	2823577	TTTC	T	conservative_inframe_deletion	MODERATE	recA	b2699	c.190_192delGAA	p.Glu64del	947170	No	1
NC_000913.3	2823615	A	G	missense_variant	MODERATE	recA	b2699	c.155T>C	p.Leu52Pro	947170	No	0.996
NC_000913.3	2824638	G	A	synonymous_variant	LOW	mltB	b2701	c.939C>T	p.Ser313Ser	947184	No	1
NC_000913.3	2825843	C	A	synonymous_variant	LOW	srlA	b2702	c.12C>A	p.Thr4Thr	947575	No	1
NC_000913.3	2827180	T	A	missense_variant	MODERATE	srlE	b2703	c.789T>A	p.Phe263Leu	948933	No	1
NC_000913.3	2840899	T	G	missense_variant	MODERATE	ascF	b2715	c.1376T>G	p.Ile459Ser	947154	No	1
NC_000913.3	2844149	T	C	missense_variant	MODERATE	hycG	b2719	c.62A>G	p.Glu21Gly	947191	No	0.995726
NC_000913.3	2846471	T	G	initiator_codon_variant	LOW	hycE	b2721	c.1A>C	p.Met1?	947396	No	1
NC_000913.3	2848146	G	A	missense_variant	MODERATE	hycC	b2723	c.1096C>T	p.Pro366Ser	945327	No	1
NC_000913.3	2852996	G	A	synonymous_variant	LOW	hypD	b2729	c.861G>A	p.Val287Val	947189	No	1
NC_000913.3	2859651	G	T	synonymous_variant	LOW	mutS	b2733	c.2559G>T	p.Val853Val	947206	No	1
NC_000913.3	2860616	C	T	missense_variant	MODERATE	ygbI	b2735	c.619G>A	p.Asp207Asn	947204	No	1
NC_000913.3	2861863	G	A	missense_variant	MODERATE	ygbJ	b2736	c.434G>A	p.Gly145Asp	947200	No	1
NC_000913.3	2867453	C	A	missense_variant	MODERATE	rpoS	b2741	c.99G>T	p.Gln33Tyr	947210	No	1
NC_000913.3	2867455	G	A	missense_variant	MODERATE	rpoS	b2741	c.97C>T	p.Gln33Tyr	947210	No	1
NC_000913.3	2867539	T	C	missense_variant	MODERATE	rpoS	b2741	c.13A>G	p.Thr5Ala	947210	No	1
NC_000913.3	2870810	A	C	missense_variant	MODERATE	truD	b2745	c.495T>G	p.Phe165Leu	947214	No	1
NC_000913.3	2870857	C	A	missense_variant	MODERATE	truD	b2745	c.448G>T	p.Asp150Tyr	947214	No	0.995763
NC_000913.3	2877914	CG	C	intergenic_region	MODIFIER	iap-cas2	b2753-b2754	n.2877915delG	.		/	1
NC_000913.3	2881563	C	A	missense_variant	MODERATE	casC	b2758	c.580G>T	p.Asp194Tyr	947224	No	1
NC_000913.3	2883848	T	C	synonymous_variant	LOW	casA	b2760	c.291A>G	p.Glu97Glu	947222	No	1
NC_000913.3	2885914	G	T	missense_variant	MODERATE	cas3	b2761	c.1306C>A	p.His436Asn	947229	No	1
NC_000913.3	2886684	G	T	missense_variant	MODERATE	cas3	b2761	c.536C>A	p.Ser179Tyr	947229	No	1
NC_000913.3	2891005	G	A	synonymous_variant	LOW	cysJ	b2764	c.894C>T	p.Gly298Gly	947239	No	1
NC_000913.3	2897674	C	T	missense_variant	MODERATE	ygcS	b2771	c.197G>A	p.Gly66Asp	947238	No	1
NC_000913.3	2901067	T	C	missense_variant	MODERATE	yqcE	b2775	c.476T>C	p.Phe159Ser	947248	No	1
NC_000913.3	2902710	G	A	stop_gained	HIGH	ygcE	b2776	c.815G>A	p.Trp272*	946193	No	1
NC_000913.3	2907660	C	A	missense_variant	MODERATE	eno	b2779	c.282G>T	p.Met94Ile	945032	Yes	0.996169
NC_000913.3	2910611	T	G	missense_variant	MODERATE	mazG	b2781	c.75A>C	p.Lys25Asn	947254	No	1
NC_000913.3	2916595	G	A	stop_gained	HIGH	barA	b2786	c.1539G>A	p.Trp513*	947255	No	1
NC_000913.3	2925807	G	T	missense_variant	MODERATE	queF	b2794	c.460G>T	p.Asp154Tyr	947270	No	1
NC_000913.3	2926693	C	T	missense_variant	MODERATE	ppnN	b2795	c.386C>T	p.Thr129Ile	947266	No	1
NC_000913.3	2928093	C	T	intergenic_region	MODIFIER	ppnN-sdaC	b2795-b2796	n.2928093C>T	.		/	1
NC_000913.3	2933574	G	T	missense_variant	MODERATE	fucA	b2800	c.115C>A	p.Leu39Met	947282	No	1
NC_000913.3	2935949	A	T	synonymous_variant	LOW	fucI	b2802	c.366A>T	p.Ala122Ala	946195	No	1
NC_000913.3	2938031	G	A	synonymous_variant	LOW	fucK	b2803	c.564G>A	p.Gln188Gln	946022	No	1
NC_000913.3	2941845	G	T	missense_variant	MODERATE	gcvA	b2808	c.723C>A	p.Asn241Lys	947278	No	1
NC_000913.3	2945066	C	A	missense_variant	MODERATE	tcdA	b2812	c.777G>T	p.Lys259Asn	947291	No	1
NC_000913.3	2946620	T	C	missense_variant	MODERATE	mltA	b2813	c.559A>G	p.Ile187Val	944964	No	1
NC_000913.3	2946771	G	T	missense_variant	MODERATE	mltA	b2813	c.408C>A	p.Phe136Leu	944964	No	1
NC_000913.3	2960402	C	T	missense_variant	MODERATE	recC	b2822	c.2027G>A	p.Cys676Tyr	947294	No	1
NC_000913.3	2960855	C	A	missense_variant	MODERATE	recC	b2822	c.1574G>T	p.Arg525Leu	947294	No	0.99569
NC_000913.3	2961872	C	T	missense_variant	MODERATE	recC	b2822	c.557G>A	p.Arg186His	947294	No	1
NC_000913.3	2972894	G	A	synonymous_variant	LOW	lplT	b2835	c.969C>T	p.Val323Val	947317	No	1
NC_000913.3	2977154	C	A	missense_variant	MODERATE	galR	b2837	c.556C>A	p.His186Asn	947314	No	1
NC_000913.3	2980603	G	A	synonymous_variant	LOW	ygeA	b2840	c.33C>T	p.Ser11Ser	947348	No	0.995238
NC_000913.3	2987098	A	T	intergenic_region	MODIFIER	yqeG-yqeH	b2845-b2846	n.2987098A>T	.		/	0.981928
NC_000913.3	2990434	A	C	intergenic_region	MODIFIER	yqeK-ygeF	b2849-ygeF	n.2990434A>C	.		/	1
NC_000913.3	2992414	A	C	missense_variant	MODERATE	ygeH	b2852	c.321A>C	p.Lys107Asn	946265	No	1
NC_000913.3	2993150	C	T	stop_gained	HIGH	ygeH	b2852	c.1057C>T	p.Gln353*	946265	No	1
NC_000913.3	2995224	T	TA	intergenic_region	MODIFIER	ygeL-ygeN	b2856-b2858	n.2995224_2995225insA	.		/	0.98374
NC_000913.3	2995370	C	T	non_coding_transcript_variant	MODIFIER	ygeN	b2858	.	.	2847705	Yes	1
NC_000913.3	2998166	A	G	synonymous_variant	LOW	ygeQ	b2863	c.663T>C	p.Asp221Asp	947344	No	1
NC_000913.3	3001942	T	A	stop_gained	HIGH	xdhA	b2866	c.1598T>A	p.Leu533*	947116	No	1
NC_000913.3	3010050	G	A	missense_variant	MODERATE	hyuA	b2873	c.23G>A	p.Gly8Asp	947359	No	1
NC_000913.3	3015938	A	AT	intergenic_region	MODIFIER	mocA-ygfK	b2877-b2878	n.3015938_3015939insT	.		/	0.99422
NC_000913.3	3020855	G	A	missense_variant	MODERATE	ygfM	b2880	c.316G>A	p.Glu106Lys	949071	No	1
NC_000913.3	3028783	T	G	missense_variant	MODERATE	ygfS	b2886	c.230A>C	p.Gln77Pro	949016	No	1
NC_000913.3	3039184	T	C	missense_variant	MODERATE	xerD	b2894	c.560A>G	p.Tyr187Cys	947362	No	1
NC_000913.3	3042603	C	A	synonymous_variant	LOW	yqfA	b2899	c.546G>T	p.Val182Val	947381	No	1
NC_000913.3	3043286	T	C	intergenic_region	MODIFIER	yqfA-yqfB	b2899-b2900	n.3043286T>C	.		/	0.995192
NC_000913.3	3044182	A	G	missense_variant	MODERATE	bglA	b2901	c.521A>G	p.Tyr174Cys	947378	No	1
NC_000913.3	3050126	T	C	missense_variant	MODERATE	gcvT	b2905	c.542A>G	p.Asp181Gly	947390	No	1
NC_000913.3	3055586	G	A	intergenic_region	MODIFIER	ygfB-zapA	b2909-b2910	n.3055586G>A	.		/	1
NC_000913.3	3055979	C	T	intergenic_region	MODIFIER	zapA-ssrS	b2910-b2911	n.3055979C>T	.		/	1
NC_000913.3	3056297	A	G	synonymous_variant	LOW	fau	b2912	c.57A>G	p.Gln19Gln	945167	No	1
NC_000913.3	3064418	G	A	synonymous_variant	LOW	scpB	b2919	c.426G>A	p.Leu142Leu	947408	No	1
NC_000913.3	3069250	G	A	synonymous_variant	LOW	mscS	b2924	c.558C>T	p.Asn186Asn	947416	No	1
NC_000913.3	3074012	C	A	missense_variant	MODERATE	yggC	b2928	c.678G>T	p.Glu226Asp	947419	No	1
NC_000913.3	3078813	A	G	missense_variant	MODERATE	cmtA	b2933	c.47T>C	p.Phe16Ser	945256	No	1
NC_000913.3	3081275	C	T	missense_variant	MODERATE	tktA	b2935	c.361G>A	p.Ala121Thr	947420	Yes	1
NC_000913.3	3082070	G	T	missense_variant	MODERATE	loiP	b2936	c.158G>T	p.Cys53Phe	945173	No	1
NC_000913.3	3085283	G	A	missense_variant	MODERATE	speA	b2938	c.629C>T	p.Ala210Val	947432	No	1
NC_000913.3	3086164	C	T	missense_variant	MODERATE	yqgG	b4784	c.125G>A	p.Arg42Lys	63925647	No	1
NC_000913.3	3093316	C	A	missense_variant	MODERATE	yqgE	b2948	c.380C>A	p.Ala127Asp	947442	No	1
NC_000913.3	3095229	A	T	synonymous_variant	LOW	yggS	b2951	c.132A>T	p.Ala44Ala	947423	No	0.994845
NC_000913.3	3096133	T	G	missense_variant	MODERATE	yggT	b2952	c.314T>G	p.Leu105Arg	947421	No	1
NC_000913.3	3101070	C	T	missense_variant	MODERATE	yggN	b2958	c.554G>A	p.Gly185Asp	947453	No	1
NC_000913.3	3103655	A	C	missense_variant	MODERATE	mutY	b2961	c.643A>C	p.Ser215Arg	947447	No	1
NC_000913.3	3107386	C	A	missense_variant	MODERATE	speC	b2965	c.1770G>T	p.Glu590Asp	947457	No	0.995902
NC_000913.3	3108371	C	A	missense_variant	MODERATE	speC	b2965	c.785G>T	p.Arg262Leu	947457	No	1
NC_000913.3	3121492	T	C	intergenic_region	MODIFIER	glcA-glcB	b2975-b2976	n.3121492T>C	.		/	1
NC_000913.3	3123688	C	CA	frameshift_variant	HIGH	glcB	b2976	c.117dupT	p.Asp40fs	948857	No	1
NC_000913.3	3134407	C	A	missense_variant	MODERATE	yghT	b2986	c.277C>A	p.Arg93Ser	947477	No	1
NC_000913.3	3143757	G	A	synonymous_variant	LOW	hybB	b2995	c.408C>T	p.Val136Val	948615	No	1
NC_000913.3	3146300	G	T	intergenic_region	MODIFIER	hybO-yghW	b2997-b2998	n.3146300G>T	.		/	1
NC_000913.3	3147809	A	G	intergenic_region	MODIFIER	yqhI-gpr	b4755-b3001	n.3147809A>G	.		/	1
NC_000913.3	3153992	G	A	missense_variant	MODERATE	yghB	b3009	c.430G>A	p.Gly144Arg	947490	No	1
NC_000913.3	3168236	G	A	missense_variant	MODERATE	mqsA	b3021	c.11C>T	p.Pro4Leu	945814	No	1
NC_000913.3	3168569	G	A	intergenic_region	MODIFIER	mqsR-ygiV	b3022-b3023	n.3168569G>A	.		/	1
NC_000913.3	3175479	G	A	synonymous_variant	LOW	yqiA	b3031	c.528C>T	p.Gly176Gly	947488	No	1
NC_000913.3	3179749	A	G	synonymous_variant	LOW	ygiB	b3037	c.6A>G	p.Lys2Lys	945086	No	1
NC_000913.3	3183992	C	T	missense_variant	MODERATE	ribB	b3041	c.475G>A	p.Asp159Asn	947526	No	1
NC_000913.3	3185528	G	T	missense_variant	MODERATE	ygiL	b3043	c.115G>T	p.Ala39Ser	947522	No	1
NC_000913.3	3188905	T	A	non_coding_transcript_exon_variant	MODIFIER	yqiG	b3046	n.1545T>A	.	947529	No	1
NC_000913.3	3192765	A	G	synonymous_variant	LOW	yqiJ	b3050	c.558A>G	p.Lys186Lys	947530	No	0.995536
NC_000913.3	3203993	T	C	missense_variant	MODERATE	bacA	b3057	c.139A>G	p.Thr47Ala	947551	No	1
NC_000913.3	3209022	T	C	synonymous_variant	LOW	ttdT	b3063	c.999T>C	p.Ser333Ser	947576	No	1
NC_000913.3	3219105	G	A	intergenic_region	MODIFIER	aer-patA	b3072-b3073	n.3219105G>A	.		/	1
NC_000913.3	3224286	G	A	missense_variant	MODERATE	ebgA	b3076	c.1654G>A	p.Ala552Thr	947583	No	1
NC_000913.3	3235542	T	A	missense_variant	MODERATE	rlmG	b3084	c.334A>T	p.Ile112Phe	947589	No	1
NC_000913.3	3237779	C	A	missense_variant	MODERATE	ygjR	b3087	c.469C>A	p.Gln157Lys	947600	No	1
NC_000913.3	3239557	C	T	intergenic_region	MODIFIER	alx-sstT	b3088-b3089	n.3239557C>T	.		/	1
NC_000913.3	3242126	C	T	missense_variant	MODERATE	uxaA	b3091	c.1189G>A	p.Val397Ile	947603	No	1
NC_000913.3	3245512	A	G	missense_variant	MODERATE	exuT	b3093	c.289A>G	p.Ser97Gly	947601	No	1
NC_000913.3	3246477	T	G	missense_variant	MODERATE	exuT	b3093	c.1254T>G	p.Ile418Met	947601	No	1
NC_000913.3	3248170	C	T	missense_variant	MODERATE	yqjA	b3095	c.398C>T	p.Ala133Val	947643	No	1
NC_000913.3	3248735	TG	T	frameshift_variant	HIGH	mzrA	b3096	c.299delG	p.Gly100fs	947619	No	1
NC_000913.3	3256675	T	G	intergenic_region	MODIFIER	cyuA-cyuP	b4470-b3110	n.3256675T>G	.		/	1
NC_000913.3	3264729	C	T	missense_variant	MODERATE	tdcC	b3116	c.289G>A	p.Gly97Ser	947629	No	1
NC_000913.3	3264760	T	A	missense_variant	MODERATE	tdcC	b3116	c.258A>T	p.Glu86Asp	947629	No	1
NC_000913.3	3266125	A	G	intergenic_region	MODIFIER	tdcB-tdcA	b3117-b3118	n.3266125A>G	.		/	1
NC_000913.3	3266321	C	A	missense_variant	MODERATE	tdcA	b3118	c.745G>T	p.Asp249Tyr	947494	No	1
NC_000913.3	3271139	T	A	missense_variant	MODERATE	garK	b3124	c.632A>T	p.Gln211Leu	947632	No	1
NC_000913.3	3272424	C	T	missense_variant	MODERATE	garR	b3125	c.328G>A	p.Ala110Thr	947631	No	1
NC_000913.3	3274587	CG	C	frameshift_variant	HIGH	garP	b3127	c.320delC	p.Pro107fs	947642	No	1
NC_000913.3	3287536	T	C	synonymous_variant	LOW	yraH	b3142	c.111T>C	p.Ala37Ala	947658	No	1
NC_000913.3	3287881	G	A	synonymous_variant	LOW	yraH	b3142	c.456G>A	p.Gln152Gln	947658	No	1
NC_000913.3	3288411	A	G	missense_variant	MODERATE	yraI	b3143	c.322A>G	p.Ile108Val	947657	No	0.989691
NC_000913.3	3296414	G	A	synonymous_variant	LOW	dolP	b3150	c.6G>A	p.Lys2Lys	947659	No	1
NC_000913.3	3296536	C	T	missense_variant	MODERATE	dolP	b3150	c.128C>T	p.Thr43Ile	947659	No	1
NC_000913.3	3300025	C	A	synonymous_variant	LOW	yhbQ	b3155	c.60C>A	p.Ile20Ile	947671	No	0.996063
NC_000913.3	3301233	G	T	missense_variant	MODERATE	ubiT	b3157	c.44C>A	p.Ser15Tyr	947669	No	1
NC_000913.3	3303986	C	A	missense_variant	MODERATE	yhbW	b3160	c.539C>A	p.Ala180Glu	947677	No	1
NC_000913.3	3311791	G	A	intergenic_region	MODIFIER	rpsO-truB	b3165-b3166	n.3311791G>A	.		/	1
NC_000913.3	3314361	C	T	missense_variant	MODERATE	infB	b3168	c.1654G>A	p.Ala552Thr	947684	Yes	0.988142
NC_000913.3	3319366	G	A	missense_variant	MODERATE	argG	b3172	c.730G>A	p.Gly244Ser	947590	No	1
NC_000913.3	3324113	G	A	missense_variant	MODERATE	folP	b3177	c.799C>T	p.Arg267Trp	947691	Yes	1
NC_000913.3	3329125	C	A	missense_variant	MODERATE	dacB	b3182	c.163C>A	p.Gln55Lys	947693	No	1
NC_000913.3	3329614	G	A	missense_variant	MODERATE	dacB	b3182	c.652G>A	p.Glu218Lys	947693	No	1
NC_000913.3	3344577	C	A	missense_variant	MODERATE	lptB	b3201	c.634C>A	p.Gln212Lys	947725	Yes	1
NC_000913.3	3347858	C	A	synonymous_variant	LOW	rapZ	b3205	c.744C>A	p.Thr248Thr	947727	No	1
NC_000913.3	3352471	C	A	missense_variant	MODERATE	arcB	b3210	c.555G>T	p.Glu185Asp	947887	No	1
NC_000913.3	3358618	C	T	synonymous_variant	LOW	gltB	b3212	c.3894C>T	p.Val1298Val	947724	No	1
NC_000913.3	3361547	G	A	missense_variant	MODERATE	gltF	b3214	c.372G>A	p.Met124Ile	947746	No	0.995708
NC_000913.3	3362811	T	A	stop_gained	HIGH	yhcD	b3216	c.5T>A	p.Leu2*	947738	No	1
NC_000913.3	3365203	G	A	non_coding_transcript_exon_variant	MODIFIER	yhcE	b4569	n.19G>A	.	4056032	No	1
NC_000913.3	3369825	C	T	missense_variant	MODERATE	nanK	b3222	c.526G>A	p.Ala176Thr	947757	No	1
NC_000913.3	3372917	G	T	synonymous_variant	LOW	nanA	b3225	c.660C>A	p.Ile220Ile	947742	No	1
NC_000913.3	3375261	T	C	synonymous_variant	LOW	dcuD	b3227	c.393T>C	p.Ile131Ile	946575	No	1
NC_000913.3	3376823	AAG	A	frameshift_variant	HIGH	sspA	b3229	c.596_597delCT	p.Ser199fs	944744	No	1
NC_000913.3	3378891	C	T	synonymous_variant	LOW	zapE	b3232	c.1107G>A	p.Lys369Lys	947821	No	1
NC_000913.3	3379257	T	C	synonymous_variant	LOW	zapE	b3232	c.741A>G	p.Lys247Lys	947821	No	0.99569
NC_000913.3	3380198	G	A	stop_gained	HIGH	zapG	b3233	c.8G>A	p.Trp3*	947815	No	1
NC_000913.3	3384262	C	G	missense_variant	MODERATE	mdh	b3236	c.7G>C	p.Val3Leu	947854	No	1
NC_000913.3	3385444	G	A	intergenic_region	MODIFIER	argR-yhcN	b3237-b3238	n.3385444G>A	.		/	1
NC_000913.3	3385858	T	TA	frameshift_variant&stop_lost&splice_region_variant	HIGH	yhcO	b3239	c.271dupT	p.Ter91fs	947830	No	1
NC_000913.3	3387488	GC	G	frameshift_variant	HIGH	aaeB	b3240	c.700delG	p.Ala234fs	947747	No	1
NC_000913.3	3388041	T	G	missense_variant	MODERATE	aaeB	b3240	c.148A>C	p.Thr50Pro	947747	No	1
NC_000913.3	3389302	C	T	synonymous_variant	LOW	aaeX	b3242	c.36G>A	p.Leu12Leu	947751	No	1
NC_000913.3	3391205	C	A	missense_variant	MODERATE	tldD	b3244	c.824G>T	p.Arg275Leu	947749	No	1
NC_000913.3	3395202	G	T	missense_variant	MODERATE	yhdP	b4472	c.1057C>A	p.Arg353Ser	2847740	No	1
NC_000913.3	3398759	C	A	synonymous_variant	LOW	mreD	b3249	c.117G>T	p.Val39Val	947756	Yes	0.995902
NC_000913.3	3399715	GT	G	frameshift_variant	HIGH	mreC	b3250	c.263delA	p.Asn88fs	947655	Yes	1
NC_000913.3	3400008	G	T	intergenic_region	MODIFIER	mreC-mreB	b3250-b3251	n.3400008G>T	.		/	1
NC_000913.3	3401048	A	G	missense_variant	MODERATE	mreB	b3251	c.40T>C	p.Ser14Pro	948588	Yes	1
NC_000913.3	3407747	G	T	synonymous_variant	LOW	panF	b3258	c.141G>T	p.Val47Val	947752	No	1
NC_000913.3	3412179	CG	C	frameshift_variant	HIGH	yhdJ	b3262	c.530delG	p.Gly177fs	947695	No	1
NC_000913.3	3417590	G	A	missense_variant	MODERATE	acrF	b3266	c.2558G>A	p.Gly853Asp	947768	No	1
NC_000913.3	3439595	G	GT	intergenic_region	MODIFIER	yhdN-rplQ	b3293-b3294	n.3439595_3439596insT	.		/	1
NC_000913.3	3442904	C	A	synonymous_variant	LOW	secY	b3300	c.1194G>T	p.Pro398Pro	947799	Yes	1
NC_000913.3	3443477	G	T	synonymous_variant	LOW	secY	b3300	c.621C>A	p.Ile207Ile	947799	Yes	1
NC_000913.3	3453976	G	T	synonymous_variant	LOW	gspA	b3323	c.1423C>A	p.Arg475Arg	947825	No	1
NC_000913.3	3456379	G	T	stop_gained,start_lost	HIGH,HIGH	gspC,gspD	b3324,b3325	c.802G>T,c.3G>T	p.Glu268*,p.Met1?		No	1
NC_000913.3	3458529	CG	C	frameshift_variant	HIGH	gspE	b3326	c.193delG	p.Val65fs	947823	No	1
NC_000913.3	3462782	G	A	missense_variant	MODERATE	gspJ	b3331	c.439G>A	p.Gly147Arg	947832	No	1
NC_000913.3	3467048	C	T	intergenic_region	MODIFIER	bfd-chiA	b3337-b3338	n.3467048C>T	.		/	1
NC_000913.3	3472758	G	A	missense_variant	MODERATE	fusA	b3340	c.757C>T	p.Arg253Cys	947847	Yes	1
NC_000913.3	3473064	A	G	missense_variant	MODERATE	fusA	b3340	c.451T>C	p.Phe151Leu	947847	Yes	1
NC_000913.3	3476742	G	A	synonymous_variant	LOW	fkpA	b3347	c.678C>T	p.Gly226Gly	947850	No	1
NC_000913.3	3483676	C	A	missense_variant	MODERATE	yheT	b3353	c.475C>A	p.Leu159Met	947855	No	1
NC_000913.3	3486747	C	A	missense_variant	MODERATE	crp	b3357	c.628C>A	p.Arg210Ser	947867	No	0.995781
NC_000913.3	3487281	C	A	missense_variant	MODERATE	yhfK	b3358	c.491C>A	p.Pro164Gln	947866	No	1
NC_000913.3	3489904	G	A	synonymous_variant	LOW	argD	b3359	c.277C>T	p.Leu93Leu	947864	No	0.995918
NC_000913.3	3492979	G	T	missense_variant	MODERATE	tsgA	b3364	c.412G>T	p.Asp138Tyr	947869	No	1
NC_000913.3	3514957	A	G	missense_variant	MODERATE	rpe	b3386	c.103T>C	p.Phe35Leu	947896	Yes	1
NC_000913.3	3515563	G	A	synonymous_variant	LOW	dam	b3387	c.351C>T	p.Tyr117Tyr	947893	No	1
NC_000913.3	3522268	T	G	missense_variant	MODERATE	hofM	b3395	c.484A>C	p.Ser162Arg	947908	No	1
NC_000913.3	3522761	C	A	intergenic_region	MODIFIER	hofM-mrcA	b3395-b3396	n.3522761C>A	.		/	1
NC_000913.3	3523110	A	G	synonymous_variant	LOW	mrcA	b3396	c.240A>G	p.Lys80Lys	947907	No	0.988417
NC_000913.3	3525151	G	T	missense_variant	MODERATE	mrcA	b3396	c.2281G>T	p.Asp761Tyr	947907	No	0.995283
NC_000913.3	3535021	T	A	missense_variant	MODERATE	envZ	b3404	c.848A>T	p.Gln283Leu	947272	No	1
NC_000913.3	3535628	A	G	missense_variant	MODERATE	envZ	b3404	c.241T>C	p.Tyr81His	947272	No	1
NC_000913.3	3535992	T	C	missense_variant	MODERATE	ompR	b3405	c.593A>G	p.Glu198Gly	947913	No	0.985965
NC_000913.3	3536771	C	T	intergenic_region	MODIFIER	ompR-greB	b3405-b3406	n.3536771C>T	.		/	1
NC_000913.3	3536821	C	G	missense_variant	MODERATE	greB	b3406	c.10C>G	p.Pro4Ala	2847706	No	1
NC_000913.3	3537460	C	A	missense_variant	MODERATE	yhgF	b3407	c.76C>A	p.Arg26Ser	947911	No	1
NC_000913.3	3541149	G	A	missense_variant	MODERATE	feoB	b3409	c.743G>A	p.Arg248His	947919	No	1
NC_000913.3	3544991	G	A	missense_variant	MODERATE	yhgH	b3413	c.110G>A	p.Cys37Tyr	947915	No	0.981132
NC_000913.3	3546600	G	A	synonymous_variant	LOW	gntT	b3415	c.42G>A	p.Leu14Leu	947924	No	0.991304
NC_000913.3	3548016	T	C	synonymous_variant	LOW	malQ	b3416	c.2055A>G	p.Arg685Arg	947923	No	1
NC_000913.3	3549463	G	A	missense_variant	MODERATE	malQ	b3416	c.608C>T	p.Pro203Leu	947923	No	1
NC_000913.3	3557696	A	C	synonymous_variant	LOW	rtcB	b3421	c.384T>G	p.Val128Val	947929	No	1
NC_000913.3	3559893	C	A	non_coding_transcript_variant	MODIFIER	glpR	b3423	.	.	947926	No	1
NC_000913.3	3560071	C	T	non_coding_transcript_variant	MODIFIER	glpR	b3423	.	.	947926	No	1
NC_000913.3	3560455	C	CG	non_coding_transcript_variant	MODIFIER	glpR	b3423	.	.	947926	No	1
NC_000913.3	3569872	C	T	missense_variant	MODERATE	glgX	b3431	c.1448G>A	p.Gly483Asp	947941	No	1
NC_000913.3	3576866	C	T	missense_variant	MODERATE	gntU	b4476	c.196G>A	p.Ala66Thr	2847760	No	1
NC_000913.3	3583000	A	T	missense_variant	MODERATE	yhhZ	b3442	c.1138A>T	p.Ile380Phe	947952	No	1
NC_000913.3	3592912	T	C	missense_variant	MODERATE	livF	b3454	c.526A>G	p.Ile176Val	947961	No	1
NC_000913.3	3605048	C	A	missense_variant	MODERATE	yhhL	b3466	c.70C>A	p.Pro24Thr	947976	No	1
NC_000913.3	3606495	T	C	synonymous_variant	LOW	zntA	b3469	c.45T>C	p.Ala15Ala	947972	No	1
NC_000913.3	3610917	T	A	missense_variant	MODERATE	yhhS	b3473	c.817A>T	p.Asn273Tyr	947982	No	1
NC_000913.3	3616119	G	A	synonymous_variant	LOW	nikB	b3477	c.879G>A	p.Leu293Leu	947986	No	1
NC_000913.3	3623393	T	C	missense_variant	MODERATE	rhsB	b3482	c.4202T>C	p.Leu1401Ser	947994	No	1
NC_000913.3	3623950	A	G	non_coding_transcript_variant	MODIFIER	yrhC	b4552	.	.	1450291	No	1
NC_000913.3	3627176	C	A	missense_variant	MODERATE	rbbA	b3486	c.2363G>T	p.Gly788Val	947998	No	1
NC_000913.3	3634378	T	C	non_coding_transcript_variant	MODIFIER	yhiL	b4660	.	.	947999	No	1
NC_000913.3	3636680	G	A	missense_variant	MODERATE	yhiN	b3492	c.731C>T	p.Ser244Leu	947996	No	1
NC_000913.3	3637967	T	A	missense_variant	MODERATE	pitA	b3493	c.326T>A	p.Leu109Gln	948009	No	1
NC_000913.3	3650128	C	T	synonymous_variant	LOW	arsB	b3502	c.1194C>T	p.Ser398Ser	948011	No	1
NC_000913.3	3654838	A	AT	frameshift_variant	HIGH	dctR	b3507	c.159dupT	p.His54fs	948021	No	1
NC_000913.3	3656197	T	C	synonymous_variant	LOW	hdeB	b3509	c.96A>G	p.Glu32Glu	948026	No	1
NC_000913.3	3668606	G	T	missense_variant	MODERATE	ccp	b3518	c.583C>A	p.His195Asn	948038	No	1
NC_000913.3	3682515	C	T	missense_variant	MODERATE	dctA	b3528	c.933G>A	p.Met311Ile	948039	No	1
NC_000913.3	3685955	G	A	synonymous_variant	LOW	bcsC	b3530	c.3219C>T	p.Ile1073Ile	948047	No	1
NC_000913.3	3688145	G	A	synonymous_variant	LOW	bcsC	b3530	c.1029C>T	p.Asn343Asn	948047	No	0.992157
NC_000913.3	3688370	A	C	synonymous_variant	LOW	bcsC	b3530	c.804T>G	p.Pro268Pro	948047	No	1
NC_000913.3	3688381	G	A	synonymous_variant	LOW	bcsC	b3530	c.793C>T	p.Leu265Leu	948047	No	0.984848
NC_000913.3	3693869	T	A	missense_variant	MODERATE	bcsA	b3533	c.1368A>T	p.Glu456Asp	948053	No	0.992126
NC_000913.3	3696768	A	T	missense_variant	MODERATE	bcsE	b3536	c.311A>T	p.Asp104Val	948050	No	1
NC_000913.3	3699777	A	T	missense_variant	MODERATE	bcsG	b3538	c.1564A>T	p.Ser522Cys	948058	No	1
NC_000913.3	3700464	A	AT	intergenic_region	MODIFIER	rdlD-yhjV	b4454-b3539	n.3700464_3700465insT	.		/	1
NC_000913.3	3707947	C	A	intergenic_region	MODIFIER	dppA-proK	b3544-b3545	n.3707947C>A	.		/	1
NC_000913.3	3713522	C	T	missense_variant	MODERATE	tag	b3549	c.431C>T	p.Ala144Val	947137	No	1
NC_000913.3	3714736	T	C	synonymous_variant	LOW	bisC	b3551	c.1659A>G	p.Glu553Glu	946915	No	1
NC_000913.3	3718931	G	T	synonymous_variant	LOW	yiaF	b3554	c.114C>A	p.Ile38Ile	948072	No	1
NC_000913.3	3722586	A	T	synonymous_variant	LOW	glyS	b3559	c.1812T>A	p.Ser604Ser	948080	Yes	1
NC_000913.3	3723597	C	A	missense_variant	MODERATE	glyS	b3559	c.801G>T	p.Glu267Asp	948080	Yes	1
NC_000913.3	3725176	T	G	missense_variant	MODERATE	glyQ	b3560	c.143A>C	p.Glu48Ala	948079	Yes	1
NC_000913.3	3727500	T	C	synonymous_variant	LOW	yiaB	b3563	c.249A>G	p.Leu83Leu	948152	No	1
NC_000913.3	3727578	C	A	synonymous_variant	LOW	yiaB	b3563	c.171G>T	p.Gly57Gly	948152	No	1
NC_000913.3	3729815	C	A	missense_variant	MODERATE	xylA	b3565	c.951G>T	p.Glu317Asp	948141	No	1
NC_000913.3	3735204	G	A	missense_variant	MODERATE	xylR	b3569	c.226G>A	p.Val76Ile	948086	No	0.995745
NC_000913.3	3736034	G	A	synonymous_variant	LOW	xylR	b3569	c.1056G>A	p.Ser352Ser	948086	No	1
NC_000913.3	3736572	G	A	synonymous_variant	LOW	bax	b3570	c.606C>T	p.Val202Val	948089	No	1
NC_000913.3	3737526	C	T	synonymous_variant	LOW	malS	b3571	c.30C>T	p.Leu10Leu	948088	No	1
NC_000913.3	3742711	C	CA	intergenic_region	MODIFIER	plaR-yiaK	b3574-b3575	n.3742711_3742712insA	.		/	0.972678
NC_000913.3	3743760	C	T	synonymous_variant	LOW	yiaL	b3576	c.18C>T	p.Ile6Ile	948094	No	1
NC_000913.3	3746015	T	C	synonymous_variant	LOW	yiaN	b3578	c.1212T>C	p.Tyr404Tyr	948092	No	1
NC_000913.3	3748092	C	A	missense_variant	MODERATE	lyxK	b3580	c.1009C>A	p.Leu337Ile	948101	No	1
NC_000913.3	3749011	G	C	synonymous_variant	LOW	sgbH	b3581	c.435G>C	p.Gly145Gly	948098	No	1
NC_000913.3	3751875	T	C	intergenic_region	MODIFIER	yiaT-yiaU	b3584-b3585	n.3751875T>C	.		/	1
NC_000913.3	3753691	T	A	missense_variant	MODERATE	yiaV	b3586	c.409A>T	p.Thr137Ser	948106	No	0.988048
NC_000913.3	3756509	C	T	start_lost	HIGH	aldB	b3588	c.3G>A	p.Met1?	948104	No	0.995918
NC_000913.3	3758559	G	T	missense_variant	MODERATE	selB	b3590	c.1303C>A	p.Arg435Ser	948103	No	0.99569
NC_000913.3	3759300	C	A	missense_variant	MODERATE	selB	b3590	c.562G>T	p.Ala188Ser	948103	No	1
NC_000913.3	3759774	C	T	missense_variant	MODERATE	selB	b3590	c.88G>A	p.Glu30Lys	948103	No	1
NC_000913.3	3760419	C	T	missense_variant	MODERATE	selA	b3591	c.831G>A	p.Met277Ile	948124	No	1
NC_000913.3	3760628	C	A	missense_variant	MODERATE	selA	b3591	c.622G>T	p.Ala208Ser	948124	No	1
NC_000913.3	3761112	T	G	missense_variant	MODERATE	selA	b3591	c.138A>C	p.Glu46Asp	948124	No	1
NC_000913.3	3766397	A	G	missense_variant	MODERATE	yibA	b3594	c.61A>G	p.Lys21Glu	948108	No	1
NC_000913.3	3771979	G	T	intergenic_region	MODIFIER	yibI-mtlA	b3598-b3599	n.3771979G>T	.		/	0.995475
NC_000913.3	3772877	G	A	synonymous_variant	LOW	mtlA	b3599	c.597G>A	p.Ser199Ser	948118	No	1
NC_000913.3	3775884	C	T	stop_gained	HIGH	mtlR	b3601	c.313C>T	p.Gln105*	948116	No	1
NC_000913.3	3777035	G	T	intergenic_region	MODIFIER	yibL-lldP	b3602-b3603	n.3777035G>T	.		/	0.995652
NC_000913.3	3781097	A	G	intergenic_region	MODIFIER	lldD-trmL	b3605-b3606	n.3781097A>G	.		/	1
NC_000913.3	3781281	G	A	missense_variant	MODERATE	trmL	b3606	c.67G>A	p.Ala23Thr	948119	No	1
NC_000913.3	3787126	G	T	missense_variant	MODERATE	envC	b3613	c.289G>T	p.Asp97Tyr	948129	No	1
NC_000913.3	3787545	G	A	synonymous_variant	LOW	envC	b3613	c.708G>A	p.Leu236Leu	948129	No	1
NC_000913.3	3787867	G	A	missense_variant	MODERATE	envC	b3613	c.1030G>A	p.Ala344Thr	948129	No	1
NC_000913.3	3788626	G	A	missense_variant	MODERATE	yibQ	b3614	c.526G>A	p.Val176Ile	948128	No	1
NC_000913.3	3796528	C	A	missense_variant	MODERATE	waaC	b3621	c.550C>A	p.Leu184Ile	948136	No	1
NC_000913.3	3797166	T	A	synonymous_variant	LOW	waaL	b3622	c.219T>A	p.Ile73Ile	948148	No	1
NC_000913.3	3799382	AT	A	frameshift_variant	HIGH	waaZ	b3624	c.814delA	p.Met272fs	948146	No	1
NC_000913.3	3801837	G	A	missense_variant	MODERATE	waaJ	b3626	c.163C>T	p.His55Tyr	948142	No	1
NC_000913.3	3801976	C	A	missense_variant	MODERATE	waaJ	b3626	c.24G>T	p.Glu8Asp	948142	No	1
NC_000913.3	3802441	C	T	missense_variant	MODERATE	waaO	b3627	c.618G>A	p.Met206Ile	948143	No	1
NC_000913.3	3802734	C	T	missense_variant	MODERATE	waaO	b3627	c.325G>A	p.Ala109Thr	948143	No	1
NC_000913.3	3809370	G	T	synonymous_variant	LOW	waaA	b3633	c.831G>T	p.Ala277Ala	949048	Yes	1
NC_000913.3	3810432	C	T	missense_variant	MODERATE	mutM	b3635	c.721G>A	p.Gly241Ser	946765	No	0.995833
NC_000913.3	3814490	T	A	intergenic_region	MODIFIER	dut-slmA	b3640-b3641	n.3814490T>A	.		/	1
NC_000913.3	3814942	GT	G	frameshift_variant	HIGH	slmA	b3641	c.451delT	p.Tyr151fs	948158	No	1
NC_000913.3	3815879	T	TC	frameshift_variant	HIGH	rph	b3643	c.670dupG	p.Glu224fs	948156	No	0.987395
NC_000913.3	3817010	G	A	stop_gained	HIGH	yicC	b3644	c.335G>A	p.Trp112*	948154	No	1
NC_000913.3	3817981	C	CA	frameshift_variant	HIGH	dinD	b3645	c.226dupA	p.Arg76fs	948153	No	1
NC_000913.3	3820995	C	T	missense_variant	MODERATE	ligB	b3647	c.176G>A	p.Gly59Asp	948164	No	1
NC_000913.3	3822416	G	A	missense_variant	MODERATE	spoT	b3650	c.17G>A	p.Ser6Asn	948159	No	1
NC_000913.3	3822645	C	CCAGGAT	conservative_inframe_insertion	MODERATE	spoT	b3650	c.247_252dupCAGGAT	p.Gln83_Asp84dup	948159	No	1
NC_000913.3	3824385	A	C	missense_variant	MODERATE	spoT	b3650	c.1986A>C	p.Lys662Asn	948159	No	1
NC_000913.3	3827196	C	T	missense_variant	MODERATE	recG	b3652	c.1987C>T	p.Arg663Cys	948162	No	1
NC_000913.3	3827255	C	T	synonymous_variant	LOW	recG	b3652	c.2046C>T	p.Arg682Arg	948162	No	1
NC_000913.3	3827969	T	C	missense_variant	MODERATE	gltS	b3653	c.697A>G	p.Ile233Val	948166	No	1
NC_000913.3	3831548	G	GA	frameshift_variant	HIGH	yicH	b3655	c.1097dupA	p.Asn366fs	948171	No	1
NC_000913.3	3836659	T	C	intergenic_region	MODIFIER	yicT-setC	yicT-b3659	n.3836659T>C	.		/	1
NC_000913.3	3837378	G	A	missense_variant	MODERATE	setC	b3659	c.426G>A	p.Met142Ile	948177	No	1
NC_000913.3	3839512	C	T	missense_variant	MODERATE	nlpA	b3661	c.482G>A	p.Gly161Glu	948175	No	1
NC_000913.3	3840303	C	A	missense_variant	MODERATE	yicS	b4555	c.89C>A	p.Ser30Tyr	1450300	No	1
NC_000913.3	3842698	G	A	synonymous_variant	LOW	adeQ	b3664	c.1092C>T	p.Ile364Ile	948174	No	1
NC_000913.3	3845907	C	A	missense_variant,non_coding_transcript_exon_variant	MODERATE,MODIFIER	uhpT,uhpU	b3666,b4829	c.1261G>T,n.89G>T	p.Gly421Cys,.		No	1
NC_000913.3	3847284	G	A	intergenic_region	MODIFIER	uhpT-uhpC	b3666-b3667	n.3847284G>A	.		/	1
NC_000913.3	3848199	C	T	synonymous_variant	LOW	uhpC	b3667	c.426G>A	p.Leu142Leu	948184	No	1
NC_000913.3	3850328	AC	A	frameshift_variant	HIGH	uhpA	b3669	c.398delG	p.Gly133fs	948178	No	1
NC_000913.3	3850405	G	A	missense_variant	MODERATE	uhpA	b3669	c.322C>T	p.Leu108Phe	948178	No	1
NC_000913.3	3850744	TA	T	intergenic_region	MODIFIER	uhpA-ilvN	b3669-b3670	n.3850745delA	.		/	1
NC_000913.3	3853426	C	A	intergenic_region	MODIFIER	istR-tisB	b4616-b4618	n.3853426C>A	.		/	0.990783
NC_000913.3	3853763	C	T	intergenic_region	MODIFIER	tisB-ysdE	b4618-b4798	n.3853763C>T	.		/	1
NC_000913.3	3853945	T	C	synonymous_variant	LOW	emrD	b3673	c.24T>C	p.Asn8Asn	948180	No	0.995763
NC_000913.3	3854912	C	T	synonymous_variant	LOW	emrD	b3673	c.991C>T	p.Leu331Leu	948180	No	1
NC_000913.3	3855733	C	A	missense_variant	MODERATE	yidG	b3675	c.238G>T	p.Asp80Tyr	948191	No	1
NC_000913.3	3859826	A	G	synonymous_variant	LOW	yidK	b3679	c.291T>C	p.Tyr97Tyr	948185	No	1
NC_000913.3	3861048	G	A	missense_variant	MODERATE	yidL	b3680	c.766G>A	p.Ala256Thr	948186	No	1
NC_000913.3	3862100	C	A	missense_variant	MODERATE	glvB	b3682	c.373G>T	p.Asp125Tyr	2847722	No	1
NC_000913.3	3862627	G	T	missense_variant	MODERATE	glvC	b3683	c.977C>A	p.Pro326Gln	2847721	No	1
NC_000913.3	3862996	G	A	missense_variant	MODERATE	glvC	b3683	c.608C>T	p.Ser203Phe	2847721	No	1
NC_000913.3	3865502	G	A	synonymous_variant	LOW	yidE	b3685	c.772C>T	p.Leu258Leu	948193	No	1
NC_000913.3	3866295	C	T	intergenic_region	MODIFIER	yidE-ibpB	b3685-b3686	n.3866295C>T	.		/	1
NC_000913.3	3867050	T	G	missense_variant	MODERATE	ibpA	b3687	c.373A>C	p.Ile125Leu	948200	No	1
NC_000913.3	3872934	G	A	missense_variant	MODERATE	dgoD	b4478	c.65C>T	p.Thr22Ile	2847765	No	0.976744
NC_000913.3	3874208	G	T	synonymous_variant	LOW	dgoK	b3693	c.267C>A	p.Gly89Gly	948207	No	1
NC_000913.3	3875940	C	T	missense_variant	MODERATE	yidX	b3696	c.503C>T	p.Ala168Val	948202	No	1
NC_000913.3	3883553	G	T	synonymous_variant	LOW	dnaA	b3702	c.177C>A	p.Ile59Ile	948217	Yes	1
NC_000913.3	3886542	G	T	synonymous_variant	LOW	yidC	b3705	c.1467G>T	p.Pro489Pro	948214	Yes	1
NC_000913.3	3892003	C	T	missense_variant	MODERATE	mdtL	b3710	c.389C>T	p.Ser130Leu	948219	No	1
NC_000913.3	3892505	T	C	synonymous_variant	LOW	mdtL	b3710	c.891T>C	p.Gly297Gly	948219	No	1
NC_000913.3	3893413	G	T	missense_variant	MODERATE	yidZ	b3711	c.649G>T	p.Ala217Ser	948227	No	1
NC_000913.3	3893509	G	T	missense_variant	MODERATE	yidZ	b3711	c.745G>T	p.Asp249Tyr	948227	No	0.995305
NC_000913.3	3893590	C	T	missense_variant	MODERATE	yidZ	b3711	c.826C>T	p.Leu276Phe	948227	No	1
NC_000913.3	3896306	C	T	missense_variant	MODERATE	adeP	b3714	c.304G>A	p.Val102Ile	948224	No	1
NC_000913.3	3897857	G	T	missense_variant	MODERATE	cbrB	b3716	c.352G>T	p.Asp118Tyr	948231	No	1
NC_000913.3	3899106	C	A	missense_variant	MODERATE	yieK	b3718	c.288G>T	p.Glu96Asp	948229	No	1
NC_000913.3	3899160	T	A	synonymous_variant	LOW	yieK	b3718	c.234A>T	p.Val78Val	948229	No	1
NC_000913.3	3900342	T	C	missense_variant	MODERATE	yieL	b3719	c.236A>G	p.Asp79Gly	948272	No	1
NC_000913.3	3901832	T	C	missense_variant	MODERATE	bglH	b3720	c.389A>G	p.Tyr130Cys	948228	No	1
NC_000913.3	3905032	G	A	missense_variant	MODERATE	bglF	b3722	c.566C>T	p.Ala189Val	948236	No	0.988722
NC_000913.3	3906094	G	A	synonymous_variant	LOW	bglG	b3723	c.474C>T	p.Ala158Ala	948235	No	0.990338
NC_000913.3	3907351	G	T	synonymous_variant	LOW	phoU	b3724	c.228C>A	p.Ile76Ile	948233	No	1
NC_000913.3	3908636	G	A	synonymous_variant	LOW	pstA	b3726	c.804C>T	p.Ala268Ala	948239	No	1
NC_000913.3	3908927	G	A	synonymous_variant	LOW	pstA	b3726	c.513C>T	p.Thr171Thr	948239	No	1
NC_000913.3	3911888	G	A	missense_variant	MODERATE	glmS	b3729	c.1781C>T	p.Thr594Ile	948241	Yes	1
NC_000913.3	3913273	C	A	synonymous_variant	LOW	glmS	b3729	c.396G>T	p.Val132Val	948241	Yes	1
NC_000913.3	3913807	G	T	intergenic_region	MODIFIER	glmS-glmU	b3729-b3730	n.3913807G>T	.		/	1
NC_000913.3	3915080	C	A	missense_variant	MODERATE	glmU	b3730	c.121G>T	p.Asp41Tyr	948246	Yes	1
NC_000913.3	3920007	G	T	missense_variant	MODERATE	atpH	b3735	c.397C>A	p.Leu133Met	948254	No	1
NC_000913.3	3921190	G	T	intergenic_region	MODIFIER	atpE-atpB	b3737-b3738	n.3921190G>T	.		/	1
NC_000913.3	3921231	G	A	intergenic_region	MODIFIER	atpE-atpB	b3737-b3738	n.3921231G>A	.		/	1
NC_000913.3	3921534	C	T	missense_variant	MODERATE	atpB	b3738	c.518G>A	p.Gly173Asp	948252	No	1
NC_000913.3	3928340	A	G	missense_variant	MODERATE	viaA	b3745	c.1264T>C	p.Phe422Leu	948257	No	1
NC_000913.3	3929431	C	A	missense_variant	MODERATE	viaA	b3745	c.173G>T	p.Arg58Leu	948257	No	1
NC_000913.3	3930177	G	A	missense_variant	MODERATE	ravA	b3746	c.917C>T	p.Ala306Val	948256	No	1
NC_000913.3	3931452	G	T	missense_variant	MODERATE	kup	b3747	c.137G>T	p.Arg46Leu	948255	No	1
NC_000913.3	3932489	T	A	missense_variant	MODERATE	kup	b3747	c.1174T>A	p.Trp392Arg	948255	No	1
NC_000913.3	3933010	G	T	missense_variant	MODERATE	kup	b3747	c.1695G>T	p.Met565Ile	948255	No	0.979592
NC_000913.3	3939844	C	A	missense_variant	MODERATE	hsrA	b3754	c.769G>T	p.Asp257Tyr	948265	No	0.995025
NC_000913.3	3940724	G	T	missense_variant	MODERATE	yieP	b3755	c.604C>A	p.His202Asn	948263	No	1
NC_000913.3	3940800	G	T	missense_variant	MODERATE	yieP	b3755	c.528C>A	p.Phe176Leu	948263	No	1
NC_000913.3	3946607	T	C	splice_region_variant&non_coding_transcript_exon_variant	LOW	rrlC	b3758	n.2904T>C	.	948268	No	0.995238
NC_000913.3	3948195	G	T	missense_variant	MODERATE	maoP	b3764	c.110G>T	p.Arg37Leu	948274	No	1
NC_000913.3	3953122	C	A	missense_variant	MODERATE	ilvE	b3770	c.639C>A	p.Phe213Leu	948278	No	1
NC_000913.3	3956898	C	A	intergenic_region	MODIFIER	ilvA-ilvY	b3772-b3773	n.3956898C>A	.		/	1
NC_000913.3	3957665	G	T	missense_variant	MODERATE	ilvY	b3773	c.156C>A	p.Asn52Lys	948284	No	0.996466
NC_000913.3	3961067	C	A	missense_variant	MODERATE	rep	b3778	c.391C>A	p.Leu131Ile	948292	No	1
NC_000913.3	3962341	G	T	missense_variant	MODERATE	rep	b3778	c.1665G>T	p.Met555Ile	948292	No	0.988971
NC_000913.3	3963420	C	T	synonymous_variant	LOW	gpp	b3779	c.810G>A	p.Ala270Ala	948291	No	1
NC_000913.3	3965426	G	T	missense_variant	MODERATE	rhlB	b3780	c.205C>A	p.His69Asn	948290	No	1
NC_000913.3	3966727	C	A	missense_variant	MODERATE	rho	b3783	c.311C>A	p.Pro104Gln	948297	Yes	1
NC_000913.3	3967302	C	T	missense_variant	MODERATE	rho	b3783	c.886C>T	p.Arg296Cys	948297	Yes	1
NC_000913.3	3971646	G	A	missense_variant	MODERATE	wecC	b3787	c.387G>A	p.Met129Ile	948977	No	1
NC_000913.3	3973700	GC	G	frameshift_variant	HIGH	rffH	b3789	c.95delC	p.Pro32fs	948299	No	1
NC_000913.3	3974072	C	T	synonymous_variant	LOW	rffH	b3789	c.465C>T	p.Ile155Ile	948299	No	1
NC_000913.3	3974320	A	T	missense_variant	MODERATE	rffH	b3789	c.713A>T	p.Gln238Leu	948299	No	1
NC_000913.3	3975041	C	T	missense_variant	MODERATE	rffC	b3790	c.575C>T	p.Thr192Ile	948298	No	1
NC_000913.3	3976789	GTTAT	G	frameshift_variant	HIGH	wzxE	b3792	c.513_516delTTAT	p.Tyr172fs	948294	No	1
NC_000913.3	3978953	TG	T	frameshift_variant	HIGH	wzyE	b3793	c.354delG	p.Ile119fs	948293	Yes	1
NC_000913.3	3980479	T	A	missense_variant	MODERATE	rffM	b3794	c.524T>A	p.Ile175Asn	948301	No	1
NC_000913.3	3982594	A	C	intergenic_region	MODIFIER	hisR-leuT	b3797-b3798	n.3982594A>C	.		/	0.996109
NC_000913.3	3986265	A	G	intergenic_region	MODIFIER	aslA-glmZ	b3801-b4456	n.3986265A>G	.		/	0.974359
NC_000913.3	3988031	T	G	missense_variant	MODERATE	hemX	b3803	c.1036A>C	p.Thr346Pro	948446	No	1
NC_000913.3	3989057	G	A	stop_gained	HIGH	hemX	b3803	c.10C>T	p.Gln4*	948446	No	1
NC_000913.3	3992907	G	A	synonymous_variant	LOW	cyaA	b3806	c.1755G>A	p.Glu585Glu	947755	No	1
NC_000913.3	3993531	T	C	synonymous_variant	LOW	cyaA	b3806	c.2379T>C	p.Arg793Arg	947755	No	1
NC_000913.3	3994563	C	T	synonymous_variant	LOW	yifL	b4558	c.42C>T	p.Leu14Leu	1450304	No	1
NC_000913.3	3995610	G	A	missense_variant	MODERATE	yigA	b3810	c.28G>A	p.Glu10Lys	948359	No	1
NC_000913.3	3996671	G	T	missense_variant	MODERATE	xerC	b3811	c.385G>T	p.Asp129Tyr	948355	No	1
NC_000913.3	3998671	A	T	missense_variant	MODERATE	uvrD	b3813	c.689A>T	p.Tyr230Phe	948347	No	1
NC_000913.3	4000126	C	T	missense_variant	MODERATE	uvrD	b3813	c.2144C>T	p.Ala715Val	948347	No	1
NC_000913.3	4002727	G	A	missense_variant	MODERATE	yigF	b3817	c.73C>T	p.His25Tyr	948340	No	0.987805
NC_000913.3	4003158	C	A	missense_variant	MODERATE	yigG	b3818	c.36G>T	p.Lys12Asn	948344	No	1
NC_000913.3	4005020	T	C	synonymous_variant	LOW	pldA	b3821	c.159T>C	p.Tyr53Tyr	948307	No	1
NC_000913.3	4006292	A	C	missense_variant	MODERATE	recQ	b3822	c.429A>C	p.Leu143Phe	948318	No	1
NC_000913.3	4006819	C	A	missense_variant	MODERATE	recQ	b3822	c.956C>A	p.Ser319Tyr	948318	No	1
NC_000913.3	4008543	C	T	missense_variant	MODERATE	rhtB	b3824	c.517G>A	p.Ala173Thr	948316	No	1
NC_000913.3	4018576	G	A	missense_variant	MODERATE	rmuC	b3832	c.1244G>A	p.Gly415Glu	948966	No	1
NC_000913.3	4018666	G	T	missense_variant	MODERATE	rmuC	b3832	c.1334G>T	p.Ser445Ile	948966	No	1
NC_000913.3	4023763	A	G	synonymous_variant	LOW	tatD	b4483	c.210A>G	p.Gln70Gln	2847752	No	0.995968
NC_000913.3	4024622	G	T	missense_variant	MODERATE	rfaH	b3842	c.200C>A	p.Thr67Lys	948327	No	1
NC_000913.3	4027342	G	A	intergenic_region	MODIFIER	fre-fadA	b3844-b3845	n.4027342G>A	.		/	0.992218
NC_000913.3	4031670	G	A	missense_variant	MODERATE	pepQ	b3847	c.510G>A	p.Met170Ile	948335	No	1
NC_000913.3	4034747	A	G	missense_variant	MODERATE	hemG	b3850	c.140A>G	p.Asn47Ser	948331	Yes	1
NC_000913.3	4037496	A	T	intergenic_region	MODIFIER	alaT-rrlA	b3853-b3854	n.4037496A>T	.		/	1
NC_000913.3	4043829	G	A	missense_variant	MODERATE	dsbA	b3860	c.412G>A	p.Gly138Ser	948353	No	1
NC_000913.3	4043872	C	T	missense_variant	MODERATE	dsbA	b3860	c.455C>T	p.Ser152Phe	948353	No	1
NC_000913.3	4048671	A	G	missense_variant	MODERATE	polA	b3863	c.1706A>G	p.Lys569Arg	948356	No	1
NC_000913.3	4048797	A	G	missense_variant	MODERATE	polA	b3863	c.1832A>G	p.Glu611Gly	948356	No	1
NC_000913.3	4052206	T	G	synonymous_variant	LOW	hemN	b3867	c.162T>G	p.Ser54Ser	948362	No	0.988636
NC_000913.3	4058220	T	A	intergenic_region	MODIFIER	glnA-bipA	b3870-b3871	n.4058220T>A	.		/	1
NC_000913.3	4062491	C	T	missense_variant	MODERATE	yihN	b3874	c.245C>T	p.Ala82Val	948365	No	1
NC_000913.3	4063400	A	G	missense_variant	MODERATE	yihN	b3874	c.1154A>G	p.Lys385Arg	948365	No	1
NC_000913.3	4064761	A	G	missense_variant	MODERATE	yihO	b3876	c.1006T>C	p.Phe336Leu	948377	No	1
NC_000913.3	4066412	C	A	missense_variant	MODERATE	yihP	b3877	c.783G>T	p.Lys261Asn	948371	No	1
NC_000913.3	4066923	G	A	missense_variant	MODERATE	yihP	b3877	c.272C>T	p.Pro91Leu	948371	No	0.996324
NC_000913.3	4079375	C	T	stop_gained	HIGH	yiiE	b3889	c.85C>T	p.Arg29*	948386	No	1
NC_000913.3	4086567	C	A	synonymous_variant	LOW	fdhD	b3895	c.552C>A	p.Gly184Gly	948393	No	1
NC_000913.3	4090213	A	G	missense_variant	MODERATE	frvX	b3898	c.713T>C	p.Ile238Thr	948388	No	1
NC_000913.3	4090415	C	T	missense_variant	MODERATE	frvX	b3898	c.511G>A	p.Gly171Ser	948388	No	1
NC_000913.3	4094132	G	A	synonymous_variant	LOW	rhaD	b3902	c.141C>T	p.Asp47Asp	948401	No	1
NC_000913.3	4097165	C	T	missense_variant	MODERATE	rhaB	b3904	c.284G>A	p.Arg95His	948399	No	1
NC_000913.3	4099740	C	A	synonymous_variant	LOW	rhaT	b3907	c.786G>T	p.Ser262Ser	948398	No	1
NC_000913.3	4100762	G	A	intergenic_region	MODIFIER	rhaT-sodA	b3907-b3908	n.4100762G>A	.		/	1
NC_000913.3	4101859	G	T	missense_variant	MODERATE	kdgT	b3909	c.170G>T	p.Cys57Phe	948407	No	1
NC_000913.3	4105358	G	A	missense_variant	MODERATE	cpxR	b3912	c.313C>T	p.Arg105Cys	948404	No	1
NC_000913.3	4105734	G	A	intergenic_region	MODIFIER	cpxR-cpxP	b3912-b4484	n.4105734G>A	.		/	1
NC_000913.3	4105776	C	A	intergenic_region	MODIFIER	cpxR-cpxP	b3912-b4484	n.4105776C>A	.		/	1
NC_000913.3	4105880	G	T	missense_variant	MODERATE	cpxP	b4484	c.61G>T	p.Ala21Ser	2847688	No	1
NC_000913.3	4109561	C	T	missense_variant	MODERATE	sbp	b3917	c.728C>T	p.Ser243Leu	948411	No	1
NC_000913.3	4110125	G	A	missense_variant	MODERATE	cdh	b3918	c.196G>A	p.Val66Ile	948410	No	0.995614
NC_000913.3	4113616	C	T	synonymous_variant	LOW	uspD	b3923	c.324C>T	p.Val108Val	948415	No	1
NC_000913.3	4113684	G	A	missense_variant	MODERATE	uspD	b3923	c.392G>A	p.Ser131Asn	948415	No	1
NC_000913.3	4116835	C	A	missense_variant	MODERATE	glpK	b3926	c.388G>T	p.Gly130Cys	948423	No	1
NC_000913.3	4118993	G	A	missense_variant	MODERATE	rraA	b3929	c.338C>T	p.Ala113Val	948419	No	0.989474
NC_000913.3	4123719	A	C	synonymous_variant	LOW	cytR	b3934	c.738T>G	p.Pro246Pro	948427	No	1
NC_000913.3	4124120	T	A	stop_gained	HIGH	cytR	b3934	c.337A>T	p.Lys113*	948427	No	1
NC_000913.3	4126135	T	C	missense_variant	MODERATE	priA	b3935	c.676A>G	p.Thr226Ala	948426	No	1
NC_000913.3	4126827	G	T	intergenic_region	MODIFIER	priA-rpmE	b3935-b3936	n.4126827G>T	.		/	1
NC_000913.3	4128810	TCG	T	frameshift_variant	HIGH	metB	b3939	c.142_143delCG	p.Arg48fs	948434	No	1
NC_000913.3	4128981	A	G	missense_variant	MODERATE	metB	b3939	c.310A>G	p.Ser104Gly	948434	No	0.985348
NC_000913.3	4134705	G	A	missense_variant	MODERATE	katG	b3942	c.871G>A	p.Glu291Lys	948431	No	0.996283
NC_000913.3	4135145	G	A	synonymous_variant	LOW	katG	b3942	c.1311G>A	p.Pro437Pro	948431	No	1
NC_000913.3	4137779	G	A	intergenic_region	MODIFIER	yijF-gldA	b3944-b3945	n.4137779G>A	.		/	0.996078
NC_000913.3	4145614	G	T	missense_variant	MODERATE	pflD	b3951	c.1620G>T	p.Met540Ile	948454	No	1
NC_000913.3	4150952	G	A	missense_variant	MODERATE	ppc	b3956	c.2147C>T	p.Pro716Leu	948457	No	0.991453
NC_000913.3	4152308	G	A	missense_variant	MODERATE	ppc	b3956	c.791C>T	p.Thr264Ile	948457	No	1
NC_000913.3	4154350	G	T	synonymous_variant	LOW	argE	b3957	c.498C>A	p.Ile166Ile	948456	No	1
NC_000913.3	4160068	C	T	synonymous_variant	LOW	sthA	b3962	c.723G>A	p.Glu241Glu	948461	No	1
NC_000913.3	4160328	C	T	missense_variant	MODERATE	sthA	b3962	c.463G>A	p.Asp155Asn	948461	No	1
NC_000913.3	4165865	G	A	synonymous_variant	LOW	murI	b3967	c.438G>A	p.Glu146Glu	948467	Yes	1
NC_000913.3	4174246	T	C	missense_variant	MODERATE	coaA	b3974	c.781A>G	p.Asn261Asp	948479	Yes	1
NC_000913.3	4177513	T	G	missense_variant	MODERATE	secE	b3981	c.156T>G	p.Ile52Met	948486	Yes	1
NC_000913.3	4180999	C	T	intergenic_region	MODIFIER	rplL-rpoB	b3986-b3987	n.4180999C>T	.		/	1
NC_000913.3	4181235	G	A	intergenic_region	MODIFIER	rplL-rpoB	b3986-b3987	n.4181235G>A	.		/	1
NC_000913.3	4183484	G	A	missense_variant	MODERATE	rpoB	b3987	c.2240G>A	p.Gly747Asp	948488	Yes	1
NC_000913.3	4183855	G	C	missense_variant	MODERATE	rpoB	b3987	c.2611G>C	p.Val871Leu	948488	Yes	1
NC_000913.3	4187571	C	T	missense_variant	MODERATE	rpoC	b3988	c.2222C>T	p.Ala741Val	948487	Yes	1
NC_000913.3	4188596	G	A	missense_variant	MODERATE	rpoC	b3988	c.3247G>A	p.Ala1083Thr	948487	Yes	0.980392
NC_000913.3	4197548	G	A	missense_variant	MODERATE	nudC	b3996	c.646G>A	p.Asp216Asn	948498	No	1
NC_000913.3	4213430	C	A	missense_variant	MODERATE	yjaA	b4011	c.197C>A	p.Ala66Glu	948515	No	1
NC_000913.3	4214039	C	A	missense_variant	MODERATE	yjaB	b4012	c.85G>T	p.Asp29Tyr	948514	No	0.993031
NC_000913.3	4217357	G	T	synonymous_variant	LOW	aceA	b4015	c.249G>T	p.Ala83Ala	948517	No	1
NC_000913.3	4223638	T	C	intergenic_region	MODIFIER	iclR-metH	b4018-b4019	n.4223638T>C	.		/	1
NC_000913.3	4231184	T	A	synonymous_variant	LOW	rluF	b4022	c.831T>A	p.Gly277Gly	948519	No	1
NC_000913.3	4237390	G	T	missense_variant	MODERATE	yjbG	b4028	c.494G>T	p.Arg165Leu	948526	No	1
NC_000913.3	4240321	T	A	intergenic_region	MODIFIER	yjbT-psiE	b4620-b4030	n.4240321T>A	.		/	1
NC_000913.3	4241980	G	A	missense_variant	MODERATE	xylE	b4031	c.275C>T	p.Ala92Val	948529	No	1
NC_000913.3	4243992	AC	A	frameshift_variant	HIGH	malF	b4033	c.1083delG	p.Trp361fs	948532	No	1
NC_000913.3	4277482	T	C	missense_variant	MODERATE	soxR	b4063	c.14T>C	p.Leu5Ser	948566	No	1
NC_000913.3	4280333	G	A	synonymous_variant	LOW	yjcE	b4065	c.354G>A	p.Ala118Ala	948577	No	1
NC_000913.3	4280838	T	C	missense_variant	MODERATE	yjcE	b4065	c.859T>C	p.Phe287Leu	948577	No	1
NC_000913.3	4285306	G	A	intergenic_region	MODIFIER	yjcH-acs	b4068-b4069	n.4285306G>A	.		/	1
NC_000913.3	4289747	G	A	missense_variant	MODERATE	nrfB	b4071	c.503G>A	p.Ser168Asn	948573	No	1
NC_000913.3	4294228	G	A	intergenic_region	MODIFIER	nrfG-gltP	b4076-b4077	n.4294228G>A	.		/	1
NC_000913.3	4296380	A	ACG	intergenic_region	MODIFIER	gltP-yjcO	b4077-b4078	n.4296380_4296381insCG	.		/	1
NC_000913.3	4297025	T	G	missense_variant	MODERATE	yjcO	b4078	c.101A>C	p.Asp34Ala	948586	No	1
NC_000913.3	4298670	C	T	missense_variant	MODERATE	fdhF	b4079	c.697G>A	p.Val233Ile	948584	No	1
NC_000913.3	4301389	G	A	stop_gained	HIGH	mdtO	b4081	c.1690C>T	p.Gln564*	948582	No	0.995902
NC_000913.3	4309407	C	T	synonymous_variant	LOW	alsC	b4086	c.63G>A	p.Leu21Leu	948594	No	0.977099
NC_000913.3	4310681	A	T	missense_variant	MODERATE	alsA	b4087	c.300T>A	p.Asn100Lys	948593	No	1
NC_000913.3	4312702	T	C	missense_variant	MODERATE	alsR	b4089	c.290A>G	p.Glu97Gly	948603	No	0.987179
NC_000913.3	4316793	G	T	missense_variant	MODERATE	phnM	b4095	c.426C>A	p.His142Gln	948613	No	1
NC_000913.3	4317906	G	A	intergenic_region	MODIFIER	phnL-phnK	b4096-b4097	n.4317906G>A	.		/	1
NC_000913.3	4325549	G	A	missense_variant	MODERATE	yjdN	b4107	c.193C>T	p.Arg65Cys	948622	No	0.996032
NC_000913.3	4335604	T	C	intergenic_region	MODIFIER	eptA-adiC	b4114-b4115	n.4335604T>C	.		/	1
NC_000913.3	4338228	C	T	intergenic_region	MODIFIER	adiY-adiA	b4116-b4117	n.4338228C>T	.		/	0.99537
NC_000913.3	4348105	C	T	missense_variant	MODERATE	dcuB	b4123	c.640G>A	p.Glu214Lys	948641	No	1
NC_000913.3	4349517	G	A	missense_variant	MODERATE	dcuR	b4124	c.518C>T	p.Ala173Val	948640	No	1
NC_000913.3	4350450	T	C	missense_variant	MODERATE	dcuS	b4125	c.1213A>G	p.Ile405Val	948639	No	1
NC_000913.3	4359314	G	A	stop_gained	HIGH	cadB	b4132	c.718C>T	p.Gln240*	948654	No	1
NC_000913.3	4360997	G	A	missense_variant	MODERATE	cadC	b4133	c.938C>T	p.Ala313Val	948653	No	1
NC_000913.3	4361246	G	T	stop_gained	HIGH	cadC	b4133	c.689C>A	p.Ser230*	948653	No	1
NC_000913.3	4366792	T	C	intergenic_region	MODIFIER	dcuA-aspX	b4138-b4825	n.4366792T>C	.		/	1
NC_000913.3	4392997	G	A	synonymous_variant	LOW	queG	b4166	c.1071C>T	p.Val357Val	948686	No	1
NC_000913.3	4393552	G	A	synonymous_variant	LOW	queG	b4166	c.516C>T	p.Phe172Phe	948686	No	1
NC_000913.3	4394453	G	A	missense_variant	MODERATE	nnr	b4167	c.388G>A	p.Val130Ile	948685	No	0.995868
NC_000913.3	4395068	T	TG	frameshift_variant	HIGH	nnr	b4167	c.1008dupG	p.Lys337fs	948685	No	1
NC_000913.3	4395797	C	T	synonymous_variant	LOW	tsaE	b4168	c.213C>T	p.Leu71Leu	948684	Yes	0.992218
NC_000913.3	4396373	C	T	synonymous_variant	LOW	amiB	b4169	c.309C>T	p.Thr103Thr	948683	No	1
NC_000913.3	4396772	T	C	synonymous_variant	LOW	amiB	b4169	c.708T>C	p.Phe236Phe	948683	No	1
NC_000913.3	4401720	T	C	missense_variant	MODERATE	hflX	b4173	c.1049T>C	p.Ile350Thr	948688	No	0.984375
NC_000913.3	4404986	G	A	synonymous_variant	LOW	purA	b4177	c.300G>A	p.Leu100Leu	948695	No	0.996
NC_000913.3	4409626	G	A	missense_variant	MODERATE	rlmB	b4180	c.352G>A	p.Ala118Thr	948694	No	1
NC_000913.3	4412041	G	T	synonymous_variant	LOW	yjfL	b4184	c.63G>T	p.Val21Val	948701	No	1
NC_000913.3	4414277	G	T	synonymous_variant	LOW	aidB	b4187	c.3G>T	p.Val1Val	948710	No	1
NC_000913.3	4420590	A	G	missense_variant	MODERATE	ulaA	b4193	c.611A>G	p.Tyr204Cys	948717	No	1
NC_000913.3	4422599	C	T	synonymous_variant	LOW	ulaD	b4196	c.414C>T	p.Ser138Ser	948714	No	0.996109
NC_000913.3	4425688	C	A	missense_variant	MODERATE	priB	b4201	c.169C>A	p.His57Asn	948722	Yes	1
NC_000913.3	4425696	C	A	missense_variant	MODERATE	priB	b4201	c.177C>A	p.Asn59Lys	948722	Yes	1
NC_000913.3	4430743	G	A	missense_variant	MODERATE	cycA	b4208	c.880G>A	p.Ala294Thr	948725	No	1
NC_000913.3	4431217	G	A	missense_variant	MODERATE	cycA	b4208	c.1354G>A	p.Ala452Thr	948725	No	1
NC_000913.3	4434529	C	T	intergenic_region	MODIFIER	ytfH-cpdB	b4212-b4213	n.4434529C>T	.		/	1
NC_000913.3	4435006	C	T	synonymous_variant	LOW	cpdB	b4213	c.1560G>A	p.Arg520Arg	948729	No	1
NC_000913.3	4435498	G	A	synonymous_variant	LOW	cpdB	b4213	c.1068C>T	p.Ile356Ile	948729	No	1
NC_000913.3	4436956	C	T	missense_variant	MODERATE	cysQ	b4214	c.202C>T	p.Pro68Phe	948728	No	1
NC_000913.3	4436957	C	T	missense_variant	MODERATE	cysQ	b4214	c.203C>T	p.Pro68Phe	948728	No	1
NC_000913.3	4438138	G	A	synonymous_variant	LOW	ytfI	b4215	c.432G>A	p.Gln144Gln	948738	No	1
NC_000913.3	4444365	G	T	missense_variant	MODERATE	tamB	b4221	c.254G>T	p.Cys85Phe	948742	No	1
NC_000913.3	4450448	G	A	missense_variant	MODERATE	ytfQ	b4227	c.487G>A	p.Val163Ile	948746	No	1
NC_000913.3	4462821	A	G	intergenic_region	MODIFIER	nrdD-treC	b4238-b4239	n.4462821A>G	.		/	1
NC_000913.3	4462923	G	T	intergenic_region	MODIFIER	nrdD-treC	b4238-b4239	n.4462923G>T	.		/	1
NC_000913.3	4463300	G	A	synonymous_variant	LOW	treC	b4239	c.1410C>T	p.Ala470Ala	948762	No	0.984436
NC_000913.3	4465820	CG	C	frameshift_variant	HIGH	treB	b4240	c.360delC	p.Ala121fs	948761	No	1
NC_000913.3	4466247	G	A	intergenic_region	MODIFIER	treB-treR	b4240-b4241	n.4466247G>A	.		/	1
NC_000913.3	4467782	T	A	stop_gained	HIGH	mgtA	b4242	c.158T>A	p.Leu53*	948778	No	1
NC_000913.3	4468224	G	A	synonymous_variant	LOW	mgtA	b4242	c.600G>A	p.Leu200Leu	948778	No	1
NC_000913.3	4470815	G	A	synonymous_variant	LOW	ridA	b4243	c.99C>T	p.Ile33Ile	948771	No	1
NC_000913.3	4478927	C	T	intergenic_region	MODIFIER	rraB-yjgM	b4255-b4256	n.4478927C>T	.		/	1
NC_000913.3	4480873	G	A	missense_variant	MODERATE	yjgN	b4257	c.1144G>A	p.Gly382Ser	948784	No	1
NC_000913.3	4482033	A	G	missense_variant	MODERATE	valS	b4258	c.1805T>C	p.Phe602Ser	948785	Yes	1
NC_000913.3	4484436	G	A	intergenic_region	MODIFIER	holC-pepA	b4259-b4260	n.4484436G>A	.		/	1
NC_000913.3	4485489	G	A	missense_variant	MODERATE	pepA	b4260	c.463C>T	p.Arg155Cys	948791	No	1
NC_000913.3	4485866	G	T	missense_variant	MODERATE	pepA	b4260	c.86C>A	p.Ser29Tyr	948791	No	1
NC_000913.3	4492175	AC	A	frameshift_variant	HIGH	idnT	b4265	c.350delG	p.Gly117fs	948798	No	1
NC_000913.3	4494409	A	T	intergenic_region	MODIFIER	idnD-idnK	b4267-b4268	n.4494409A>T	.		/	1
NC_000913.3	4495082	G	T	missense_variant	MODERATE	idnK	b4268	c.460G>T	p.Asp154Tyr	946066	No	1
NC_000913.3	4496283	G	A	intergenic_region	MODIFIER	ahr-leuX	b4269-b4270	n.4496283G>A	.		/	1
NC_000913.3	4496530	C	T	intergenic_region	MODIFIER	leuX-intB	b4270-intB	n.4496530C>T	.		/	1
NC_000913.3	4496560	G	T	intergenic_region	MODIFIER	leuX-intB	b4270-intB	n.4496560G>T	.		/	1
NC_000913.3	4499465	A	T	missense_variant	MODERATE	insD6	b4273	c.871A>T	p.Asn291Tyr	948779	No	1
NC_000913.3	4503645	T	C	intergenic_region	MODIFIER	insG-nanX	b4278-b4279	n.4503645T>C	.		/	1
NC_000913.3	4503680	G	A	intergenic_region	MODIFIER	insG-nanX	b4278-b4279	n.4503680G>A	.		/	1
NC_000913.3	4507278	G	A	non_coding_transcript_exon_variant	MODIFIER	insO	b4623	n.82G>A	.	5061531	No	1
NC_000913.3	4509891	G	T	non_coding_transcript_variant	MODIFIER	yjhV	b4286	.	.	948818	No	1
NC_000913.3	4510238	T	G	intergenic_region	MODIFIER	yjhV-fecE	yjhV-b4287	n.4510238T>G	.		/	1
NC_000913.3	4515789	A	G	missense_variant	MODERATE	fecA	b4291	c.889T>C	p.Tyr297His	946427	No	0.991903
NC_000913.3	4516842	G	T	synonymous_variant	LOW	fecR	b4292	c.876C>A	p.Ile292Ile	949104	No	1
NC_000913.3	4520276	G	T	missense_variant	MODERATE	yjhU	b4295	c.49C>A	p.Leu17Ile	948827	No	1
NC_000913.3	4520464	G	T	intergenic_region	MODIFIER	yjhU-yjhF	b4295-b4296	n.4520464G>T	.		/	1
NC_000913.3	4521991	A	T	synonymous_variant	LOW	yjhF	b4296	c.30T>A	p.Ile10Ile	949102	No	1
NC_000913.3	4522042	A	G	intergenic_region	MODIFIER	yjhF-yjhG	b4296-b4297	n.4522042A>G	.		/	1
NC_000913.3	4524220	T	G	missense_variant	MODERATE	yjhH	b4298	c.791A>C	p.Gln264Pro	948825	No	0.986667
NC_000913.3	4524480	G	A	synonymous_variant	LOW	yjhH	b4298	c.531C>T	p.Ile177Ile	948825	No	1
NC_000913.3	4526779	G	A	missense_variant	MODERATE	sgcR	b4300	c.110C>T	p.Thr37Ile	946830	No	1
NC_000913.3	4530276	G	A	synonymous_variant	LOW	sgcB	b4565	c.258C>T	p.Ile86Ile	1450295	No	1
NC_000913.3	4532409	T	G	intergenic_region	MODIFIER	yjhY-yjhP	yjhY-b4306	n.4532409T>G	.		/	1
NC_000913.3	4535241	A	C	non_coding_transcript_variant	MODIFIER	yjhR	b4308	.	.	944740	No	1
NC_000913.3	4536642	G	A	missense_variant,missense_variant	MODERATE,MODERATE	ythB,nanS	b4802,b4309	c.46G>A,c.953C>T	p.Ala16Thr,p.Ala318Val		No	0.995868
NC_000913.3	4540791	T	C	intergenic_region	MODIFIER	nanC-fimB	b4311-b4312	n.4540791T>C	.		/	1
NC_000913.3	4544837	G	T	synonymous_variant	LOW	fimC	b4316	c.534G>T	p.Leu178Leu	948843	No	1
NC_000913.3	4546323	A	G	missense_variant	MODERATE	fimD	b4317	c.1228A>G	p.Ile410Val	948844	No	1
NC_000913.3	4546601	C	T	synonymous_variant	LOW	fimD	b4317	c.1506C>T	p.Ile502Ile	948844	No	1
NC_000913.3	4550745	C	T	synonymous_variant	LOW	gntP	b4321	c.552G>A	p.Val184Val	948848	No	0.982222
NC_000913.3	4553543	G	A	missense_variant	MODERATE	uxuB	b4323	c.643G>A	p.Glu215Lys	946795	No	0.996047
NC_000913.3	4555717	A	G	missense_variant	MODERATE	yjiC	b4325	c.604T>C	p.Ser202Pro	948850	No	1
NC_000913.3	4564596	T	C	missense_variant	MODERATE	yjiL	b4334	c.94A>G	p.Thr32Ala	948837	No	1
NC_000913.3	4575346	GA	G	non_coding_transcript_variant	MODIFIER	yjiV	b4486	.	.	2847669	No	1
NC_000913.3	4581550	A	T	missense_variant	MODERATE	hsdM	b4349	c.1499T>A	p.Leu500Gln	948872	No	1
NC_000913.3	4586431	C	A	missense_variant	MODERATE	hsdR	b4350	c.331G>T	p.Gly111Trp	948878	No	1
NC_000913.3	4589414	G	A	synonymous_variant	LOW	btsT	b4354	c.1866C>T	p.Thr622Thr	948914	No	1
NC_000913.3	4595687	G	T	stop_gained	HIGH	lgoR	b4357	c.165C>A	p.Cys55*	948881	No	0.991837
NC_000913.3	4598228	T	C	missense_variant	MODERATE	opgB	b4359	c.1214A>G	p.Tyr405Cys	948888	No	1
NC_000913.3	4614116	G	T	synonymous_variant	LOW	yjjV	b4378	c.636G>T	p.Pro212Pro	2847741	No	1
NC_000913.3	4634878	A	C	missense_variant	MODERATE	rob	b4396	c.433T>G	p.Tyr145Asp	948916	No	1
NC_000913.3	4635241	G	A	missense_variant	MODERATE	rob	b4396	c.70C>T	p.Leu24Phe	948916	No	1
NC_000913.3	4636925	G	C	missense_variant	MODERATE	creC	b4399	c.230G>C	p.Arg77Pro	948609	No	1
NC_000913.3	4637734	GA	G	frameshift_variant	HIGH	creC	b4399	c.1048delA	p.Ile350fs	948609	No	0.990291
NC_000913.3	4638240	G	A	synonymous_variant	LOW	creD	b4400	c.63G>A	p.Leu21Leu	948868	No	1
NC_000913.3	4640072	A	G	missense_variant	MODERATE	arcA	b4401	c.235T>C	p.Phe79Leu	948874	No	1
NC_000913.3	4640090	C	T	missense_variant	MODERATE	arcA	b4401	c.217G>A	p.Ala73Thr	948874	No	1

## Sheet: NC-7_all_mutations_info
Table S1 Sequencing results for LWF+ and NC-7: NC-7
CHROM	POS	REF	ALT	EFFECT	IMPACT	GENE	GENEID	HGVS_C	HGVS_P	ENTREZID	Essentiality	Frequency
NC_007779.1	301	CT	C	intergenic_region	MODIFIER	thrL-thrA	Y75_RS00005-Y75_RS00010	n.302delT	.		/	1
NC_007779.1	15136	C	T	synonymous_variant	LOW	dnaJ	Y75_RS00075	c.969C>T	p.Cys323Cys	944753	No	1
NC_007779.1	31866	G	A	synonymous_variant	LOW	carB	Y75_RS00170	c.1050G>A	p.Pro350Pro	944775	No	1
NC_007779.1	61618	C	T	stop_gained	HIGH	rapA	Y75_RS00300	c.1647G>A	p.Trp549*	948523	No	1
NC_007779.1	78795	T	C	missense_variant	MODERATE	setA	Y75_RS00360	c.1175T>C	p.Val392Ala	944793	No	1
NC_007779.1	92584	T	TG	frameshift_variant	HIGH	ftsI	Y75_RS00430	c.1176dupG	p.Leu393fs	944799	Yes	1
NC_007779.1	97378	C	T	synonymous_variant	LOW	murD	Y75_RS00450	c.292C>T	p.Leu98Leu	944818	Yes	1
NC_007779.1	98715	G	A	missense_variant	MODERATE	ftsW	Y75_RS00455	c.313G>A	p.Glu105Lys	946322	Yes	1
NC_007779.1	105062	C	T	missense_variant	MODERATE	ftsA	Y75_RS00480	c.1081C>T	p.Pro361Ser	944778	Yes	1
NC_007779.1	111392	C	T	missense_variant	MODERATE	mutT	Y75_RS00505	c.349C>T	p.Pro117Ser	944824	No	1
NC_007779.1	118898	A	ATG	frameshift_variant	HIGH	ampD	Y75_RS00560	c.167_168insGT	p.Ile56fs	948877	No	1
NC_007779.1	132188	C	T	missense_variant	MODERATE	acnB	Y75_RS00600	c.574C>T	p.Pro192Ser	944864	No	1
NC_007779.1	132526	C	T	synonymous_variant	LOW	acnB	Y75_RS00600	c.912C>T	p.Gly304Gly	944864	No	1
NC_007779.1	134941	A	G	synonymous_variant	LOW	speD	Y75_RS00610	c.642T>C	p.His214His	947719	No	1
NC_007779.1	150554	C	T	missense_variant	MODERATE	yadC	Y75_RS00685	c.400G>A	p.Val134Ile	944837	No	1
NC_007779.1	167097	C	T	missense_variant	MODERATE	mrcB	Y75_RS00760	c.2368C>T	p.Pro790Ser	944843	No	1
NC_007779.1	187652	C	T	synonymous_variant	LOW	glnD	Y75_RS00845	c.999G>A	p.Leu333Leu	944863	No	1
NC_007779.1	197926	C	T	intergenic_region	MODIFIER	rseP-bamA	Y75_RS00890-Y75_RS00895	n.197926C>T	.		/	1
NC_007779.1	198729	C	T	missense_variant	MODERATE	bamA	Y75_RS00895	c.802C>T	p.Leu268Phe	944870	Yes	1
NC_007779.1	199515	G	A	missense_variant	MODERATE	bamA	Y75_RS00895	c.1588G>A	p.Gly530Ser	944870	Yes	1
NC_007779.1	203991	C	T	missense_variant	MODERATE	lpxB	Y75_RS00920	c.644C>T	p.Thr215Met	944838	Yes	1
NC_007779.1	212759	C	T	synonymous_variant	LOW	tilS	Y75_RS00950	c.429C>T	p.Val143Val	944889	Yes	1
NC_007779.1	234048	C	T	synonymous_variant	LOW	gloB	Y75_RS01075	c.735G>A	p.Arg245Arg	944902	No	1
NC_007779.1	235748	C	T	stop_gained	HIGH	rnhA	Y75_RS01085	c.255G>A	p.Trp85*	946955	No	1
NC_007779.1	246249	C	T	missense_variant	MODERATE	dinJ	Y75_RS01155	c.254G>A	p.Gly85Glu	944914	No	1
NC_007779.1	256834	C	T	missense_variant	MODERATE	frsA	Y75_RS01220	c.308C>T	p.Thr103Ile	946039	No	1
NC_007779.1	271981	C	T	intergenic_region	MODIFIER	gene-Y75_RS01315-ykfC	null.9-ykfC	n.271981C>T	.		/	1
NC_007779.1	273150	C	T	non_coding_transcript_exon_variant	MODIFIER	ykfC	ykfC	n.1065C>T	.	944940	No	1
NC_007779.1	283759	T	G	synonymous_variant	LOW	yagF	Y75_RS01390	c.1335T>G	p.Ala445Ala	944928	No	0.994949
NC_007779.1	286919	C	T	missense_variant	MODERATE	yagH	Y75_RS01400	c.907C>T	p.Pro303Ser	944949	No	1
NC_007779.1	288812	C	T	missense_variant	MODERATE	argF	Y75_RS01410	c.718G>A	p.Ala240Thr	944844	No	1
NC_007779.1	296550	C	T	intergenic_region	MODIFIER	intF-gene-Y75_RS01460	Y75_RS01450-null.15	n.296550C>T	.		/	1
NC_007779.1	306063	C	T	missense_variant	MODERATE	ecpC	Y75_RS01505	c.2494G>A	p.Val832Met	947606	No	1
NC_007779.1	337962	G	A	synonymous_variant	LOW	yahG	Y75_RS01660	c.414G>A	p.Ala138Ala	945379	No	1
NC_007779.1	340335	C	T	missense_variant	MODERATE	yahI	Y75_RS01670	c.947C>T	p.Thr316Met	944984	No	1
NC_007779.1	346855	C	T	synonymous_variant	LOW	prpR	Y75_RS01705	c.813G>A	p.Gln271Gln	944987	No	1
NC_007779.1	364950	C	T	missense_variant	MODERATE	lacZ	Y75_RS01770	c.580G>A	p.Asp194Asn	945006	No	1
NC_007779.1	379236	AG	A	intergenic_region	MODIFIER	frmR-yaiO	Y75_RS01835-Y75_RS01840	n.379237delG	.		/	0.73
NC_007779.1	398307	C	T	missense_variant	MODERATE	yaiY	Y75_RS01945	c.251G>A	p.Gly84Asp	945223	No	1
NC_007779.1	403872	C	T	synonymous_variant	LOW	adrA	Y75_RS01980	c.946C>T	p.Leu316Leu	945037	No	1
NC_007779.1	433738	C	T	missense_variant	MODERATE	ribD	Y75_RS02130	c.1060C>T	p.Arg354Cys	945620	Yes	1
NC_007779.1	449023	G	A	synonymous_variant	LOW	cyoB	Y75_RS02215	c.843C>T	p.Ala281Ala	945615	No	1
NC_007779.1	450121	C	T	synonymous_variant	LOW	cyoA	Y75_RS02220	c.714G>A	p.Ala238Ala	945080	No	1
NC_007779.1	454754	C	T	missense_variant	MODERATE	tig	Y75_RS02245	c.398C>T	p.Thr133Ile	945081	No	1
NC_007779.1	460180	C	T	missense_variant	MODERATE	lon	Y75_RS02260	c.2069C>T	p.Ser690Phe	945085	No	1
NC_007779.1	534446	C	T	missense_variant	MODERATE	gcl	Y75_RS02600	c.1307C>T	p.Pro436Leu	945394	No	1
NC_007779.1	541956	T	C	missense_variant	MODERATE	glxK	Y75_RS02630	c.845T>C	p.Val282Ala	945129	No	1
NC_007779.1	542970	A	G	missense_variant	MODERATE	allE	Y75_RS02635	c.301T>C	p.Phe101Leu	945149	No	1
NC_007779.1	547694	A	G	non_coding_transcript_exon_variant	MODIFIER	ylbE	ylbE	n.114A>G	.	4056025	No	1
NC_007779.1	547831	A	AG	non_coding_transcript_exon_variant	MODIFIER	ylbE	ylbE	n.255dupG	.	4056025	No	1
NC_007779.1	574638	G	A	synonymous_variant	LOW	Y75_RS02845	Y75_RS02845	c.303C>T	p.Asp101Asp		No	1
NC_007779.1	574646	A	G	synonymous_variant	LOW	Y75_RS02845	Y75_RS02845	c.295T>C	p.Leu99Leu		No	1
NC_007779.1	578608	A	G	synonymous_variant	LOW	ybcV	Y75_RS02875	c.210T>C	p.Asn70Asn	945178	No	1
NC_007779.1	578680	A	G	synonymous_variant	LOW	ybcV	Y75_RS02875	c.138T>C	p.Ile46Ile	945178	No	0.53169
NC_007779.1	578725	A	G	synonymous_variant	LOW	ybcV	Y75_RS02875	c.93T>C	p.Asn31Asn	945178	No	0.527675
NC_007779.1	578763	T	C	missense_variant	MODERATE	ybcV	Y75_RS02875	c.55A>G	p.Asn19Asp	945178	No	0.525806
NC_007779.1	579243	G	A	synonymous_variant	LOW	Y75_RS02880	Y75_RS02880	c.141G>A	p.Arg47Arg		No	0.549645
NC_007779.1	582068	C	T	intergenic_region	MODIFIER	gene-Y75_RS02900-gene-Y75_RS25365	null.34-null.35	n.582068C>T	.		/	1
NC_007779.1	588685	G	A	missense_variant	MODERATE	nfrA	Y75_RS02935	c.1493C>T	p.Ala498Val	944741	No	1
NC_007779.1	646025	GC	G	frameshift_variant	HIGH	citG	Y75_RS03180	c.707delG	p.Gly236fs	946395	No	1
NC_007779.1	733652	A	G	synonymous_variant	LOW	rhsC	Y75_RS03625	c.3648A>G	p.Arg1216Arg	945306	No	1
NC_007779.1	845812	C	T	missense_variant	MODERATE	ybiO	Y75_RS04210	c.91G>A	p.Asp31Asn	945935	No	1
NC_007779.1	861269	C	T	missense_variant	MODERATE	ybiW	Y75_RS04290	c.1760G>A	p.Gly587Asp	945444	No	1
NC_007779.1	880916	C	T	intergenic_region	MODIFIER	gstB-dacC	Y75_RS04365-Y75_RS04370	n.880916C>T	.		/	1
NC_007779.1	932433	A	G	missense_variant	MODERATE	trxB	Y75_RS04625	c.40T>C	p.Ser14Pro	949054	No	1
NC_007779.1	963494	A	C	missense_variant	MODERATE	rpsA	Y75_RS04740	c.1078A>C	p.Thr360Pro	945536	Yes	1
NC_007779.1	967184	C	T	missense_variant	MODERATE	msbA	Y75_RS04755	c.142C>T	p.Leu48Phe	945530	Yes	0.550336
NC_007779.1	973612	G	T	missense_variant	MODERATE	elyC	Y75_RS04785	c.212C>A	p.Pro71Gln	945546	No	1
NC_007779.1	996238	G	A	missense_variant	MODERATE	ssuD	Y75_RS04865	c.173C>T	p.Ala58Val	945557	No	0.984848
NC_007779.1	1004575	C	CG	frameshift_variant	HIGH	ycbF	Y75_RS04910	c.241dupG	p.Glu81fs	945559	No	0.948276
NC_007779.1	1006361	A	G	intergenic_region	MODIFIER	pyrD-zapC	Y75_RS04915-Y75_RS04920	n.1006361A>G	.		/	1
NC_007779.1	1008500	A	G	missense_variant	MODERATE	rlmKL	Y75_RS04930	c.235A>G	p.Ile79Val	945564	No	1
NC_007779.1	1019181	AATCG	A	frameshift_variant	HIGH	matP	Y75_RS04970	c.283_286delGATC	p.Asp95fs	945570	No	1
NC_007779.1	1071326	G	A	missense_variant	MODERATE	rutE	Y75_RS05260	c.52C>T	p.Arg18Cys	946591	No	1
NC_007779.1	1085946	GA	G	frameshift_variant	HIGH	phoH	Y75_RS05330	c.262delA	p.Thr88fs	948010	No	1
NC_007779.1	1092779	T	C	intergenic_region	MODIFIER	pgaA-dgcT	Y75_RS05350-Y75_RS05355	n.1092779T>C	.		/	1
NC_007779.1	1093686	T	C	missense_variant	MODERATE	dgcT	Y75_RS05355	c.389T>C	p.Val130Ala	945593	No	1
NC_007779.1	1109401	G	T	missense_variant	MODERATE	mdoC	Y75_RS05480	c.1118C>A	p.Pro373Gln	946944	No	1
NC_007779.1	1124560	CTTCAGT	C	disruptive_inframe_deletion	MODERATE	yceB	Y75_RS05570	c.285_290delACTGAA	p.Leu96_Lys97del	947377	No	1
NC_007779.1	1143247	CG	C	frameshift_variant	HIGH	rne	Y75_RS05675	c.2697delC	p.Val900fs	945641	No	1
NC_007779.1	1153518	G	A	synonymous_variant	LOW	fabF	Y75_RS05730	c.3G>A	p.Val1Val	946665	No	1
NC_007779.1	1159385	TC	T	intergenic_region	MODIFIER	ycfH-ptsG	Y75_RS05755-Y75_RS05760	n.1159386delC	.		/	1
NC_007779.1	1171413	A	G	missense_variant	MODERATE	ldtC	Y75_RS05820	c.539T>C	p.Leu180Pro	945666	No	1
NC_007779.1	1191557	A	G	synonymous_variant	LOW	phoP	Y75_RS05910	c.468T>C	p.Thr156Thr	945697	No	1
NC_007779.1	1195272	G	A	stop_gained	HIGH	mnmA	Y75_RS05925	c.79C>T	p.Gln27*	945690	Yes	1
NC_007779.1	1244877	C	T	missense_variant	MODERATE	emtA	Y75_RS06240	c.121C>T	p.Pro41Ser	945655	No	1
NC_007779.1	1257402	A	AG	frameshift_variant	HIGH	ycgV	Y75_RS06285	c.127dupC	p.Leu43fs	945767	No	1
NC_007779.1	1264164	A	G	synonymous_variant	LOW	ispE	Y75_RS06320	c.291T>C	p.Arg97Arg	945774	Yes	1
NC_007779.1	1283734	A	G	missense_variant	MODERATE	narG	Y75_RS06420	c.2294A>G	p.Lys765Arg	945782	No	1
NC_007779.1	1288726	G	A	non_coding_transcript_exon_variant	MODIFIER	Y75_RS06450	Y75_RS06450	n.49C>T	.		No	1
NC_007779.1	1288764	A	T	non_coding_transcript_exon_variant	MODIFIER	Y75_RS06450	Y75_RS06450	n.11T>A	.		No	1
NC_007779.1	1303706	A	T	missense_variant	MODERATE	oppA	Y75_RS06535	c.811A>T	p.Asn271Tyr	945830	No	1
NC_007779.1	1308450	T	G	missense_variant	MODERATE	oppF	Y75_RS06555	c.973T>G	p.Ser325Ala	945818	No	1
NC_007779.1	1342851	G	A	missense_variant	MODERATE	lapB	Y75_RS06745	c.580G>A	p.Asp194Asn	944858	No	1
NC_007779.1	1352278	A	G	missense_variant	MODERATE	fabI	Y75_RS06795	c.476T>C	p.Met159Thr	945870	Yes	0.995215
NC_007779.1	1360573	T	C	missense_variant	MODERATE	puuP	Y75_RS06840	c.329A>G	p.Tyr110Cys	946287	No	1
NC_007779.1	1395099	C	T	synonymous_variant	LOW	mppA	Y75_RS07015	c.159C>T	p.Ala53Ala	945951	No	1
NC_007779.1	1401237	T	G	missense_variant	MODERATE	fnr	Y75_RS07040	c.4A>C	p.Ile2Leu	945908	No	1
NC_007779.1	1401247	G	A	intergenic_region	MODIFIER	fnr-ogt	Y75_RS07040-Y75_RS07045	n.1401247G>A	.		/	1
NC_007779.1	1410863	GCGATGGGCGTTGCGCT	G	intergenic_region	MODIFIER	zntB-dbpA	Y75_RS07090-Y75_RS07100	n.1410864_1410879delCGATGGGCGTTGCGCT	.		/	1
NC_007779.1	1419558	T	C	synonymous_variant	LOW	Y75_RS07145	Y75_RS07145	c.165A>G	p.Glu55Glu		No	1
NC_007779.1	1424576	GA	G	non_coding_transcript_exon_variant	MODIFIER	gene-Y75_RS07190	null.54	n.116delA	.		No	1
NC_007779.1	1429589	C	T	synonymous_variant	LOW	Y75_RS07230	Y75_RS07230	c.852G>A	p.Arg284Arg		No	0.579882
NC_007779.1	1461192	A	G	missense_variant	MODERATE	paaC	Y75_RS07370	c.425A>G	p.His142Arg	945956	No	1
NC_007779.1	1638169	G	A	intergenic_region	MODIFIER	nohA-ynfO	Y75_RS08165-Y75_RS08170	n.1638169G>A	.		/	1
NC_007779.1	1638198	C	T	intergenic_region	MODIFIER	nohA-ynfO	Y75_RS08165-Y75_RS08170	n.1638198C>T	.		/	1
NC_007779.1	1638217	T	C	intergenic_region	MODIFIER	nohA-ynfO	Y75_RS08165-Y75_RS08170	n.1638217T>C	.		/	1
NC_007779.1	1727618	T	C	missense_variant	MODERATE	ydhL	Y75_RS08680	c.17A>G	p.Glu6Gly	946168	Yes	1
NC_007779.1	1759125	G	GGTATTAAT	intergenic_region	MODIFIER	pykF-lpp	Y75_RS08825-Y75_RS08830	n.1759125_1759126insGTATTAAT	.		/	1
NC_007779.1	1842973	C	T	missense_variant	MODERATE	ynjF	Y75_RS09255	c.145G>A	p.Gly49Ser	946221	No	1
NC_007779.1	1862439	A	G	missense_variant	MODERATE	ydjL	Y75_RS09355	c.608T>C	p.Val203Ala	946299	No	1
NC_007779.1	1880590	GA	G	frameshift_variant	HIGH	yoaJ	Y75_RS23740	c.10delA	p.Thr4fs	7751648	No	1
NC_007779.1	1909058	A	G	missense_variant	MODERATE	cspE	Y75_RS09605	c.92T>C	p.Val31Ala	947024	No	1
NC_007779.1	1935684	G	A	missense_variant	MODERATE	edd	Y75_RS09765	c.635C>T	p.Ala212Val	946362	No	1
NC_007779.1	1981402	C	A	intergenic_region	MODIFIER	Y75_RS09980-uspC	Y75_RS09980-Y75_RS09985	n.1981402C>A	.		/	1
NC_007779.1	2024414	T	C	missense_variant	MODERATE	fliP	Y75_RS10250	c.409T>C	p.Phe137Leu	946462	No	1
NC_007779.1	2034560	A	G	synonymous_variant	LOW	yedJ	Y75_RS10315	c.657T>C	p.Val219Val	946478	No	1
NC_007779.1	2042570	C	A	missense_variant	MODERATE	msrP	Y75_RS10355	c.956C>A	p.Ala319Asp	946484	No	1
NC_007779.1	2079713	C	T	missense_variant	MODERATE	cbtA	Y75_RS10525	c.8C>T	p.Thr3Ile	946534	No	1
NC_007779.1	2092069	T	C	intergenic_region	MODIFIER	yefM-hisL	Y75_RS10600-Y75_RS23860	n.2092069T>C	.		/	1
NC_007779.1	2105304	C	T	non_coding_transcript_exon_variant	MODIFIER	wbbL	wbbL.2	n.223G>A	.	4056030	No	1
NC_007779.1	2117087	A	G	missense_variant	MODERATE	wcaM	Y75_RS10725	c.947T>C	p.Met316Thr	946561	No	1
NC_007779.1	2124503	A	C	missense_variant	MODERATE	cpsG	Y75_RS10750	c.614T>G	p.Val205Gly	946574	No	1
NC_007779.1	2141860	G	A	intergenic_region	MODIFIER	yegH-asmA	Y75_RS10825-Y75_RS10830	n.2141860G>A	.		/	1
NC_007779.1	2143227	G	A	stop_gained	HIGH	asmA	Y75_RS10830	c.523C>T	p.Gln175*	946582	No	1
NC_007779.1	2159947	A	G	missense_variant	MODERATE	mdtB	Y75_RS10890	c.2548A>G	p.Thr850Ala	946606	No	1
NC_007779.1	2164514	C	A	missense_variant	MODERATE	mdtD	Y75_RS10900	c.914C>A	p.Pro305Gln	946601	No	1
NC_007779.1	2175522	C	CCGGAT	frameshift_variant	HIGH	Y75_RS10965	Y75_RS10965	c.887_891dupATCCG	p.Ala298fs		No	1
NC_007779.1	2204520	T	C	missense_variant	MODERATE	Y75_RS11105	Y75_RS11105	c.908T>C	p.Ile303Thr		No	1
NC_007779.1	2204648	G	A	missense_variant	MODERATE	Y75_RS11105	Y75_RS11105	c.1036G>A	p.Ala346Thr		No	1
NC_007779.1	2224957	T	C	missense_variant	MODERATE	bglX	Y75_RS11185	c.367A>G	p.Ser123Gly	946682	No	1
NC_007779.1	2236680	G	A	missense_variant	MODERATE	sanA	Y75_RS11245	c.469G>A	p.Ala157Thr	949003	No	1
NC_007779.1	2251784	C	T	missense_variant	MODERATE	lysP	Y75_RS11315	c.83G>A	p.Gly28Asp	946667	No	1
NC_007779.1	2252272	C	T	synonymous_variant	LOW	yeiE	Y75_RS11320	c.681G>A	p.Ala227Ala	946657	No	1
NC_007779.1	2268682	C	CT	intergenic_region	MODIFIER	yeiW-yeiP	Y75_RS11390-Y75_RS11395	n.2268682_2268683insT	.		/	0.986486
NC_007779.1	2342746	A	G	missense_variant	MODERATE	gyrA	Y75_RS11725	c.1345T>C	p.Tyr449His	946614	Yes	0.510345
NC_007779.1	2400347	G	A	missense_variant	MODERATE	nuoJ	Y75_RS11985	c.220C>T	p.Leu74Phe	946756	No	1
NC_007779.1	2433637	T	C	missense_variant	MODERATE	ubiX	Y75_RS12150	c.436A>G	p.Met146Val	949033	Yes	1
NC_007779.1	2435840	T	C	missense_variant	MODERATE	cvpA	Y75_RS12160	c.370A>G	p.Thr124Ala	945055	No	1
NC_007779.1	2445091	C	T	missense_variant	MODERATE	yfcJ	Y75_RS12205	c.476G>A	p.Gly159Asp	946791	No	1
NC_007779.1	2509335	G	A	synonymous_variant	LOW	ptsP	Y75_RS12515	c.597C>T	p.Arg199Arg	947301	No	1
NC_007779.1	2513255	G	A	missense_variant	MODERATE	fryC	Y75_RS12530	c.86C>T	p.Thr29Ile	949111	No	1
NC_007779.1	2513309	A	G	missense_variant	MODERATE	fryC	Y75_RS12530	c.32T>C	p.Val11Ala	949111	No	1
NC_007779.1	2526710	T	C	synonymous_variant	LOW	Y75_RS12620	Y75_RS12620	c.12T>C	p.Ala4Ala		No	1
NC_007779.1	2573345	C	T	synonymous_variant	LOW	eutQ	Y75_RS12870	c.315G>A	p.Glu105Glu	946935	No	1
NC_007779.1	2607052	G	A	missense_variant	MODERATE	hyfF	Y75_RS13015	c.1480G>A	p.Val494Ile	946962	No	1
NC_007779.1	2630956	C	T	missense_variant	MODERATE	guaA	Y75_RS13125	c.236G>A	p.Gly79Asp	947334	Yes	1
NC_007779.1	2645124	T	C	synonymous_variant	LOW	pbpC	Y75_RS13185	c.858A>G	p.Glu286Glu	947152	No	1
NC_007779.1	2677153	C	T	missense_variant	MODERATE	yphF	Y75_RS13330	c.871G>A	p.Val291Ile	947020	No	1
NC_007779.1	2682652	C	T	synonymous_variant	LOW	yphH	Y75_RS13340	c.1134C>T	p.Arg378Arg	947023	No	1
NC_007779.1	2686208	C	T	missense_variant	MODERATE	glrR	Y75_RS13360	c.1252G>A	p.Ala418Thr	947042	No	1
NC_007779.1	2708958	C	T	intergenic_region	MODIFIER	rseD-nadB	Y75_RS24975-Y75_RS13480	n.2708958C>T	.		/	1
NC_007779.1	2712527	C	T	missense_variant	MODERATE	srmB	Y75_RS13490	c.976C>T	p.Pro326Ser	947055	No	1
NC_007779.1	2720188	C	T	missense_variant	MODERATE	pat	Y75_RS13540	c.1580C>T	p.Pro527Leu	947120	No	1
NC_007779.1	2734071	C	T	missense_variant	MODERATE	rluD	Y75_RS13595	c.597G>A	p.Met199Ile	947087	Yes	1
NC_007779.1	2749579	C	T	synonymous_variant	LOW	nadK	Y75_RS13695	c.93C>T	p.Cys31Cys	947092	Yes	1
NC_007779.1	2768011	G	A	missense_variant	MODERATE	yfjQ	Y75_RS13785	c.691G>A	p.Gly231Ser	947127	No	1
NC_007779.1	2777205	C	T	missense_variant	MODERATE	ypjA	Y75_RS13845	c.4178G>A	p.Gly1393Asp	948630	No	1
NC_007779.1	2809733	G	A	missense_variant	MODERATE	emrR	Y75_RS14000	c.308G>A	p.Arg103His	945282	No	1
NC_007779.1	2820080	G	C	synonymous_variant	LOW	alaS	Y75_RS14065	c.588C>G	p.Gly196Gly	947175	Yes	1
NC_007779.1	2825442	G	A	missense_variant	MODERATE	srlE	Y75_RS14100	c.395G>A	p.Arg132His	948933	No	1
NC_007779.1	2830412	C	T	synonymous_variant	LOW	norR	Y75_RS14130	c.534G>A	p.Pro178Pro	947186	No	1
NC_007779.1	2852385	G	A	stop_gained	HIGH	hypE	Y75_RS14240	c.476G>A	p.Trp159*	947182	No	1
NC_007779.1	2855617	C	T	synonymous_variant	LOW	Y75_RS25000	Y75_RS25000	c.57G>A	p.Leu19Leu		No	1
NC_007779.1	2857104	C	CCGCGAG	disruptive_inframe_insertion	MODERATE	mutS	Y75_RS14255	c.1359_1364dupCGAGCG	p.Arg455_Glu456insGluArg	947206	No	1
NC_007779.1	2860426	C	T	missense_variant	MODERATE	ygbJ	Y75_RS14270	c.341C>T	p.Ala114Val	947200	No	1
NC_007779.1	2866111	A	G	non_coding_transcript_exon_variant	MODIFIER	rpoS	rpoS	n.97T>C	.	947210	No	1
NC_007779.1	2878492	C	T	synonymous_variant	LOW	cas6e	Y75_RS14375	c.552G>A	p.Gly184Gly	947226	No	1
NC_007779.1	2885753	C	T	stop_gained	HIGH	cas3	Y75_RS14400	c.123G>A	p.Trp41*	947229	No	1
NC_007779.1	2894674	C	T	missense_variant	MODERATE	ygcR	Y75_RS14445	c.538G>A	p.Val180Met	947240	No	1
NC_007779.1	2941871	C	T	intergenic_region	MODIFIER	ygdI-csdA	Y75_RS14645-Y75_RS14650	n.2941871C>T	.		/	1
NC_007779.1	2943644	A	G	intergenic_region	MODIFIER	csdE-tcdA	Y75_RS14655-Y75_RS14660	n.2943644A>G	.		/	1
NC_007779.1	2952371	C	T	synonymous_variant	LOW	recB	Y75_RS14700	c.2289G>A	p.Gln763Gln	947286	No	1
NC_007779.1	2955708	C	T	synonymous_variant	LOW	ptrA	Y75_RS14705	c.1833G>A	p.Gln611Gln	947284	No	1
NC_007779.1	2960104	G	A	synonymous_variant	LOW	recC	Y75_RS14710	c.981C>T	p.Val327Val	947294	No	1
NC_007779.1	2964118	C	T	synonymous_variant	LOW	lgt	Y75_RS14740	c.576G>A	p.Val192Val	947303	Yes	1
NC_007779.1	2969176	C	T	missense_variant	MODERATE	ygdQ	Y75_RS14770	c.101C>T	p.Ser34Phe	947295	No	1
NC_007779.1	2972309	C	T	synonymous_variant	LOW	lplT	Y75_RS14785	c.210G>A	p.Gly70Gly	947317	No	1
NC_007779.1	2977303	C	A	missense_variant	MODERATE	lysA	Y75_RS14800	c.253G>T	p.Ala85Ser	947313	No	1
NC_007779.1	2985962	C	T	intergenic_region	MODIFIER	yqeG-yqeH	Y75_RS14835-Y75_RS14840	n.2985962C>T	.		/	1
NC_007779.1	3006110	C	T	intergenic_region	MODIFIER	ygeW-dpaL	Y75_RS14960-Y75_RS14965	n.3006110C>T	.		/	1
NC_007779.1	3007720	A	G	missense_variant	MODERATE	ygeY	Y75_RS14970	c.301A>G	p.Met101Val	947360	No	1
NC_007779.1	3013111	G	A	synonymous_variant	LOW	yqeC	Y75_RS14990	c.603C>T	p.Asn201Asn	947350	No	1
NC_007779.1	3021172	C	T	missense_variant	MODERATE	xdhD	Y75_RS15015	c.1201C>T	p.Arg401Cys	949079	No	1
NC_007779.1	3034334	C	T	missense_variant	MODERATE	prfB	Y75_RS15070	c.604G>A	p.Val202Met	947369	Yes	1
NC_007779.1	3055384	T	C	missense_variant	MODERATE	fau	Y75_RS15175	c.542T>C	p.Val181Ala	945167	No	1
NC_007779.1	3056063	T	C	missense_variant	MODERATE	serA	Y75_RS15180	c.1004A>G	p.His335Arg	945258	No	1
NC_007779.1	3056725	C	T	synonymous_variant	LOW	serA	Y75_RS15180	c.342G>A	p.Glu114Glu	945258	No	1
NC_007779.1	3065829	T	C	start_lost	HIGH	ygfI	Y75_RS15220	c.1A>G	p.Met1?	947401	No	1
NC_007779.1	3075082	C	T	missense_variant	MODERATE	yggP	Y75_RS15270	c.1031G>A	p.Gly344Asp	2847686	No	1
NC_007779.1	3083267	C	T	missense_variant	MODERATE	speA	Y75_RS15300	c.1301G>A	p.Gly434Asp	947432	No	1
NC_007779.1	3095359	C	T	missense_variant	MODERATE	rdgB	Y75_RS15380	c.23C>T	p.Thr8Ile	947429	No	1
NC_007779.1	3116446	C	T	synonymous_variant	LOW	sslE	Y75_RS15480	c.1323G>A	p.Thr441Thr	2847716	No	1
NC_007779.1	3123063	A	G	synonymous_variant	LOW	glcF	Y75_RS15505	c.1053T>C	p.His351His	2847717	No	1
NC_007779.1	3124976	C	T	missense_variant	MODERATE	glcE	Y75_RS15510	c.203G>A	p.Gly68Glu	2847718	No	1
NC_007779.1	3125050	T	C	synonymous_variant	LOW	glcE	Y75_RS15510	c.129A>G	p.Gln43Gln	2847718	No	1
NC_007779.1	3133017	G	A	synonymous_variant	LOW	yghT	Y75_RS15550	c.231G>A	p.Leu77Leu	947477	No	1
NC_007779.1	3146218	C	T	non_coding_transcript_exon_variant	MODIFIER	gene-Y75_RS15620	null.98	n.179G>A	.		No	1
NC_007779.1	3155719	C	T	synonymous_variant	LOW	dkgA	Y75_RS15680	c.441C>T	p.Arg147Arg	947495	No	1
NC_007779.1	3171610	T	C	missense_variant	MODERATE	mdaB	Y75_RS15755	c.425T>C	p.Val142Ala	947512	No	1
NC_007779.1	3180093	C	T	synonymous_variant	LOW	ygiC	Y75_RS15805	c.1017C>T	p.His339His	947249	No	1
NC_007779.1	3182749	C	T	missense_variant	MODERATE	ribB	Y75_RS15825	c.374G>A	p.Gly125Asp	947526	No	1
NC_007779.1	3193217	C	T	intergenic_region	MODIFIER	yqiK-Y75_RS25020	Y75_RS15875-Y75_RS25020	n.3193217C>T	.		/	1
NC_007779.1	3202707	G	T	missense_variant	MODERATE	bacA	Y75_RS15920	c.81C>A	p.Ser27Arg	947551	No	1
NC_007779.1	3213880	C	T	missense_variant	MODERATE	mug	Y75_RS15975	c.250G>A	p.Glu84Lys	947560	No	1
NC_007779.1	3214544	C	T	missense_variant	MODERATE	nfeF	Y75_RS15985	c.604G>A	p.Ala202Thr	947582	No	1
NC_007779.1	3223777	C	T	missense_variant	MODERATE	ebgA	Y75_RS16015	c.2489C>T	p.Ala830Val	947583	No	1
NC_007779.1	3275045	C	T	intergenic_region	MODIFIER	garP-garD	Y75_RS16265-Y75_RS16270	n.3275045C>T	.		/	1
NC_007779.1	3297658	C	T	synonymous_variant	LOW	yraQ	Y75_RS16385	c.336G>A	p.Thr112Thr	947668	No	1
NC_007779.1	3300142	C	T	missense_variant	MODERATE	yhbS	Y75_RS16410	c.472G>A	p.Val158Ile	947670	No	1
NC_007779.1	3301440	C	T	missense_variant	MODERATE	ubiU	Y75_RS16420	c.101C>T	p.Ala34Val	949115	No	1
NC_007779.1	3308518	C	T	missense_variant	MODERATE	nlpI	Y75_RS16450	c.262G>A	p.Ala88Thr	947673	No	1
NC_007779.1	3318384	T	C	intergenic_region	MODIFIER	Y75_RS16490-argG	Y75_RS16490-Y75_RS16495	n.3318384T>C	.		/	1
NC_007779.1	3327081	C	T	missense_variant	MODERATE	rlmE	Y75_RS16530	c.439G>A	p.Ala147Thr	947689	No	1
NC_007779.1	3327329	C	T	missense_variant	MODERATE	rlmE	Y75_RS16530	c.191G>A	p.Gly64Asp	947689	No	1
NC_007779.1	3328443	T	TTCAGGTCG	frameshift_variant&stop_gained	HIGH	greA	Y75_RS16540	c.120_127dupCGACCTGA	p.Lys43fs	947696	No	1
NC_007779.1	3331262	C	T	synonymous_variant	LOW	cgtA	Y75_RS16550	c.348G>A	p.Leu116Leu	947694	Yes	1
NC_007779.1	3339263	C	T	missense_variant	MODERATE	mlaF	Y75_RS16610	c.658G>A	p.Asp220Asn	947729	No	1
NC_007779.1	3340526	C	T	missense_variant	MODERATE	yrbG	Y75_RS16615	c.397C>T	p.Leu133Phe	947730	No	1
NC_007779.1	3369470	C	T	missense_variant	MODERATE	nanK	Y75_RS16750	c.736G>A	p.Ala246Thr	947757	No	1
NC_007779.1	3387896	T	G	missense_variant	MODERATE	aaeB	Y75_RS16840	c.148A>C	p.Thr50Pro	947747	No	0.995122
NC_007779.1	3400222	G	A	synonymous_variant	LOW	mreB	Y75_RS16890	c.721C>T	p.Leu241Leu	948588	Yes	1
NC_007779.1	3408433	C	T	synonymous_variant	LOW	panF	Y75_RS16940	c.972C>T	p.Phe324Phe	947752	No	1
NC_007779.1	3411949	C	T	synonymous_variant	LOW	yhdJ	Y75_RS16960	c.442C>T	p.Leu148Leu	947695	No	1
NC_007779.1	3435534	G	A	synonymous_variant	LOW	yjaH	Y75_RS17080	c.582C>T	p.Ser194Ser	948508	No	1
NC_007779.1	3545428	G	A	missense_variant	MODERATE	frvB	Y75_RS17610	c.1114G>A	p.Glu372Lys	948390	No	1
NC_007779.1	3549903	G	A	synonymous_variant	LOW	fdhD	Y75_RS17630	c.763C>T	p.Leu255Leu	948393	No	1
NC_007779.1	3556206	G	A	missense_variant	MODERATE	fdhE	Y75_RS17655	c.754G>A	p.Ala252Thr	948384	No	1
NC_007779.1	3563967	C	T	synonymous_variant	LOW	yihU	Y75_RS17705	c.858C>T	p.Val286Val	948372	No	1
NC_007779.1	3566228	G	A	intergenic_region	MODIFIER	yihS-yihR	Y75_RS17715-Y75_RS17720	n.3566228G>A	.		/	1
NC_007779.1	3576400	CAA	C	intergenic_region	MODIFIER	yihL-typA	Y75_RS17755-Y75_RS17760	n.3576401_3576402delAA	.		/	1
NC_007779.1	3578616	A	G	intergenic_region	MODIFIER	typA-glnA	Y75_RS17760-Y75_RS17770	n.3578616A>G	.		/	1
NC_007779.1	3635016	AAAG	A	disruptive_inframe_deletion	MODERATE	corA	Y75_RS18040	c.237_239delCTT	p.Phe80del	948351	No	1
NC_007779.1	3638274	G	A	missense_variant	MODERATE	uvrD	Y75_RS18055	c.425C>T	p.Ala142Val	948347	No	1
NC_007779.1	3660051	A	G	missense_variant	MODERATE	wzxE	Y75_RS18165	c.353T>C	p.Leu118Pro	948294	No	1
NC_007779.1	3665074	G	A	synonymous_variant	LOW	wecC	Y75_RS18190	c.348C>T	p.Ile116Ile	948977	No	1
NC_007779.1	3665373	G	A	missense_variant	MODERATE	wecC	Y75_RS18190	c.49C>T	p.Pro17Ser	948977	No	1
NC_007779.1	3667986	C	T	synonymous_variant	LOW	wecA	Y75_RS18205	c.780G>A	p.Ala260Ala	948789	No	1
NC_007779.1	3669068	G	A	synonymous_variant	LOW	rho	Y75_RS18215	c.1197C>T	p.Leu399Leu	948297	Yes	1
NC_007779.1	3677879	G	A	missense_variant	MODERATE	ilvC	Y75_RS18255	c.833C>T	p.Ser278Phe	948286	No	1
NC_007779.1	3689634	G	A	intergenic_region	MODIFIER	hdfR-Y75_RS18310	Y75_RS18305-Y75_RS18310	n.3689634G>A	.		/	1
NC_007779.1	3697901	C	A	missense_variant	MODERATE	rbsR	Y75_RS18350	c.554G>T	p.Gly185Val	948266	No	1
NC_007779.1	3708128	G	A	missense_variant	MODERATE	viaA	Y75_RS18390	c.1051G>A	p.Ala351Thr	948257	No	1
NC_007779.1	3708738	A	G	synonymous_variant	LOW	asnA	Y75_RS18395	c.789T>C	p.His263His	948258	No	1
NC_007779.1	3709275	G	A	synonymous_variant	LOW	asnA	Y75_RS18395	c.252C>T	p.His84His	948258	No	1
NC_007779.1	3737455	G	A	stop_gained	HIGH	yieK	Y75_RS18525	c.168G>A	p.Trp56*	948229	No	1
NC_007779.1	3739732	G	A	missense_variant	MODERATE	yieH	Y75_RS18540	c.176C>T	p.Ser59Phe	948232	No	1
NC_007779.1	3765362	G	A	synonymous_variant	LOW	dgoR	Y75_RS18675	c.108G>A	p.Glu36Glu	2847767	No	1
NC_007779.1	3768002	C	T	synonymous_variant	LOW	dgoD	Y75_RS18690	c.586C>T	p.Leu196Leu	2847765	No	1
NC_007779.1	3769336	G	A	missense_variant	MODERATE	dgoT	Y75_RS18695	c.697G>A	p.Asp233Asn	948196	No	0.994737
NC_007779.1	3810387	G	A	synonymous_variant	LOW	xanP	Y75_RS18910	c.1084C>T	p.Leu362Leu	948172	No	1
NC_007779.1	3819632	G	A	missense_variant	MODERATE	ligB	Y75_RS18945	c.388G>A	p.Val130Ile	948164	No	1
NC_007779.1	3844832	A	G	missense_variant	MODERATE	rfaF	Y75_RS19080	c.655T>C	p.Phe219Leu	948135	No	1
NC_007779.1	3846193	G	A	missense_variant	MODERATE	rfaD	Y75_RS19085	c.236C>T	p.Ser79Phe	948134	No	1
NC_007779.1	3857348	G	A	missense_variant	MODERATE	gpsA	Y75_RS19140	c.595G>A	p.Ala199Thr	948125	Yes	1
NC_007779.1	3863639	G	A	synonymous_variant	LOW	yibL	Y75_RS19170	c.112C>T	p.Leu38Leu	948115	No	1
NC_007779.1	3873395	T	C	synonymous_variant	LOW	yibA	Y75_RS19220	c.684A>G	p.Leu228Leu	948108	No	1
NC_007779.1	3879961	G	A	missense_variant	MODERATE	selA	Y75_RS19235	c.796G>A	p.Asp266Asn	948124	No	0.99435
NC_007779.1	3911121	G	A	synonymous_variant	LOW	xylB	Y75_RS19380	c.78G>A	p.Ala26Ala	948133	No	1
NC_007779.1	3921623	G	A	missense_variant	MODERATE	yiaF	Y75_RS19440	c.253G>A	p.Asp85Asn	948072	No	1
NC_007779.1	3929803	A	G	intergenic_region	MODIFIER	yhjX-eptB	Y75_RS19475-Y75_RS19480	n.3929803A>G	.		/	1
NC_007779.1	3932435	C	T	intergenic_region	MODIFIER	Y75_RS19490-dppA	Y75_RS19490-Y75_RS19500	n.3932435C>T	.		/	1
NC_007779.1	3932468	G	T	intergenic_region	MODIFIER	Y75_RS19490-dppA	Y75_RS19490-Y75_RS19500	n.3932468G>T	.		/	1
NC_007779.1	3944732	G	A	synonymous_variant	LOW	bcsQ	Y75_RS19565	c.279G>A	p.Arg93Arg	948052	No	1
NC_007779.1	3946134	T	C	missense_variant	MODERATE	bcsA	Y75_RS19570	c.956T>C	p.Phe319Ser	948053	No	1
NC_007779.1	3947486	G	A	missense_variant	MODERATE	bcsA	Y75_RS19570	c.2308G>A	p.Val770Ile	948053	No	1
NC_007779.1	3956311	G	A	synonymous_variant	LOW	hmsP	Y75_RS19590	c.1515G>A	p.Ala505Ala		No	1
NC_007779.1	3958035	GA	G	frameshift_variant	HIGH	dctA	Y75_RS19595	c.1069delA	p.Thr357fs	948039	No	1
NC_007779.1	3975735	G	A	intergenic_region	MODIFIER	gadX-gadW	Y75_RS19660-Y75_RS19665	n.3975735G>A	.		/	1
NC_007779.1	3980100	G	A	missense_variant	MODERATE	mdtE	Y75_RS19675	c.1084C>T	p.Arg362Cys	948031	No	1
NC_007779.1	4015249	T	C	synonymous_variant	LOW	yhhI	Y75_RS19845	c.789A>G	p.Ala263Ala	947992	No	1
NC_007779.1	4038417	G	A	missense_variant	MODERATE	ftsX	Y75_RS19960	c.89G>A	p.Gly30Asp	947969	No	1
NC_007779.1	4044826	C	T	missense_variant	MODERATE	livH	Y75_RS19990	c.815C>T	p.Ser272Phe	947965	No	1
NC_007779.1	4053211	G	A	stop_gained	HIGH	yhhA	Y75_RS20040	c.262C>T	p.Arg88*	947956	No	1
NC_007779.1	4096319	G	A	missense_variant	MODERATE	bioH	Y75_RS20205	c.748G>A	p.Val250Met	947916	No	1
NC_007779.1	4106900	G	T	stop_gained	HIGH	pckA	Y75_RS20250	c.699C>A	p.Cys233*	945667	No	1
NC_007779.1	4127720	G	A	missense_variant	MODERATE	trpS	Y75_RS20350	c.943G>A	p.Ala315Thr	947894	Yes	1
NC_007779.1	4134023	A	C	missense_variant	MODERATE	yhfT	Y75_RS20385	c.944A>C	p.Asp315Ala	947883	No	1
NC_007779.1	4153852	G	A	synonymous_variant	LOW	crp	Y75_RS20480	c.445C>T	p.Leu149Leu	947867	No	1
NC_007779.1	4154211	T	G	missense_variant	MODERATE	crp	Y75_RS20480	c.86A>C	p.Lys29Thr	947867	No	1
NC_007779.1	4161616	G	A	intergenic_region	MODIFIER	kefB-yheV	Y75_RS20520-Y75_RS20525	n.4161616G>A	.		/	1
NC_007779.1	4174425	T	C	missense_variant	MODERATE	gspO	Y75_RS20600	c.449A>G	p.His150Arg	947840	No	1
NC_007779.1	4175229	G	A	missense_variant	MODERATE	gspM	Y75_RS20605	c.106C>T	p.Pro36Ser	947841	No	1
NC_007779.1	4185186	C	T	stop_gained	HIGH	gspA	Y75_RS20660	c.169C>T	p.Gln57*	947825	No	1
NC_007779.1	4187209	A	G	missense_variant	MODERATE	rpsJ	Y75_RS20670	c.64A>G	p.Thr22Ala	947816	Yes	1
NC_007779.1	4189879	G	A	intergenic_region	MODIFIER	rplB-rpsS	Y75_RS20690-Y75_RS20695	n.4189879G>A	.		/	1
NC_007779.1	4207421	AG	A	frameshift_variant	HIGH	dprA	Y75_RS20850	c.572delG	p.Gly191fs	945778	No	1
NC_007779.1	4218060	A	T	missense_variant	MODERATE	metA	Y75_RS20920	c.191A>T	p.Gln64Leu	948513	No	1
NC_007779.1	4227228	T	C	intergenic_region	MODIFIER	iclR-metH	Y75_RS20945-Y75_RS20950	n.4227228T>C	.		/	1
NC_007779.1	4228142	C	T	missense_variant	MODERATE	metH	Y75_RS20950	c.725C>T	p.Thr242Ile	948522	No	1
NC_007779.1	4233484	C	T	synonymous_variant	LOW	pepE	Y75_RS20960	c.249G>A	p.Val83Val	948520	No	1
NC_007779.1	4239991	TGCCCTACGCCA	T	frameshift_variant	HIGH	yjbF	Y75_RS20990	c.144_154delCTACGCCAGCC	p.Tyr49fs	948533	No	1
NC_007779.1	4253829	C	T	missense_variant	MODERATE	malM	Y75_RS21055	c.686C>T	p.Ala229Val	948547	No	0.988571
NC_007779.1	4278014	A	G	synonymous_variant	LOW	ssb1	Y75_RS21175	c.300A>G	p.Thr100Thr		No	1
NC_007779.1	4323774	A	G	missense_variant	MODERATE	phnJ	Y75_RS21385	c.511T>C	p.Tyr171His	948606	No	1
NC_007779.1	4328795	C	T	missense_variant	MODERATE	phnD	Y75_RS21415	c.236G>A	p.Gly79Glu	948624	No	1
NC_007779.1	4330404	A	G	missense_variant	MODERATE	yjdN	Y75_RS21425	c.16T>C	p.Tyr6His	948622	No	1
NC_007779.1	4342921	C	T	intergenic_region	MODIFIER	adiY-adiA	Y75_RS21475-Y75_RS21480	n.4342921C>T	.		/	1
NC_007779.1	4371270	GAA	G	non_coding_transcript_exon_variant	MODIFIER	dcuA	dcuA	n.182_183delTT	.	948659	No	1
NC_007779.1	4393271	C	T	synonymous_variant	LOW	mscM	Y75_RS21715	c.780G>A	p.Ala260Ala	948676	No	1
NC_007779.1	4399748	TG	T	frameshift_variant	HIGH	nnr	Y75_RS21755	c.1008delG	p.Ala339fs	948685	No	1
NC_007779.1	4411451	C	T	synonymous_variant	LOW	rnr	Y75_RS21815	c.118C>T	p.Leu40Leu	948692	No	1
NC_007779.1	4412798	C	T	missense_variant	MODERATE	rnr	Y75_RS21815	c.1465C>T	p.Pro489Ser	948692	No	1
NC_007779.1	4414724	GT	G	intergenic_region	MODIFIER	rlmB-yjfI	Y75_RS21820-Y75_RS21825	n.4414725delT	.		/	0.985714
NC_007779.1	4415449	C	T	synonymous_variant	LOW	yjfJ	Y75_RS21830	c.217C>T	p.Leu73Leu	948703	No	1
NC_007779.1	4426690	C	T	synonymous_variant	LOW	ulaC	Y75_RS21895	c.303C>T	p.Ile101Ile	948715	No	1
NC_007779.1	4428524	AC	A	frameshift_variant	HIGH	ulaF	Y75_RS21910	c.147delC	p.Met50fs	948711	No	0.988304
NC_007779.1	4431658	C	T	missense_variant	MODERATE	yjfZ	Y75_RS21945	c.445G>A	p.Gly149Ser	948719	No	1
NC_007779.1	4505698	C	T	intergenic_region	MODIFIER	gene-Y75_RS22285-gene-Y75_RS24625	null.124-null.125	n.4505698C>T	.		/	1
NC_007779.1	4510917	C	T	synonymous_variant	LOW	nanY	Y75_RS22315	c.951C>T	p.Phe317Phe	948808	No	1
NC_007779.1	4514918	T	G	intergenic_region	MODIFIER	Y75_RS25085-fecE	Y75_RS25085-Y75_RS22355	n.4514918T>G	.		/	1
NC_007779.1	4558942	C	T	synonymous_variant	LOW	uxuB	Y75_RS22590	c.1362C>T	p.Ala454Ala	946795	No	1
NC_007779.1	4583277	C	T	synonymous_variant	LOW	mcrB	Y75_RS22715	c.741G>A	p.Pro247Pro	949122	No	1
NC_007779.1	4610887	A	AGG	frameshift_variant	HIGH	Y75_RS22840	Y75_RS22840	c.78_79dupCC	p.Leu27fs		No	0.75
NC_007779.1	4611002	A	AG	frameshift_variant	HIGH	Y75_RS22845	Y75_RS22845	c.79dupC	p.Leu27fs		No	0.855769
NC_007779.1	4614009	T	TC	intergenic_region	MODIFIER	yjjG-prfC	Y75_RS22865-Y75_RS22870	n.4614009_4614010insC	.		/	0.972067
NC_007779.1	4622443	C	T	synonymous_variant	LOW	deoC	Y75_RS22910	c.441C>T	p.Asp147Asp	948902	No	1
NC_007779.1	4624423	T	C	synonymous_variant	LOW	deoB	Y75_RS22920	c.141T>C	p.Arg47Arg	948910	No	1
NC_007779.1	4627768	C	T	synonymous_variant	LOW	yjjJ	Y75_RS22930	c.1320C>T	p.Arg440Arg	944883	No	1
NC_007779.1	4641812	C	T	missense_variant	MODERATE	creC	Y75_RS23005	c.437C>T	p.Ser146Phe	948609	No	1
