# Supplementary material for: Comparative genomics hints at dispensability of multiple essential genes in two Escherichia coli L-form strains
Source: Biosci Rep. 2023 Oct 25;43(10):BSR20231227. doi: 10.1042/BSR20231227 (PMC10600066; doi:10.1042/BSR20231227)
Supplement: Supplementary Tables S1-S8 [file BSR-2023-1227_supp1.zip › BSR-2023-1227_suppsT2.xlsx]

## Sheet: LWF+_GO_enrich
Table S2 Gene ontology analysis of mutated genes in L-forms: LWF+
ONTOLOGY	ID	Description	GeneRatio	BgRatio	pvalue	p.adjust	qvalue	geneID	Count
BP	GO:0046777	protein autophosphorylation	15/626	34/3318	0.000606876	0.189228	0.187323	phoR/dpiB/kdpD/phoQ/narX/hipA/rcsD/evgS/ppk/barA/arcB/envZ/dcuS/hflX/creC	15
BP	GO:0000160	phosphorelay signal transduction system	27/626	78/3318	0.000634858	0.189228	0.187323	phoR/dpiB/dpiA/kdpD/phoQ/narL/narX/rssB/rstA/btsR/narP/rcsD/sixA/evgS/hyfR/barA/ygeH/arcB/envZ/ompR/uhpA/cpxR/dcuR/dcuS/cadC/creC/arcA	27
BP	GO:0035556	intracellular signal transduction	28/626	82/3318	0.000650268	0.189228	0.187323	phoR/dpiB/dpiA/kdpD/phoQ/narL/narX/rssB/dgcM/rstA/btsR/narP/rcsD/sixA/evgS/hyfR/barA/ygeH/arcB/envZ/ompR/uhpA/cpxR/dcuR/dcuS/cadC/creC/arcA	28
BP	GO:0007154	cell communication	46/626	168/3318	0.00359332	0.599435	0.5934	polB/dinB/phoR/rhsD/cstA/dpiB/dpiA/kdpD/ycaI/sxy/dinI/phoQ/narL/narX/rssB/dgcM/marA/tqsA/rstA/zwf/btsR/narP/rcsD/argT/sixA/evgS/hyfR/recA/mazG/barA/ygeH/tktA/arcB/crp/envZ/ompR/dinD/uhpA/uvrD/recQ/cpxR/dcuR/dcuS/cadC/creC/arcA	46
BP	GO:0006812	cation transport	60/626	234/3318	0.0049301	0.599435	0.5934	yaaJ/thiP/fhuA/fhuD/clcA/brnQ/cyoB/cyoA/ampG/acrB/mscK/cusB/cusA/fepA/fepG/fepD/entS/fepB/kdpB/fiu/potH/artQ/cydD/putP/puuP/tehA/pntA/dtpA/yebZ/znuA/ftnB/plaP/cirA/ccmF/nuoL/yfbS/hisP/argT/tdcC/feoB/livF/pitA/gltS/setC/nlpA/adeP/atpH/atpB/kup/yihO/yihP/kdgT/sthA/xylE/yjcE/cadB/cycA/mgtA/fecA/yehW	60
BP	GO:0023052	signaling	30/626	101/3318	0.00503445	0.599435	0.5934	phoR/dpiB/dpiA/kdpD/phoQ/narL/narX/rssB/dgcM/tqsA/rstA/zwf/btsR/narP/rcsD/sixA/evgS/hyfR/barA/ygeH/arcB/envZ/ompR/uhpA/cpxR/dcuR/dcuS/cadC/creC/arcA	30
BP	GO:0018106	peptidyl-histidine phosphorylation	12/626	30/3318	0.00567028	0.599435	0.5934	phoR/dpiB/kdpD/phoQ/narX/rcsD/evgS/barA/arcB/envZ/dcuS/creC	12
BP	GO:0018202	peptidyl-histidine modification	12/626	30/3318	0.00567028	0.599435	0.5934	phoR/dpiB/kdpD/phoQ/narX/rcsD/evgS/barA/arcB/envZ/dcuS/creC	12
BP	GO:0098660	inorganic ion transmembrane transport	37/626	133/3318	0.00655266	0.599435	0.5934	fhuA/clcA/cyoB/cyoA/ampG/cusB/cusA/fepA/kdpB/fiu/puuP/pntA/dtpA/plaP/cirA/glpT/nuoL/yfeO/cysA/cysP/tdcC/feoB/pitA/setC/adeP/atpH/atpB/kup/kdgT/sbp/sthA/xylE/yjcE/cadB/mgtA/fecA/uhpT	37
BP	GO:0007165	signal transduction	28/626	95/3318	0.00744044	0.599435	0.5934	phoR/dpiB/dpiA/kdpD/phoQ/narL/narX/rssB/dgcM/rstA/btsR/narP/rcsD/sixA/evgS/hyfR/barA/ygeH/arcB/envZ/ompR/uhpA/cpxR/dcuR/dcuS/cadC/creC/arcA	28
BP	GO:1902600	proton transmembrane transport	20/626	62/3318	0.00774269	0.599435	0.5934	clcA/cyoB/cyoA/ampG/puuP/pntA/dtpA/plaP/nuoL/tdcC/pitA/setC/adeP/atpH/atpB/kdgT/sthA/xylE/yjcE/cadB	20
BP	GO:0015891	siderophore transport	7/626	14/3318	0.00823966	0.599435	0.5934	fhuA/acrB/fepA/entS/fiu/cirA/fecA	7
BP	GO:0071897	DNA biosynthetic process	8/626	19/3318	0.0163296	0.791736	0.783765	polB/dnaE/dnaQ/dinB/recR/ybjD/tdk/polA	8
BP	GO:0098662	inorganic cation transmembrane transport	31/626	114/3318	0.0171282	0.791736	0.783765	fhuA/clcA/cyoB/cyoA/ampG/cusB/cusA/fepA/kdpB/fiu/puuP/pntA/dtpA/plaP/cirA/nuoL/tdcC/feoB/pitA/setC/adeP/atpH/atpB/kup/kdgT/sthA/xylE/yjcE/cadB/mgtA/fecA	31
BP	GO:0051276	chromosome organization	13/626	38/3318	0.0177489	0.791736	0.783765	hupB/mukB/matP/helD/mfd/topA/recC/recG/maoP/rep/uvrD/recQ/priA	13
BP	GO:0007059	chromosome segregation	7/626	16/3318	0.0193959	0.791736	0.783765	mukB/matP/minD/xerD/mreB/maoP/xerC	7
BP	GO:0034220	ion transmembrane transport	54/626	222/3318	0.0218197	0.791736	0.783765	thiP/fhuA/clcA/brnQ/cyoB/cyoA/ampG/cusB/cusA/fepA/kdpB/fiu/artQ/cydD/puuP/tehA/pntA/dtpA/plaP/gatA/cirA/glpT/nuoL/yfbS/hisP/yfeO/cysA/cysP/exuT/tdcC/feoB/gntU/livF/pitA/dctA/gltS/setC/adeP/atpH/atpB/kup/yihO/kdgT/sbp/sthA/xylE/yjcE/dcuB/cadB/ulaA/mgtA/idnT/fecA/uhpT	54
BP	GO:0098655	cation transmembrane transport	40/626	157/3318	0.0222038	0.791736	0.783765	thiP/fhuA/clcA/brnQ/cyoB/cyoA/ampG/cusB/cusA/fepA/kdpB/fiu/artQ/cydD/puuP/tehA/pntA/dtpA/plaP/cirA/nuoL/yfbS/hisP/tdcC/feoB/livF/pitA/setC/adeP/atpH/atpB/kup/yihO/kdgT/sthA/xylE/yjcE/cadB/mgtA/fecA	40
BP	GO:0009246	enterobacterial common antigen biosynthetic process	6/626	13/3318	0.0226696	0.791736	0.783765	wecC/rffH/rffC/wzxE/wzyE/rffM	6
BP	GO:0046378	enterobacterial common antigen metabolic process	6/626	13/3318	0.0226696	0.791736	0.783765	wecC/rffH/rffC/wzxE/wzyE/rffM	6
BP	GO:0006508	proteolysis	33/626	126/3318	0.0245119	0.791736	0.783765	mrcB/degP/rseP/yafL/lon/dacA/ybeY/iaaA/clpS/ycbZ/hyaD/ldtC/rssB/sohB/rlhA/dcp/mepH/tsaB/ptrB/yfaL/elaD/yfbL/yfhM/loiP/dacB/tldD/mrcA/envC/pepQ/frvX/cpxP/pepA/mpaA	33
BP	GO:0044718	siderophore transmembrane transport	5/626	10/3318	0.0256826	0.791736	0.783765	fhuA/fepA/fiu/cirA/fecA	5
BP	GO:0009991	response to extracellular stimulus	23/626	82/3318	0.0261793	0.791736	0.783765	polB/dinB/phoR/rhsD/cstA/kdpD/cspD/ycaI/sxy/dinI/phoQ/marA/argT/recA/mazG/tktA/sspA/crp/dinD/spoT/uvrD/recQ/uspD	23
BP	GO:0008360	regulation of cell shape	15/626	48/3318	0.0264704	0.791736	0.783765	mraY/ftsW/murG/murC/mrcB/dacA/murJ/ldtC/rodZ/bacA/dacB/mreC/mreB/mrcA/glmU	15
BP	GO:0022603	regulation of anatomical structure morphogenesis	15/626	48/3318	0.0264704	0.791736	0.783765	mraY/ftsW/murG/murC/mrcB/dacA/murJ/ldtC/rodZ/bacA/dacB/mreC/mreB/mrcA/glmU	15
BP	GO:0022604	regulation of cell morphogenesis	15/626	48/3318	0.0264704	0.791736	0.783765	mraY/ftsW/murG/murC/mrcB/dacA/murJ/ldtC/rodZ/bacA/dacB/mreC/mreB/mrcA/glmU	15
BP	GO:0050793	regulation of developmental process	15/626	48/3318	0.0264704	0.791736	0.783765	mraY/ftsW/murG/murC/mrcB/dacA/murJ/ldtC/rodZ/bacA/dacB/mreC/mreB/mrcA/glmU	15
BP	GO:0006739	NADP metabolic process	7/626	17/3318	0.0277393	0.791736	0.783765	pntA/zwf/talA/tktA/rpe/sthA/nudC	7
BP	GO:0032392	DNA geometric change	7/626	17/3318	0.0277393	0.791736	0.783765	helD/recC/recG/rep/uvrD/recQ/priA	7
BP	GO:0032508	DNA duplex unwinding	7/626	17/3318	0.0277393	0.791736	0.783765	helD/recC/recG/rep/uvrD/recQ/priA	7
BP	GO:0030001	metal ion transport	30/626	114/3318	0.0292324	0.791736	0.783765	yaaJ/fhuA/fhuD/acrB/mscK/cusB/cusA/fepA/fepG/fepD/entS/fepB/kdpB/fiu/putP/yebZ/znuA/ftnB/cirA/ccmF/yfbS/feoB/pitA/gltS/kup/yihO/yihP/yjcE/mgtA/fecA	30
BP	GO:0006820	anion transport	43/626	174/3318	0.0299112	0.791736	0.783765	yaaJ/clcA/mhpT/phoR/brnQ/acrB/fepA/fepG/fepD/entS/fepB/modA/artQ/cydD/putP/tcyN/mdtC/glpT/hisP/argT/yfdC/yfeO/cysA/cysP/exuT/tdcC/aaeB/gntU/livF/pitA/dctA/gltS/nlpA/rhtB/kdgT/sbp/yjcE/dcuB/cadB/ulaA/cycA/idnT/uhpT	43
BP	GO:0000902	cell morphogenesis	15/626	49/3318	0.031742	0.791736	0.783765	mraY/ftsW/murG/murC/mrcB/dacA/murJ/ldtC/rodZ/bacA/dacB/mreC/mreB/mrcA/glmU	15
BP	GO:0009653	anatomical structure morphogenesis	15/626	49/3318	0.031742	0.791736	0.783765	mraY/ftsW/murG/murC/mrcB/dacA/murJ/ldtC/rodZ/bacA/dacB/mreC/mreB/mrcA/glmU	15
BP	GO:0048856	anatomical structure development	15/626	49/3318	0.031742	0.791736	0.783765	mraY/ftsW/murG/murC/mrcB/dacA/murJ/ldtC/rodZ/bacA/dacB/mreC/mreB/mrcA/glmU	15
BP	GO:0006099	tricarboxylic acid cycle	10/626	29/3318	0.0338169	0.800746	0.792684	prpD/sdhD/sdhA/sucA/sucB/acnA/fumC/glcB/mdh/ppc	10
BP	GO:0065008	regulation of biological quality	42/626	171/3318	0.0347844	0.800746	0.792684	mraY/ftsW/murG/murC/mrcB/fhuA/fhuD/proS/rclA/mscK/cusB/cusA/fepA/fepG/fepD/fepB/dacA/leuS/fiu/cydD/murJ/ldtC/rssB/ftnB/cirA/rodZ/alaS/bacA/dacB/mreC/mreB/mrcA/feoB/pitA/ibpA/glmU/dsbA/sthA/nudC/yjcE/valS/fecA	42
BP	GO:0006281	DNA repair	24/626	89/3318	0.0367608	0.800746	0.792684	polB/rnhB/dnaQ/dinB/recR/rusA/ybjD/rarA/helD/dinI/mfd/ruvC/recA/recC/mutY/tag/mutM/ligB/recG/rep/uvrD/recQ/polA/priA	24
BP	GO:0009297	pilus assembly	7/626	18/3318	0.0382156	0.800746	0.792684	sfmD/ybgQ/elfC/sxy/yqiG/yhcD/fimD	7
BP	GO:0006811	ion transport	83/626	370/3318	0.038645	0.800746	0.792684	yaaJ/thiP/fhuA/fhuD/clcA/mhpT/phoR/brnQ/cyoB/cyoA/ampG/acrB/mscK/cusB/cusA/fepA/fepG/fepD/entS/fepB/kdpB/modA/fiu/potH/artQ/cydD/putP/puuP/tehA/pntA/dtpA/yebZ/znuA/ftnB/tcyN/plaP/wza/mdtC/gatA/cirA/ccmF/glpT/nuoL/yfbS/hisP/argT/yfdC/yfeO/cysA/cysP/exuT/tdcC/aaeB/feoB/gntU/livF/pitA/dctA/gltS/setC/nlpA/adeP/bglH/atpH/atpB/kup/rhtB/yihO/yihP/kdgT/sbp/sthA/xylE/yjcE/dcuB/cadB/ulaA/cycA/mgtA/idnT/fec…	83
BP	GO:0044262	cellular carbohydrate metabolic process	57/626	244/3318	0.0400446	0.800746	0.792684	gmhB/lacZ/mak/opgH/dhaR/acnA/mepH/otsA/yedP/wcaL/cpsG/cpsB/gmm/gmd/wcaC/wza/gatA/psuK/fruK/glpT/glpA/ais/arnA/arnT/glcB/ebgA/nanK/rpe/malQ/glgX/gntU/dctR/bcsA/bcsE/bcsG/lyxK/waaC/waaZ/waaJ/waaO/dgoD/glmU/wecC/rffH/rffC/wzxE/wzyE/rffM/rhaB/glpK/yjbG/idnT/idnK/yjhH/uxuB/lgoR/opgB	57
BP	GO:0009060	aerobic respiration	17/626	59/3318	0.0406571	0.800746	0.792684	prpD/cyoB/cyoA/sdhD/sdhA/sucA/sucB/acnA/fumC/nuoL/nuoH/nuoG/nuoF/hycC/glcB/mdh/ppc	17
BP	GO:0009226	nucleotide-sugar biosynthetic process	8/626	22/3318	0.0408677	0.800746	0.792684	gmhB/cpsG/cpsB/gmd/arnA/yieK/glmS/glmU	8
BP	GO:0098661	inorganic anion transmembrane transport	8/626	22/3318	0.0408677	0.800746	0.792684	clcA/glpT/yfeO/cysA/cysP/pitA/sbp/uhpT	8
BP	GO:0071103	DNA conformation change	10/626	30/3318	0.0424587	0.800746	0.792684	hupB/mukB/helD/topA/recC/recG/rep/uvrD/recQ/priA	10
BP	GO:0032502	developmental process	16/626	55/3318	0.0425869	0.800746	0.792684	mraY/ftsW/murG/murC/mrcB/dacA/murJ/ldtC/hipA/rodZ/bacA/dacB/mreC/mreB/mrcA/glmU	16
BP	GO:0005975	carbohydrate metabolic process	88/626	397/3318	0.0442689	0.800746	0.792684	murG/aceE/lpxA/gmhB/lacZ/mak/pagP/umpH/galM/agp/opgH/dhaR/acnA/aldA/maeA/mlc/mepH/chbF/zwf/otsA/yedP/wcaL/cpsG/cpsB/gmm/gmd/wcaC/wza/gatA/psuK/fruK/glpT/glpA/ais/arnA/arnT/murQ/talA/ygbJ/ygcE/eno/fucA/galR/bglA/glcB/ebgA/uxaA/garK/garR/garP/nanK/mdh/rpe/malQ/glgX/gntU/dctR/bcsA/bcsE/bcsG/xylA/lyxK/yibQ/waaC/waaZ/waaJ/waaO/dgoD/yieK/yieL/glmS/glmU/wecC/rffH/rffC/wzxE/wzyE/rffM/rhaB/glpK/yjbG/idnT/…	88
BP	GO:0006351	transcription, DNA-templated	82/626	368/3318	0.045918	0.800746	0.792684	nhaR/rseP/xynR/yahB/phoR/hupB/dpiB/dpiA/ybeY/ybfE/cecR/deoR/cspD/matP/sxy/putA/csgD/mfd/fadR/dhaR/narL/rssB/abgR/dgcM/ydcI/ydcR/hipA/marA/mlc/rstA/nemR/purR/yebK/btsR/yeiE/narP/lrhA/yfeR/hyfR/hcaR/yfiE/stpA/alaS/ygbI/rpoS/gcvA/galR/ygeH/tktA/mqsA/tdcA/arcB/sspA/crp/ompR/greB/dctR/xylR/mtlR/slmA/uhpA/yidL/yidZ/yieP/ilvY/rho/rfaH/yiiE/cpxR/cytR/rpoB/rpoC/soxR/alsR/dcuR/dcuS/cadC/pepA/sgcR/lgoR/rob/…	82
BP	GO:0032774	RNA biosynthetic process	85/626	383/3318	0.0464146	0.800746	0.792684	nhaR/rseP/xynR/yahB/phoR/hupB/dpiB/dpiA/ybeY/ybfE/cecR/deoR/cspD/matP/sxy/putA/csgD/mfd/fadR/dhaR/narL/rssB/abgR/dgcM/ydcI/ydcR/hipA/marA/mlc/rstA/nemR/purR/yebK/btsR/yeiE/narP/lrhA/yfeR/hyfR/hcaR/yfiE/stpA/alaS/ygbI/rpoS/gcvA/galR/ygeH/tktA/mqsA/tdcA/arcB/sspA/crp/ompR/greB/dctR/xylR/selA/mtlR/slmA/uhpA/yidL/yidZ/yieP/ilvY/rho/rfaH/yiiE/cpxR/cytR/priA/rpoB/rpoC/soxR/alsR/dcuR/dcuS/cadC/priB/pepA…	85
BP	GO:0006163	purine nucleotide metabolic process	22/626	82/3318	0.0466837	0.800746	0.792684	aceE/dgt/purK/citE/sucB/purB/add/purR/fadD/accD/purN/ppk/guaB/purL/eno/mazG/mdh/spoT/atpH/atpB/coaA/cysQ	22
BP	GO:0009254	peptidoglycan turnover	6/626	15/3318	0.0471678	0.800746	0.792684	nagE/mepH/murQ/mltA/dacB/ycjG	6
BP	GO:0010468	regulation of gene expression	90/626	409/3318	0.0496945	0.800746	0.792684	nhaR/rseP/arfB/xynR/yahB/phoR/hha/dpiB/dpiA/ybfE/abrB/cecR/bssR/deoR/cspD/matP/sxy/putA/csgD/rne/mfd/fadR/dhaR/narL/rssB/rnb/abgR/dgcM/ydcI/ydcR/hipA/marA/rstA/nemR/purR/yebK/btsR/yeiE/narP/lrhA/accD/yfeR/hyfR/hcaR/rseD/yfiE/ratA/stpA/alaS/ygbI/rpoS/gcvA/galR/ygeH/tktA/mqsA/tdcA/arcB/sspA/crp/ompR/greB/rbbA/dctR/xylR/selB/selA/mtlR/slmA/uhpA/yidL/yidZ/yieP/ilvY/rfaH/yiiE/cpxR/cytR/nudC/soxR/alsR/…	90
BP	GO:0015807	L-amino acid transport	10/626	31/3318	0.0524913	0.800746	0.792684	brnQ/artQ/tcyN/argT/tdcC/livF/dctA/gltS/cadB/cycA	10
BP	GO:0043038	amino acid activation	9/626	27/3318	0.0530179	0.800746	0.792684	proS/entF/leuS/asnS/aspS/alaS/glyS/glyQ/valS	9
BP	GO:1901135	carbohydrate derivative metabolic process	86/626	391/3318	0.0549736	0.800746	0.792684	carA/mraY/ftsW/murG/murC/aceE/mrcB/dgt/lpxA/gmhB/ampG/purK/citE/pagP/dacA/umpH/nagE/sucB/murJ/ldtC/purB/tdk/add/mepH/chbF/fadD/zwf/yebK/yedP/wcaL/cpsG/cpsB/gmm/gmd/wcaC/wza/rihB/glpA/ais/arnA/arnT/accD/murQ/talA/purN/ppk/guaB/purL/eno/mazG/queF/mltA/xdhA/tktA/bacA/dacB/nanK/mdh/rpe/mrcA/yhgH/bcsA/waaC/waaZ/waaJ/waaO/spoT/yieK/glmS/glmU/atpH/atpB/wecC/rffH/rffC/wzxE/wzyE/rffM/glpK/coaA/alsR/cysQ/o…	86
BP	GO:0009314	response to radiation	25/626	97/3318	0.0551111	0.800746	0.792684	mrcB/intF/betB/lon/ybaB/recR/fadD/ruvC/yfaL/guaB/abpB/recA/gcvA/recC/xerD/loiP/yhgF/yibA/envC/recG/rep/uvrD/uspD/priA/priB	25
BP	GO:0006355	regulation of transcription, DNA-templated	75/626	337/3318	0.056304	0.800746	0.792684	nhaR/rseP/xynR/yahB/phoR/dpiB/dpiA/ybfE/cecR/deoR/cspD/matP/sxy/putA/csgD/mfd/fadR/dhaR/narL/rssB/abgR/dgcM/ydcI/ydcR/hipA/marA/rstA/nemR/purR/yebK/btsR/yeiE/narP/lrhA/yfeR/hyfR/hcaR/yfiE/stpA/alaS/ygbI/rpoS/gcvA/galR/ygeH/tktA/mqsA/tdcA/arcB/sspA/crp/ompR/greB/dctR/xylR/mtlR/slmA/uhpA/yidL/yidZ/yieP/ilvY/rfaH/yiiE/cpxR/cytR/soxR/alsR/dcuR/dcuS/cadC/sgcR/lgoR/rob/arcA	75
BP	GO:0006468	protein phosphorylation	16/626	57/3318	0.0574232	0.800746	0.792684	phoR/dpiB/kdpD/phoQ/narX/hipA/rcsD/evgS/ppk/barA/mzrA/arcB/envZ/dcuS/hflX/creC	16
BP	GO:0000725	recombinational repair	5/626	12/3318	0.0581142	0.800746	0.792684	helD/ruvC/recC/rep/uvrD	5
BP	GO:0006284	base-excision repair	5/626	12/3318	0.0581142	0.800746	0.792684	mutY/tag/mutM/ligB/polA	5
BP	GO:0009166	nucleotide catabolic process	5/626	12/3318	0.0581142	0.800746	0.792684	dgt/ushA/umpH/mazG/nudC	5
BP	GO:0034219	carbohydrate transmembrane transport	22/626	84/3318	0.0592471	0.800746	0.792684	nagE/manY/araG/gatA/fruB/fryA/srlE/ascF/cmtA/setC/glvB/glvC/bglH/bglF/kdgT/xylE/malF/alsA/ulaA/ytfQ/treB/idnT	22
BP	GO:1901678	iron coordination entity transport	12/626	40/3318	0.0596111	0.800746	0.792684	fhuA/fhuD/acrB/fepA/fepG/fepD/entS/fepB/fiu/cirA/ccmF/fecA	12
BP	GO:0008643	carbohydrate transport	31/626	126/3318	0.0624393	0.800746	0.792684	nagE/pgaA/manY/araG/wza/gatA/fruB/glpT/fryA/ptsI/srlE/ascF/cmtA/exuT/gntU/setC/glvB/glvC/bglH/bglF/yihO/yihP/kdgT/xylE/malF/alsA/ulaA/ytfQ/treB/idnT/uhpT	31
BP	GO:0031668	cellular response to extracellular stimulus	19/626	71/3318	0.0630643	0.800746	0.792684	polB/dinB/phoR/rhsD/cstA/kdpD/ycaI/sxy/dinI/phoQ/marA/argT/recA/mazG/tktA/crp/dinD/uvrD/recQ	19
BP	GO:0071496	cellular response to external stimulus	19/626	71/3318	0.0630643	0.800746	0.792684	polB/dinB/phoR/rhsD/cstA/kdpD/ycaI/sxy/dinI/phoQ/marA/argT/recA/mazG/tktA/crp/dinD/uvrD/recQ	19
BP	GO:0034755	iron ion transmembrane transport	6/626	16/3318	0.0638309	0.800746	0.792684	fhuA/fepA/fiu/cirA/feoB/fecA	6
BP	GO:0072521	purine-containing compound metabolic process	26/626	103/3318	0.0638917	0.800746	0.792684	aceE/dgt/allE/allD/purK/citE/sucB/purB/add/purR/fadD/rihB/accD/purN/ppk/guaB/purL/eno/mazG/xdhA/mdh/spoT/atpH/atpB/coaA/cysQ	26
BP	GO:0097659	nucleic acid-templated transcription	82/626	374/3318	0.0641562	0.800746	0.792684	nhaR/rseP/xynR/yahB/phoR/hupB/dpiB/dpiA/ybeY/ybfE/cecR/deoR/cspD/matP/sxy/putA/csgD/mfd/fadR/dhaR/narL/rssB/abgR/dgcM/ydcI/ydcR/hipA/marA/mlc/rstA/nemR/purR/yebK/btsR/yeiE/narP/lrhA/yfeR/hyfR/hcaR/yfiE/stpA/alaS/ygbI/rpoS/gcvA/galR/ygeH/tktA/mqsA/tdcA/arcB/sspA/crp/ompR/greB/dctR/xylR/mtlR/slmA/uhpA/yidL/yidZ/yieP/ilvY/rho/rfaH/yiiE/cpxR/cytR/rpoB/rpoC/soxR/alsR/dcuR/dcuS/cadC/pepA/sgcR/lgoR/rob/…	82
BP	GO:0071702	organic substance transport	104/626	484/3318	0.0642226	0.800746	0.792684	yaaJ/thiP/ftsW/mhpT/brnQ/proY/ampG/acrB/ybaT/fepA/fepG/fepD/entS/fepB/cstA/nagE/tolQ/pnuC/fiu/potH/artQ/cydD/ycaM/sxy/putP/pgaA/murJ/lolB/oppA/oppC/oppF/sapA/puuP/ansP/yddG/ddpA/ydeE/tqsA/dtpA/fadD/manY/flhA/araG/tcyN/fliH/plaP/wza/asmA/mdtC/gatA/cirA/psuT/fruB/ccmF/glpT/hisP/argT/mlaA/yfdC/fryA/nupC/ptsI/uraA/srlE/ascF/cmtA/exuT/tdcC/lptB/aaeB/gspE/gspJ/gntU/livF/dctA/gltS/setC/nlpA/glvB/glvC/ad…	104
BP	GO:0009225	nucleotide-sugar metabolic process	9/626	28/3318	0.0655868	0.800746	0.792684	gmhB/cpsG/cpsB/gmd/arnA/bcsA/yieK/glmS/glmU	9
BP	GO:0009411	response to UV	7/626	20/3318	0.0661405	0.800746	0.792684	recR/fadD/yfaL/guaB/gcvA/loiP/uspD	7
BP	GO:0006310	DNA recombination	18/626	67/3318	0.0669581	0.800746	0.792684	intF/recR/ybcK/rusA/rarA/helD/ruvC/recA/recC/xerD/recG/rep/xerC/uvrD/recQ/rmuC/priA/pepA	18
BP	GO:0000041	transition metal ion transport	19/626	72/3318	0.0712224	0.840232	0.831772	fhuA/fhuD/acrB/cusB/cusA/fepA/fepG/fepD/entS/fepB/fiu/yebZ/znuA/ftnB/cirA/ccmF/feoB/pitA/fecA	19
BP	GO:0010035	response to inorganic substance	24/626	95/3318	0.0724512	0.843332	0.834842	rclA/ybaT/cusB/cusA/djlC/modA/trxB/narX/tehA/sodC/msrP/arnT/argT/evgS/kbp/barA/tktA/tsgA/ccp/kup/uspD/katG/yjaA/mgtA	24
BP	GO:0006826	iron ion transport	14/626	50/3318	0.0739273	0.849191	0.840642	fhuA/fhuD/acrB/fepA/fepG/fepD/entS/fepB/fiu/ftnB/cirA/ccmF/feoB/fecA	14
BP	GO:0044093	positive regulation of molecular function	10/626	33/3318	0.0769653	0.872606	0.863821	ybeQ/djlC/rarA/sxy/hyaD/dgcM/envC/slmA/viaA/yjcO	10
BP	GO:1903506	regulation of nucleic acid-templated transcription	75/626	343/3318	0.0785138	0.875087	0.866276	nhaR/rseP/xynR/yahB/phoR/dpiB/dpiA/ybfE/cecR/deoR/cspD/matP/sxy/putA/csgD/mfd/fadR/dhaR/narL/rssB/abgR/dgcM/ydcI/ydcR/hipA/marA/rstA/nemR/purR/yebK/btsR/yeiE/narP/lrhA/yfeR/hyfR/hcaR/yfiE/stpA/alaS/ygbI/rpoS/gcvA/galR/ygeH/tktA/mqsA/tdcA/arcB/sspA/crp/ompR/greB/dctR/xylR/mtlR/slmA/uhpA/yidL/yidZ/yieP/ilvY/rfaH/yiiE/cpxR/cytR/soxR/alsR/dcuR/dcuS/cadC/sgcR/lgoR/rob/arcA	75
BP	GO:0034637	cellular carbohydrate biosynthetic process	30/626	124/3318	0.0795011	0.875087	0.866276	gmhB/opgH/mepH/otsA/yedP/wcaL/cpsG/cpsB/gmm/gmd/wcaC/arnA/arnT/malQ/bcsA/bcsE/bcsG/waaC/waaZ/waaJ/waaO/glmU/wecC/rffH/rffC/wzxE/wzyE/rffM/yjbG/opgB	30
BP	GO:1901292	nucleoside phosphate catabolic process	5/626	13/3318	0.0802671	0.875087	0.866276	dgt/ushA/umpH/mazG/nudC	5
BP	GO:0006040	amino sugar metabolic process	7/626	21/3318	0.0837307	0.875087	0.866276	arnA/murQ/nanK/yieK/glmS/glmU/nanS	7
BP	GO:0015711	organic anion transport	33/626	139/3318	0.0848689	0.875087	0.866276	yaaJ/mhpT/brnQ/acrB/fepA/fepG/fepD/entS/fepB/artQ/cydD/putP/tcyN/mdtC/glpT/hisP/argT/yfdC/exuT/tdcC/aaeB/gntU/livF/dctA/gltS/nlpA/rhtB/kdgT/dcuB/cadB/ulaA/cycA/idnT	33
BP	GO:2000112	regulation of cellular macromolecule biosynthetic process	84/626	390/3318	0.0872316	0.875087	0.866276	nhaR/rseP/arfB/xynR/yahB/phoR/dpiB/dpiA/ybfE/cecR/deoR/cspD/matP/sxy/putA/csgD/mfd/fadR/dhaR/narL/rssB/abgR/dgcM/ydcI/ydcR/hipA/marA/rstA/nemR/purR/yebK/btsR/yeiE/narP/lrhA/accD/yfeR/hyfR/hcaR/rseD/yfiE/ratA/stpA/alaS/ygbI/rpoS/gcvA/galR/ygeH/tktA/mqsA/tdcA/arcB/sspA/crp/ompR/greB/rbbA/dctR/xylR/selB/selA/mtlR/slmA/uhpA/yidL/yidZ/yieP/ilvY/rfaH/yiiE/cpxR/cytR/soxR/alsR/dcuR/dcuS/cadC/hflX/valS/sg…	84
BP	GO:0098657	import into cell	13/626	47/3318	0.0902599	0.875087	0.866276	fhuD/fepA/fepG/fepD/fepB/artQ/sxy/manY/hisP/uraA/feoB/livF/yjcE	13
BP	GO:0015698	inorganic anion transport	10/626	34/3318	0.0914733	0.875087	0.866276	clcA/phoR/modA/glpT/yfeO/cysA/cysP/pitA/sbp/uhpT	10
BP	GO:2001141	regulation of RNA biosynthetic process	77/626	356/3318	0.0917759	0.875087	0.866276	nhaR/rseP/xynR/yahB/phoR/dpiB/dpiA/ybeY/ybfE/cecR/deoR/cspD/matP/sxy/putA/csgD/mfd/fadR/dhaR/narL/rssB/abgR/dgcM/ydcI/ydcR/hipA/marA/rstA/nemR/purR/yebK/btsR/yeiE/narP/lrhA/yfeR/hyfR/hcaR/yfiE/stpA/alaS/ygbI/rpoS/gcvA/galR/ygeH/tktA/mqsA/tdcA/arcB/sspA/crp/ompR/greB/dctR/xylR/mtlR/slmA/uhpA/yidL/yidZ/yieP/ilvY/rfaH/yiiE/cpxR/cytR/soxR/alsR/dcuR/dcuS/cadC/pepA/sgcR/lgoR/rob/arcA	77
BP	GO:0098656	anion transmembrane transport	23/626	93/3318	0.0942487	0.875087	0.866276	clcA/brnQ/artQ/cydD/glpT/hisP/yfeO/cysA/cysP/exuT/gntU/livF/pitA/dctA/gltS/kdgT/sbp/yjcE/dcuB/cadB/ulaA/idnT/uhpT	23
BP	GO:0044264	cellular polysaccharide metabolic process	31/626	131/3318	0.0960399	0.875087	0.866276	gmhB/opgH/mepH/wcaL/cpsG/cpsB/gmm/gmd/wcaC/wza/ais/arnA/arnT/malQ/glgX/bcsA/bcsE/bcsG/waaC/waaZ/waaJ/waaO/glmU/wecC/rffH/rffC/wzxE/wzyE/rffM/yjbG/opgB	31
BP	GO:0006260	DNA replication	16/626	61/3318	0.096925	0.875087	0.866276	polB/rnhB/dnaE/dnaQ/dinB/cspD/rarA/mukB/ruvC/ligB/rep/uvrD/recQ/polA/priA/priB	16
BP	GO:0006399	tRNA metabolic process	24/626	98/3318	0.097154	0.875087	0.866276	tilS/proS/leuS/miaB/cmoM/asnS/rne/rnb/ttcA/tsaB/aspS/cmoB/tmcA/rlmN/trmJ/alaS/truD/tcdA/glyS/glyQ/selA/trmL/rph/valS	24
BP	GO:0000270	peptidoglycan metabolic process	19/626	75/3318	0.0998573	0.875087	0.866276	mraY/ftsW/murG/murC/mrcB/ampG/dacA/nagE/murJ/ldtC/mepH/murQ/mltA/bacA/dacB/mrcA/glmU/ycjG/mpaA	19
BP	GO:0030203	glycosaminoglycan metabolic process	19/626	75/3318	0.0998573	0.875087	0.866276	mraY/ftsW/murG/murC/mrcB/ampG/dacA/nagE/murJ/ldtC/mepH/murQ/mltA/bacA/dacB/mrcA/glmU/ycjG/mpaA	19
BP	GO:0006418	tRNA aminoacylation for protein translation	8/626	26/3318	0.100119	0.875087	0.866276	proS/leuS/asnS/aspS/alaS/glyS/glyQ/valS	8
BP	GO:0043039	tRNA aminoacylation	8/626	26/3318	0.100119	0.875087	0.866276	proS/leuS/asnS/aspS/alaS/glyS/glyQ/valS	8
BP	GO:0000271	polysaccharide biosynthetic process	29/626	122/3318	0.100287	0.875087	0.866276	gmhB/opgH/mepH/wcaL/cpsG/cpsB/gmm/gmd/wcaC/wza/arnA/arnT/malQ/bcsA/bcsE/bcsG/waaC/waaZ/waaJ/waaO/glmU/wecC/rffH/rffC/wzxE/wzyE/rffM/yjbG/opgB	29
BP	GO:0015774	polysaccharide transport	4/626	10/3318	0.101454	0.875087	0.866276	pgaA/wza/bglH/malF	4
BP	GO:0033037	polysaccharide localization	4/626	10/3318	0.101454	0.875087	0.866276	pgaA/wza/bglH/malF	4
BP	GO:0043171	peptide catabolic process	4/626	10/3318	0.101454	0.875087	0.866276	chaC/pepQ/pepA/mpaA	4
BP	GO:0006261	DNA-dependent DNA replication	11/626	39/3318	0.101503	0.875087	0.866276	polB/rnhB/dnaQ/dinB/rarA/ruvC/rep/uvrD/polA/priA/priB	11
BP	GO:0055072	iron ion homeostasis	11/626	39/3318	0.101503	0.875087	0.866276	fhuA/fhuD/fepA/fepG/fepD/fepB/fiu/ftnB/cirA/feoB/fecA	11
BP	GO:0031667	response to nutrient levels	13/626	48/3318	0.103491	0.875087	0.866276	phoR/rhsD/cstA/cspD/phoQ/marA/argT/mazG/tktA/sspA/crp/spoT/uspD	13
BP	GO:0051252	regulation of RNA metabolic process	79/626	369/3318	0.106084	0.875087	0.866276	nhaR/rseP/xynR/yahB/phoR/dpiB/dpiA/ybeY/ybfE/cecR/deoR/cspD/matP/sxy/putA/csgD/mfd/fadR/dhaR/narL/rssB/abgR/dgcM/ydcI/ydcR/hipA/marA/rstA/nemR/purR/yebK/btsR/yeiE/narP/lrhA/yfeR/hyfR/hcaR/yfiE/stpA/alaS/ygbI/rpoS/gcvA/galR/ygeH/tktA/mqsA/tdcA/arcB/sspA/crp/ompR/greB/dctR/xylR/mtlR/slmA/uhpA/yidL/yidZ/yieP/ilvY/rfaH/yiiE/cpxR/rraA/cytR/nudC/soxR/alsR/dcuR/dcuS/cadC/pepA/sgcR/lgoR/rob/arcA	79
BP	GO:0006740	NADPH regeneration	5/626	14/3318	0.106253	0.875087	0.866276	pntA/zwf/talA/tktA/rpe	5
BP	GO:0009144	purine nucleoside triphosphate metabolic process	5/626	14/3318	0.106253	0.875087	0.866276	dgt/guaB/mazG/atpH/atpB	5
BP	GO:0009445	putrescine metabolic process	5/626	14/3318	0.106253	0.875087	0.866276	speF/puuP/patD/speA/speC	5
BP	GO:0046487	glyoxylate metabolic process	5/626	14/3318	0.106253	0.875087	0.866276	gcl/hyi/acnA/glcB/garR	5
BP	GO:0060255	regulation of macromolecule metabolic process	97/626	461/3318	0.111707	0.885413	0.876498	nhaR/rseP/arfB/xynR/yahB/phoR/hha/dpiB/dpiA/ybeY/ybfE/abrB/cecR/bssR/deoR/cspD/rarA/matP/sxy/putA/csgD/rne/mfd/fadR/dhaR/narL/rssB/rnb/abgR/dgcM/ydcI/ydcR/hipA/marA/rstA/nemR/purR/yebK/btsR/yeiE/narP/lrhA/accD/yfeR/hyfR/yfhM/hcaR/rseD/yfiE/ratA/stpA/alaS/ygbI/rpoS/gcvA/galR/ygeH/tktA/mqsA/mzrA/tdcA/arcB/sspA/crp/ompR/greB/rbbA/dctR/xylR/selB/selA/mtlR/slmA/uhpA/yidL/yidZ/yieP/ilvY/rfaH/yiiE/cpxR/…	97
BP	GO:0046942	carboxylic acid transport	27/626	114/3318	0.113745	0.885413	0.876498	yaaJ/mhpT/brnQ/acrB/artQ/cydD/putP/tcyN/mdtC/hisP/argT/yfdC/exuT/tdcC/aaeB/gntU/livF/dctA/gltS/nlpA/rhtB/kdgT/dcuB/cadB/ulaA/cycA/idnT	27
BP	GO:0033692	cellular polysaccharide biosynthetic process	28/626	119/3318	0.115807	0.885413	0.876498	gmhB/opgH/mepH/wcaL/cpsG/cpsB/gmm/gmd/wcaC/arnA/arnT/malQ/bcsA/bcsE/bcsG/waaC/waaZ/waaJ/waaO/glmU/wecC/rffH/rffC/wzxE/wzyE/rffM/yjbG/opgB	28
BP	GO:0009273	peptidoglycan-based cell wall biogenesis	13/626	49/3318	0.117826	0.885413	0.876498	mraY/ftsW/murG/murC/mrcB/dacA/murJ/ldtC/bacA/dacB/mrcA/envC/glmU	13
BP	GO:0055076	transition metal ion homeostasis	13/626	49/3318	0.117826	0.885413	0.876498	fhuA/fhuD/cusB/cusA/fepA/fepG/fepD/fepB/fiu/ftnB/cirA/feoB/fecA	13
BP	GO:0016310	phosphorylation	45/626	202/3318	0.119043	0.885413	0.876498	aceE/mak/phoR/ybcF/dpiB/nagE/kdpD/phoQ/narX/tdk/hipA/gatA/psuK/fruK/fruB/rcsD/evgS/fryA/ptsI/ppk/srlE/ascF/ygcE/eno/barA/yggC/cmtA/mzrA/garK/arcB/nanK/mdh/envZ/lyxK/spoT/glvB/bglF/rhaB/glpK/coaA/dcuS/hflX/treB/idnK/creC	45
BP	GO:0006022	aminoglycan metabolic process	19/626	77/3318	0.122494	0.885413	0.876498	mraY/ftsW/murG/murC/mrcB/ampG/dacA/nagE/murJ/ldtC/mepH/murQ/mltA/bacA/dacB/mrcA/glmU/ycjG/mpaA	19
BP	GO:0033865	nucleoside bisphosphate metabolic process	7/626	23/3318	0.126072	0.885413	0.876498	citE/sucB/fadD/accD/spoT/coaA/cysQ	7
BP	GO:0033875	ribonucleoside bisphosphate metabolic process	7/626	23/3318	0.126072	0.885413	0.876498	citE/sucB/fadD/accD/spoT/coaA/cysQ	7
BP	GO:0034032	purine nucleoside bisphosphate metabolic process	7/626	23/3318	0.126072	0.885413	0.876498	citE/sucB/fadD/accD/spoT/coaA/cysQ	7
BP	GO:1901565	organonitrogen compound catabolic process	45/626	203/3318	0.126419	0.885413	0.876498	caiD/fixB/dgt/degP/lon/glsA/allD/ybcF/asnB/umpH/sucB/clpS/ycbZ/putA/hinT/chaC/puuP/tynA/patD/rspA/speG/add/astB/ansA/preA/rihB/eutC/eutS/gabT/mazG/mltA/xdhA/hyuA/gcvT/speA/tdcA/dacB/nanK/dgoD/yieK/pepQ/nudC/pepA/ycjG/mpaA	45
BP	GO:0051171	regulation of nitrogen compound metabolic process	92/626	439/3318	0.128511	0.885413	0.876498	nhaR/rseP/arfB/xynR/yahB/phoR/dpiB/dpiA/ybeY/ybfE/cecR/deoR/cspD/rarA/matP/sxy/putA/csgD/mfd/fadR/dhaR/narL/rssB/abgR/dgcM/ydcI/ydcR/hipA/marA/rstA/nemR/purR/yebK/btsR/yeiE/narP/lrhA/accD/yfeR/hyfR/yfhM/hcaR/rseD/yfiE/ratA/stpA/alaS/ygbI/rpoS/gcvA/galR/ygeH/tktA/mqsA/mzrA/tdcA/arcB/sspA/crp/ompR/greB/rbbA/dctR/xylR/selB/selA/mtlR/slmA/uhpA/yidL/yidZ/yieP/ilvY/rfaH/yiiE/cpxR/cpxP/rraA/cytR/nudC/so…	92
BP	GO:0010556	regulation of macromolecule biosynthetic process	86/626	409/3318	0.130819	0.885413	0.876498	nhaR/rseP/arfB/xynR/yahB/phoR/dpiB/dpiA/ybeY/ybfE/cecR/deoR/cspD/matP/sxy/putA/csgD/mfd/fadR/dhaR/narL/rssB/abgR/dgcM/ydcI/ydcR/hipA/marA/rstA/nemR/purR/yebK/btsR/yeiE/narP/lrhA/accD/yfeR/hyfR/hcaR/rseD/yfiE/ratA/stpA/alaS/ygbI/rpoS/gcvA/galR/ygeH/tktA/mqsA/tdcA/arcB/sspA/crp/ompR/greB/rbbA/dctR/xylR/selB/selA/mtlR/slmA/uhpA/yidL/yidZ/yieP/ilvY/rfaH/yiiE/cpxR/cytR/soxR/alsR/dcuR/dcuS/cadC/hflX/va…	86
BP	GO:0006595	polyamine metabolic process	6/626	19/3318	0.131638	0.885413	0.876498	speF/puuP/patD/speG/speA/speC	6
BP	GO:0009065	glutamine family amino acid catabolic process	6/626	19/3318	0.131638	0.885413	0.876498	glsA/ybcF/putA/astB/ansA/speA	6
BP	GO:0009250	glucan biosynthetic process	6/626	19/3318	0.131638	0.885413	0.876498	opgH/malQ/bcsA/bcsE/bcsG/opgB	6
BP	GO:0033212	iron import into cell	6/626	19/3318	0.131638	0.885413	0.876498	fhuD/fepA/fepG/fepD/fepB/feoB	6
BP	GO:0019219	regulation of nucleobase-containing compound metabolic process	80/626	379/3318	0.132875	0.885413	0.876498	nhaR/rseP/xynR/yahB/phoR/dpiB/dpiA/ybeY/ybfE/cecR/deoR/cspD/rarA/matP/sxy/putA/csgD/mfd/fadR/dhaR/narL/rssB/abgR/dgcM/ydcI/ydcR/hipA/marA/rstA/nemR/purR/yebK/btsR/yeiE/narP/lrhA/yfeR/hyfR/hcaR/yfiE/stpA/alaS/ygbI/rpoS/gcvA/galR/ygeH/tktA/mqsA/tdcA/arcB/sspA/crp/ompR/greB/dctR/xylR/mtlR/slmA/uhpA/yidL/yidZ/yieP/ilvY/rfaH/yiiE/cpxR/rraA/cytR/nudC/soxR/alsR/dcuR/dcuS/cadC/pepA/sgcR/lgoR/rob/arcA	80
BP	GO:0015849	organic acid transport	33/626	145/3318	0.132984	0.885413	0.876498	yaaJ/mhpT/brnQ/proY/acrB/ybaT/artQ/cydD/ycaM/putP/puuP/ansP/yddG/fadD/tcyN/plaP/mdtC/hisP/argT/yfdC/tdcC/livF/dctA/gltS/nlpA/rhtB/kdgT/dcuB/cadB/ulaA/cycA/idnT/yehW	33
BP	GO:0000003	reproduction	9/626	32/3318	0.133142	0.885413	0.876498	ftsW/ftsQ/ftsA/zapD/rodZ/yghB/yqjA/dacB/mreB	9
BP	GO:0015850	organic hydroxy compound transport	9/626	32/3318	0.133142	0.885413	0.876498	mhpT/acrB/fepA/entS/tqsA/mdtC/gatA/glpT/cmtA	9
BP	GO:0019954	asexual reproduction	9/626	32/3318	0.133142	0.885413	0.876498	ftsW/ftsQ/ftsA/zapD/rodZ/yghB/yqjA/dacB/mreB	9
BP	GO:0022414	reproductive process	9/626	32/3318	0.133142	0.885413	0.876498	ftsW/ftsQ/ftsA/zapD/rodZ/yghB/yqjA/dacB/mreB	9
BP	GO:0032505	reproduction of a single-celled organism	9/626	32/3318	0.133142	0.885413	0.876498	ftsW/ftsQ/ftsA/zapD/rodZ/yghB/yqjA/dacB/mreB	9
BP	GO:0043093	FtsZ-dependent cytokinesis	9/626	32/3318	0.133142	0.885413	0.876498	ftsW/ftsQ/ftsA/zapD/rodZ/yghB/yqjA/dacB/mreB	9
BP	GO:0006450	regulation of translational fidelity	4/626	11/3318	0.136611	0.885413	0.876498	proS/leuS/alaS/valS	4
BP	GO:0051274	beta-glucan biosynthetic process	4/626	11/3318	0.136611	0.885413	0.876498	opgH/bcsA/bcsE/bcsG	4
BP	GO:0006865	amino acid transport	24/626	102/3318	0.137735	0.885413	0.876498	yaaJ/brnQ/proY/ybaT/artQ/cydD/ycaM/putP/puuP/ansP/yddG/tcyN/plaP/hisP/argT/tdcC/livF/dctA/gltS/nlpA/rhtB/cadB/cycA/yehW	24
BP	GO:0055065	metal ion homeostasis	14/626	55/3318	0.139649	0.885413	0.876498	fhuA/fhuD/cusB/cusA/fepA/fepG/fepD/fepB/fiu/ftnB/cirA/feoB/pitA/fecA	14
BP	GO:0051289	protein homotetramerization	8/626	28/3318	0.141696	0.885413	0.876498	ssuD/rne/patD/ydiF/yeiG/rihB/guaB/ppnN	8
BP	GO:0031326	regulation of cellular biosynthetic process	86/626	411/3318	0.142194	0.885413	0.876498	nhaR/rseP/arfB/xynR/yahB/phoR/dpiB/dpiA/ybeY/ybfE/cecR/deoR/cspD/matP/sxy/putA/csgD/mfd/fadR/dhaR/narL/rssB/abgR/dgcM/ydcI/ydcR/hipA/marA/rstA/nemR/purR/yebK/btsR/yeiE/narP/lrhA/accD/yfeR/hyfR/hcaR/rseD/yfiE/ratA/stpA/alaS/ygbI/rpoS/gcvA/galR/ygeH/tktA/mqsA/tdcA/arcB/sspA/crp/ompR/greB/rbbA/dctR/xylR/selB/selA/mtlR/slmA/uhpA/yidL/yidZ/yieP/ilvY/rfaH/yiiE/cpxR/cytR/soxR/alsR/dcuR/dcuS/cadC/hflX/va…	86
BP	GO:0006023	aminoglycan biosynthetic process	12/626	46/3318	0.142751	0.885413	0.876498	mraY/ftsW/murG/murC/mrcB/dacA/murJ/ldtC/bacA/dacB/mrcA/glmU	12
BP	GO:0006024	glycosaminoglycan biosynthetic process	12/626	46/3318	0.142751	0.885413	0.876498	mraY/ftsW/murG/murC/mrcB/dacA/murJ/ldtC/bacA/dacB/mrcA/glmU	12
BP	GO:0009252	peptidoglycan biosynthetic process	12/626	46/3318	0.142751	0.885413	0.876498	mraY/ftsW/murG/murC/mrcB/dacA/murJ/ldtC/bacA/dacB/mrcA/glmU	12
BP	GO:0016051	carbohydrate biosynthetic process	34/626	151/3318	0.143447	0.885413	0.876498	lpxA/gmhB/pagP/opgH/maeA/mepH/otsA/yedP/wcaL/cpsG/cpsB/gmm/gmd/wcaC/wza/arnA/arnT/malQ/bcsA/bcsE/bcsG/waaC/waaZ/waaJ/waaO/glmU/wecC/rffH/rffC/wzxE/wzyE/rffM/yjbG/opgB	34
BP	GO:0000302	response to reactive oxygen species	10/626	37/3318	0.144019	0.885413	0.876498	rclA/trxB/sodC/msrP/barA/tktA/ccp/uspD/katG/yjaA	10
BP	GO:0009064	glutamine family amino acid metabolic process	15/626	60/3318	0.145246	0.88671	0.877782	carA/glsA/ybcF/asnB/putA/astB/gdhA/ansA/hemF/aegA/purL/gabT/speA/argG/glmS	15
BP	GO:0042546	cell wall biogenesis	13/626	51/3318	0.149737	0.89448	0.885474	mraY/ftsW/murG/murC/mrcB/dacA/murJ/ldtC/bacA/dacB/mrcA/envC/glmU	13
BP	GO:0005976	polysaccharide metabolic process	31/626	137/3318	0.149911	0.89448	0.885474	gmhB/opgH/mepH/wcaL/cpsG/cpsB/gmm/gmd/wcaC/wza/ais/arnA/arnT/malQ/glgX/bcsA/bcsE/bcsG/waaC/waaZ/waaJ/waaO/glmU/wecC/rffH/rffC/wzxE/wzyE/rffM/yjbG/opgB	31
BP	GO:0034655	nucleobase-containing compound catabolic process	16/626	65/3318	0.150161	0.89448	0.885474	dgt/rnhB/ushA/umpH/rne/rnb/add/rihB/cas3/mazG/hofM/yhgH/rph/rhlB/rraA/nudC	16
BP	GO:0009416	response to light stimulus	7/626	24/3318	0.150617	0.89448	0.885474	recR/fadD/yfaL/guaB/gcvA/loiP/uspD	7
BP	GO:0006814	sodium ion transport	6/626	20/3318	0.159709	0.941873	0.93239	yaaJ/putP/gltS/yihO/yihP/yjcE	6
BP	GO:0010212	response to ionizing radiation	8/626	29/3318	0.165244	0.941873	0.93239	mrcB/intF/betB/lon/abpB/recA/yhgF/priA	8
BP	GO:0043085	positive regulation of catalytic activity	8/626	29/3318	0.165244	0.941873	0.93239	ybeQ/djlC/rarA/hyaD/envC/slmA/viaA/yjcO	8
BP	GO:0051262	protein tetramerization	8/626	29/3318	0.165244	0.941873	0.93239	ssuD/rne/patD/ydiF/yeiG/rihB/guaB/ppnN	8
BP	GO:0009889	regulation of biosynthetic process	86/626	415/3318	0.166777	0.941873	0.93239	nhaR/rseP/arfB/xynR/yahB/phoR/dpiB/dpiA/ybeY/ybfE/cecR/deoR/cspD/matP/sxy/putA/csgD/mfd/fadR/dhaR/narL/rssB/abgR/dgcM/ydcI/ydcR/hipA/marA/rstA/nemR/purR/yebK/btsR/yeiE/narP/lrhA/accD/yfeR/hyfR/hcaR/rseD/yfiE/ratA/stpA/alaS/ygbI/rpoS/gcvA/galR/ygeH/tktA/mqsA/tdcA/arcB/sspA/crp/ompR/greB/rbbA/dctR/xylR/selB/selA/mtlR/slmA/uhpA/yidL/yidZ/yieP/ilvY/rfaH/yiiE/cpxR/cytR/soxR/alsR/dcuR/dcuS/cadC/hflX/va…	86
BP	GO:0007049	cell cycle	13/626	52/3318	0.167252	0.941873	0.93239	ftsW/ftsQ/ftsA/zapD/mukB/minD/rodZ/yghB/yqjA/dacB/mreB/slmA/rep	13
BP	GO:0022402	cell cycle process	13/626	52/3318	0.167252	0.941873	0.93239	ftsW/ftsQ/ftsA/zapD/mukB/minD/rodZ/yghB/yqjA/dacB/mreB/slmA/rep	13
BP	GO:0015766	disaccharide transport	5/626	16/3318	0.168508	0.941873	0.93239	ascF/setC/bglF/malF/treB	5
BP	GO:0030488	tRNA methylation	5/626	16/3318	0.168508	0.941873	0.93239	miaB/cmoM/rlmN/trmJ/trmL	5
BP	GO:0000910	cytokinesis	11/626	43/3318	0.17281	0.941873	0.93239	ftsW/ftsQ/ftsA/zapD/minD/rodZ/yghB/yqjA/dacB/mreB/slmA	11
BP	GO:0009150	purine ribonucleotide metabolic process	18/626	76/3318	0.173072	0.941873	0.93239	aceE/purK/citE/sucB/purB/fadD/accD/purN/ppk/guaB/purL/eno/mdh/spoT/atpH/atpB/coaA/cysQ	18
BP	GO:0080090	regulation of primary metabolic process	92/626	447/3318	0.175502	0.941873	0.93239	nhaR/rseP/arfB/xynR/yahB/phoR/dpiB/dpiA/ybeY/ybfE/cecR/deoR/cspD/rarA/matP/sxy/putA/csgD/mfd/fadR/dhaR/narL/rssB/abgR/dgcM/ydcI/ydcR/hipA/marA/rstA/nemR/purR/yebK/btsR/yeiE/narP/lrhA/accD/yfeR/hyfR/yfhM/hcaR/rseD/yfiE/ratA/stpA/alaS/ygbI/rpoS/gcvA/galR/ygeH/tktA/mqsA/mzrA/tdcA/arcB/sspA/crp/ompR/greB/rbbA/dctR/xylR/selB/selA/mtlR/slmA/uhpA/yidL/yidZ/yieP/ilvY/rfaH/yiiE/cpxR/cpxP/rraA/cytR/nudC/so…	92
BP	GO:0006098	pentose-phosphate shunt	4/626	12/3318	0.175859	0.941873	0.93239	zwf/talA/tktA/rpe	4
BP	GO:0006189	'de novo' IMP biosynthetic process	4/626	12/3318	0.175859	0.941873	0.93239	purK/purB/purN/purL	4
BP	GO:0006302	double-strand break repair	4/626	12/3318	0.175859	0.941873	0.93239	ybjD/recC/polA/priA	4
BP	GO:0051273	beta-glucan metabolic process	4/626	12/3318	0.175859	0.941873	0.93239	opgH/bcsA/bcsE/bcsG	4
BP	GO:0045333	cellular respiration	26/626	115/3318	0.177067	0.942555	0.933065	prpD/cyoE/cyoB/cyoA/sdhD/sdhA/sucA/sucB/dmsA/acnA/fumC/ydhU/torY/glpA/nuoL/nuoH/nuoG/nuoF/hycC/glcB/mdh/ccp/ppc/nrfB/fdhF/dcuB	26
BP	GO:0044038	cell wall macromolecule biosynthetic process	12/626	48/3318	0.179833	0.945746	0.936225	mraY/ftsW/murG/murC/mrcB/dacA/murJ/ldtC/bacA/dacB/mrcA/glmU	12
BP	GO:0070589	cellular component macromolecule biosynthetic process	12/626	48/3318	0.179833	0.945746	0.936225	mraY/ftsW/murG/murC/mrcB/dacA/murJ/ldtC/bacA/dacB/mrcA/glmU	12
BP	GO:0009605	response to external stimulus	31/626	140/3318	0.182401	0.95191	0.942326	polB/dinB/phoR/rhsD/cstA/kdpD/cspD/ycaI/sxy/dinI/phoQ/marA/fliO/argT/abpB/abpA/recA/casC/cas3/mazG/recC/tktA/sspA/crp/dinD/spoT/uvrD/recQ/uspD/hsdM/hsdR	31
BP	GO:0009628	response to abiotic stimulus	52/626	245/3318	0.184479	0.95191	0.942326	mrcB/clcA/degP/intF/betB/lon/ybaB/recR/glsA/ybaT/ybeY/kdpD/clpS/ssuD/yccX/phoQ/hflD/dsbB/oppA/dosP/ves/fadD/ruvC/otsA/cpsB/yfaL/evgS/guaB/patZ/abpB/recA/gcvA/recC/xerD/loiP/yggT/arcB/envZ/yhgF/yibA/envC/recG/ibpA/rep/uvrD/uspD/priA/yjaA/cadB/hflX/priB/yraP	52
BP	GO:1903825	organic acid transmembrane transport	17/626	72/3318	0.185366	0.95191	0.942326	brnQ/proY/artQ/cydD/putP/yddG/tcyN/hisP/tdcC/livF/dctA/gltS/kdgT/dcuB/cadB/ulaA/idnT	17
BP	GO:1905039	carboxylic acid transmembrane transport	17/626	72/3318	0.185366	0.95191	0.942326	brnQ/proY/artQ/cydD/putP/yddG/tcyN/hisP/tdcC/livF/dctA/gltS/kdgT/dcuB/cadB/ulaA/idnT	17
BP	GO:0006536	glutamate metabolic process	6/626	21/3318	0.1901	0.970511	0.960739	glsA/putA/astB/gdhA/hemF/aegA	6
BP	GO:0034660	ncRNA metabolic process	31/626	141/3318	0.194016	0.974629	0.964816	tilS/proS/rlmH/leuS/ybeY/miaB/cmoM/asnS/rne/rluC/rnb/ttcA/rlhA/tsaB/aspS/cmoB/tmcA/rlmN/trmJ/alaS/truD/tcdA/rlmG/glyS/glyQ/selA/trmL/rph/nudC/rlmB/valS	31
BP	GO:0009259	ribonucleotide metabolic process	21/626	92/3318	0.195715	0.974629	0.964816	carA/aceE/purK/citE/umpH/sucB/purB/fadD/accD/purN/ppk/guaB/purL/eno/mazG/mdh/spoT/atpH/atpB/coaA/cysQ	21
BP	GO:0015804	neutral amino acid transport	9/626	35/3318	0.200777	0.974629	0.964816	yaaJ/brnQ/cydD/putP/tcyN/tdcC/livF/rhtB/cycA	9
BP	GO:0006119	oxidative phosphorylation	5/626	17/3318	0.20392	0.974629	0.964816	cyoB/cyoA/nuoL/nuoG/hycC	5
BP	GO:0006414	translational elongation	5/626	17/3318	0.20392	0.974629	0.964816	arfB/fusA/selB/selA/hflX	5
BP	GO:0072523	purine-containing compound catabolic process	5/626	17/3318	0.20392	0.974629	0.964816	dgt/add/rihB/mazG/xdhA	5
BP	GO:0019222	regulation of metabolic process	97/626	477/3318	0.204462	0.974629	0.964816	nhaR/rseP/arfB/xynR/yahB/phoR/hha/dpiB/dpiA/ybeY/ybfE/abrB/cecR/bssR/deoR/cspD/rarA/matP/sxy/putA/csgD/rne/mfd/fadR/dhaR/narL/rssB/rnb/abgR/dgcM/ydcI/ydcR/hipA/marA/rstA/nemR/purR/yebK/btsR/yeiE/narP/lrhA/accD/yfeR/hyfR/yfhM/hcaR/rseD/yfiE/ratA/stpA/alaS/ygbI/rpoS/gcvA/galR/ygeH/tktA/mqsA/mzrA/tdcA/arcB/sspA/crp/ompR/greB/rbbA/dctR/xylR/selB/selA/mtlR/slmA/uhpA/yidL/yidZ/yieP/ilvY/rfaH/yiiE/cpxR/…	97
BP	GO:0071555	cell wall organization	18/626	78/3318	0.20459	0.974629	0.964816	mraY/ftsW/murG/murC/mrcB/ampG/dacA/murJ/ldtC/mepH/mltA/bacA/yraI/dacB/mrcA/glmU/ycjG/mpaA	18
BP	GO:0015980	energy derivation by oxidation of organic compounds	29/626	132/3318	0.205041	0.974629	0.964816	prpD/cyoE/cyoB/cyoA/sdhD/sdhA/sucA/sucB/dmsA/acnA/fumC/ydhU/torY/glpA/nuoL/nuoH/nuoG/nuoF/hycC/glcB/mdh/malQ/glgX/ccp/ppc/nrfB/fdhF/dcuB/creC	29
BP	GO:0006073	cellular glucan metabolic process	7/626	26/3318	0.20559	0.974629	0.964816	opgH/malQ/glgX/bcsA/bcsE/bcsG/opgB	7
BP	GO:0098739	import across plasma membrane	7/626	26/3318	0.20559	0.974629	0.964816	artQ/manY/hisP/uraA/feoB/livF/yjcE	7
BP	GO:0006259	DNA metabolic process	42/626	197/3318	0.206291	0.974629	0.964816	polB/rnhB/dnaE/dnaQ/dinB/yagA/intF/recR/ybcK/rusA/ybjD/rarA/helD/dinI/ycfH/mfd/tdk/topA/ruvC/recA/cas3/recC/xerD/mutY/yhdJ/hofM/yhgH/tag/mutM/ligB/recG/rep/xerC/uvrD/recQ/rmuC/polA/priA/priB/pepA/hsdM/hsdR	42
BP	GO:0030031	cell projection assembly	10/626	40/3318	0.208983	0.974629	0.964816	lfhA/sfmD/ybgQ/elfC/sxy/flgK/flhA/yqiG/yhcD/fimD	10
BP	GO:0051260	protein homooligomerization	10/626	40/3318	0.208983	0.974629	0.964816	ssuD/rne/patD/ydiF/yeiG/rihB/guaB/patZ/ppnN/rraA	10
BP	GO:1901137	carbohydrate derivative biosynthetic process	53/626	253/3318	0.211159	0.974629	0.964816	carA/mraY/ftsW/murG/murC/mrcB/dgt/lpxA/gmhB/purK/pagP/dacA/murJ/ldtC/purB/tdk/add/yedP/wcaL/cpsG/cpsB/gmm/gmd/wcaC/arnA/arnT/accD/purN/guaB/purL/queF/xdhA/bacA/dacB/mrcA/waaC/waaZ/waaJ/waaO/spoT/yieK/glmS/glmU/atpH/atpB/wecC/rffH/rffC/wzxE/wzyE/rffM/coaA/opgB	53
BP	GO:0055080	cation homeostasis	15/626	64/3318	0.213255	0.974629	0.964816	fhuA/fhuD/cusB/cusA/fepA/fepG/fepD/fepB/fiu/ftnB/cirA/feoB/pitA/yjcE/fecA	15
BP	GO:1901264	carbohydrate derivative transport	11/626	45/3318	0.215603	0.974629	0.964816	ftsW/ampG/nagE/pnuC/murJ/manY/psuT/glpT/nupC/lptB/uhpT	11
BP	GO:1901701	cellular response to oxygen-containing compound	8/626	31/3318	0.217151	0.974629	0.964816	trxB/narX/marA/sodC/yeiG/tktA/katG/yjaA	8
BP	GO:0006817	phosphate ion transport	4/626	13/3318	0.218345	0.974629	0.964816	phoR/glpT/pitA/uhpT	4
BP	GO:0010628	positive regulation of gene expression	4/626	13/3318	0.218345	0.974629	0.964816	rbbA/rfaH/nudC/valS	4
BP	GO:0033214	siderophore-dependent iron import into cell	4/626	13/3318	0.218345	0.974629	0.964816	fhuD/fepA/fepG/fepD	4
BP	GO:0046496	nicotinamide nucleotide metabolic process	4/626	13/3318	0.218345	0.974629	0.964816	nadA/nadB/nudC/nnr	4
BP	GO:0051607	defense response to virus	4/626	13/3318	0.218345	0.974629	0.964816	abpB/abpA/casC/cas3	4
BP	GO:0140546	defense response to symbiont	4/626	13/3318	0.218345	0.974629	0.964816	abpB/abpA/casC/cas3	4
BP	GO:0006164	purine nucleotide biosynthetic process	12/626	50/3318	0.221004	0.974629	0.964816	purK/purB/add/purR/accD/purN/guaB/purL/spoT/atpH/atpB/coaA	12
BP	GO:0009127	purine nucleoside monophosphate biosynthetic process	6/626	22/3318	0.222487	0.974629	0.964816	purK/purB/add/purN/guaB/purL	6
BP	GO:0009168	purine ribonucleoside monophosphate biosynthetic process	6/626	22/3318	0.222487	0.974629	0.964816	purK/purB/add/purN/guaB/purL	6
BP	GO:0031323	regulation of cellular metabolic process	91/626	449/3318	0.225098	0.974629	0.964816	nhaR/rseP/arfB/xynR/yahB/phoR/dpiB/dpiA/ybeY/ybfE/cecR/deoR/cspD/rarA/matP/sxy/putA/csgD/mfd/fadR/dhaR/narL/rssB/abgR/dgcM/ydcI/ydcR/hipA/marA/rstA/nemR/purR/yebK/btsR/yeiE/narP/lrhA/accD/yfeR/hyfR/yfhM/hcaR/rseD/yfiE/ratA/stpA/alaS/ygbI/rpoS/gcvA/galR/ygeH/tktA/mqsA/mzrA/tdcA/arcB/sspA/crp/ompR/greB/rbbA/dctR/xylR/selB/selA/mtlR/slmA/uhpA/yidL/yidZ/yieP/ilvY/rfaH/yiiE/cpxR/rraA/cytR/nudC/soxR/al…	91
BP	GO:0071705	nitrogen compound transport	59/626	285/3318	0.225147	0.974629	0.964816	yaaJ/thiP/ftsW/brnQ/proY/ampG/ybaT/fepA/cstA/tolQ/pnuC/fiu/potH/artQ/cydD/ycaM/sxy/putP/murJ/lolB/oppA/oppC/oppF/sapA/puuP/ansP/yddG/ddpA/ydeE/dtpA/flhA/tcyN/fliH/plaP/asmA/cirA/psuT/ccmF/hisP/argT/nupC/uraA/tdcC/gspE/gspJ/livF/dctA/gltS/nlpA/adeP/rhtB/secE/mdtO/cadB/cycA/tamB/gspC/yehW/gspD	59
BP	GO:0072522	purine-containing compound biosynthetic process	13/626	55/3318	0.225449	0.974629	0.964816	purK/purB/add/purR/accD/purN/guaB/purL/xdhA/spoT/atpH/atpB/coaA	13
BP	GO:0046916	cellular transition metal ion homeostasis	9/626	36/3318	0.226026	0.974629	0.964816	fhuD/cusB/cusA/fepA/fepG/fepD/fepB/ftnB/feoB	9
BP	GO:0009401	phosphoenolpyruvate-dependent sugar phosphotransferase system	14/626	60/3318	0.229127	0.974629	0.964816	nagE/manY/gatA/fruB/fryA/ptsI/srlE/ascF/cmtA/glvB/glvC/bglF/ulaA/treB	14
BP	GO:0050801	ion homeostasis	15/626	65/3318	0.232183	0.974629	0.964816	fhuA/fhuD/cusB/cusA/fepA/fepG/fepD/fepB/fiu/ftnB/cirA/feoB/pitA/yjcE/fecA	15
BP	GO:0098771	inorganic ion homeostasis	15/626	65/3318	0.232183	0.974629	0.964816	fhuA/fhuD/cusB/cusA/fepA/fepG/fepD/fepB/fiu/ftnB/cirA/feoB/pitA/yjcE/fecA	15
BP	GO:0048878	chemical homeostasis	16/626	70/3318	0.234726	0.974629	0.964816	fhuA/fhuD/mscK/cusB/cusA/fepA/fepG/fepD/fepB/fiu/ftnB/cirA/feoB/pitA/yjcE/fecA	16
BP	GO:0002376	immune system process	7/626	27/3318	0.235563	0.974629	0.964816	abpB/abpA/casC/cas3/recC/hsdM/hsdR	7
BP	GO:0006952	defense response	7/626	27/3318	0.235563	0.974629	0.964816	abpB/abpA/casC/cas3/recC/hsdM/hsdR	7
BP	GO:0006955	immune response	7/626	27/3318	0.235563	0.974629	0.964816	abpB/abpA/casC/cas3/recC/hsdM/hsdR	7
BP	GO:0044042	glucan metabolic process	7/626	27/3318	0.235563	0.974629	0.964816	opgH/malQ/glgX/bcsA/bcsE/bcsG/opgB	7
BP	GO:0098542	defense response to other organism	7/626	27/3318	0.235563	0.974629	0.964816	abpB/abpA/casC/cas3/recC/hsdM/hsdR	7
BP	GO:0006541	glutamine metabolic process	5/626	18/3318	0.241517	0.993554	0.98355	carA/glsA/asnB/purL/glmS	5
BP	GO:0046034	ATP metabolic process	12/626	51/3318	0.242933	0.993554	0.98355	aceE/cyoB/cyoA/nuoL/nuoG/ppk/hycC/eno/mdh/atpH/atpB/creC	12
BP	GO:0044270	cellular nitrogen compound catabolic process	23/626	105/3318	0.243551	0.993554	0.98355	caiD/fixB/dgt/rnhB/ushA/allD/ybcF/umpH/rne/rnb/add/preA/rihB/cas3/mazG/xdhA/hyuA/hofM/yhgH/rph/rhlB/rraA/nudC	23
BP	GO:0044036	cell wall macromolecule metabolic process	13/626	56/3318	0.246515	0.999886	0.989819	mraY/ftsW/murG/murC/mrcB/dacA/murJ/ldtC/bacA/dacB/mrcA/glmU/mpaA	13
BP	GO:0009607	response to biotic stimulus	9/626	37/3318	0.252385	0.999886	0.989819	tqsA/zwf/abpB/abpA/casC/cas3/recC/hsdM/hsdR	9
BP	GO:0031669	cellular response to nutrient levels	9/626	37/3318	0.252385	0.999886	0.989819	phoR/rhsD/cstA/phoQ/marA/argT/mazG/tktA/crp	9
BP	GO:0009126	purine nucleoside monophosphate metabolic process	6/626	23/3318	0.256517	0.999886	0.989819	purK/purB/add/purN/guaB/purL	6
BP	GO:0009167	purine ribonucleoside monophosphate metabolic process	6/626	23/3318	0.256517	0.999886	0.989819	purK/purB/add/purN/guaB/purL	6
BP	GO:0019520	aldonic acid metabolic process	6/626	23/3318	0.256517	0.999886	0.989819	gntU/dgoD/idnT/idnK/yjhH/lgoR	6
BP	GO:0098869	cellular oxidant detoxification	6/626	23/3318	0.256517	0.999886	0.989819	trxB/sodC/btuE/ynjA/ccp/katG	6
BP	GO:0042594	response to starvation	10/626	42/3318	0.257939	0.999886	0.989819	phoR/rhsD/cstA/cspD/phoQ/argT/mazG/sspA/spoT/uspD	10
BP	GO:0006091	generation of precursor metabolites and energy	44/626	212/3318	0.259414	0.999886	0.989819	fixB/aceE/rclA/prpD/cyoE/cyoB/cyoA/sdhD/sdhA/sucA/sucB/dmsA/dsbB/acnA/pntA/fumC/ydhU/ydiF/zwf/torY/yfaE/glpA/nuoL/nuoH/nuoG/nuoF/talA/ppk/hycC/eno/tktA/glcB/mdh/rpe/malQ/glgX/ccp/hemG/ppc/sthA/nrfB/fdhF/dcuB/creC	44
BP	GO:0015931	nucleobase-containing compound transport	4/626	14/3318	0.263182	0.999886	0.989819	pnuC/sxy/psuT/nupC	4
BP	GO:0009306	protein secretion	7/626	28/3318	0.266852	0.999886	0.989819	flhA/gspE/gspJ/secE/tamB/gspC/gspD	7
BP	GO:0032940	secretion by cell	7/626	28/3318	0.266852	0.999886	0.989819	flhA/gspE/gspJ/secE/tamB/gspC/gspD	7
BP	GO:0035592	establishment of protein localization to extracellular region	7/626	28/3318	0.266852	0.999886	0.989819	flhA/gspE/gspJ/secE/tamB/gspC/gspD	7
BP	GO:0046903	secretion	7/626	28/3318	0.266852	0.999886	0.989819	flhA/gspE/gspJ/secE/tamB/gspC/gspD	7
BP	GO:0071692	protein localization to extracellular region	7/626	28/3318	0.266852	0.999886	0.989819	flhA/gspE/gspJ/secE/tamB/gspC/gspD	7
BP	GO:0097237	cellular response to toxic substance	7/626	28/3318	0.266852	0.999886	0.989819	trxB/sodC/btuE/ynjA/yeiG/ccp/katG	7
BP	GO:1990748	cellular detoxification	7/626	28/3318	0.266852	0.999886	0.989819	trxB/sodC/btuE/ynjA/yeiG/ccp/katG	7
BP	GO:0003333	amino acid transmembrane transport	13/626	57/3318	0.268288	0.999886	0.989819	brnQ/proY/artQ/cydD/putP/yddG/tcyN/hisP/tdcC/livF/dctA/gltS/cadB	13
BP	GO:0006400	tRNA modification	13/626	57/3318	0.268288	0.999886	0.989819	tilS/miaB/cmoM/ttcA/tsaB/cmoB/tmcA/rlmN/trmJ/alaS/truD/tcdA/trmL	13
BP	GO:0046434	organophosphate catabolic process	9/626	38/3318	0.279691	0.999886	0.989819	dgt/ushA/ybcF/umpH/glpA/mazG/cdh/nudC/phnM	9
BP	GO:0072348	sulfur compound transport	9/626	38/3318	0.279691	0.999886	0.989819	thiP/cydD/tcyN/cysA/cysP/nlpA/yihO/sbp/mdtO	9
BP	GO:0006470	protein dephosphorylation	5/626	19/3318	0.28076	0.999886	0.989819	phoR/phoQ/narX/sixA/envZ	5
BP	GO:0015772	oligosaccharide transport	5/626	19/3318	0.28076	0.999886	0.989819	ascF/setC/bglF/malF/treB	5
BP	GO:0034614	cellular response to reactive oxygen species	5/626	19/3318	0.28076	0.999886	0.989819	trxB/sodC/tktA/katG/yjaA	5
BP	GO:0046459	short-chain fatty acid metabolic process	5/626	19/3318	0.28076	0.999886	0.989819	prpB/prpD/ydiF/atoA/tdcA	5
BP	GO:1901575	organic substance catabolic process	99/626	498/3318	0.284156	0.999886	0.989819	caiD/fixB/aceE/dgt/degP/rnhB/prpB/prpD/lacZ/lon/ushA/glsA/gcl/allD/ybcF/asnB/umpH/sucB/galM/clpS/ssuD/ycbZ/agp/putA/rne/hinT/chaC/rnb/puuP/tynA/paaF/aldA/patD/rspA/speG/add/ydiJ/ydiF/chbF/astB/ansA/fadD/preA/yeiG/rihB/fruK/glpA/murQ/eutC/eutS/aegA/gabT/cas3/eno/mazG/fucA/mltA/xdhA/hyuA/bglA/gcvT/speA/glcB/ebgA/uxaA/tdcA/garK/garR/dacB/nanK/mdh/yheT/rpe/hofM/yhgH/malQ/glgX/dctR/xylA/rph/dgoD/yieK/…	99
BP	GO:0006298	mismatch repair	3/626	10/3318	0.28813	0.999886	0.989819	rnhB/mutY/uvrD	3
BP	GO:0006591	ornithine metabolic process	3/626	10/3318	0.28813	0.999886	0.989819	speF/gabT/speC	3
BP	GO:0019692	deoxyribose phosphate metabolic process	3/626	10/3318	0.28813	0.999886	0.989819	dgt/tdk/mazG	3
BP	GO:0042873	aldonate transmembrane transport	3/626	10/3318	0.28813	0.999886	0.989819	gntU/kdgT/idnT	3
BP	GO:0043213	bacteriocin transport	3/626	10/3318	0.28813	0.999886	0.989819	fepA/tolQ/cirA	3
BP	GO:0046656	folic acid biosynthetic process	3/626	10/3318	0.28813	0.999886	0.989819	pabC/pabB/folP	3
BP	GO:0051336	regulation of hydrolase activity	6/626	24/3318	0.291816	0.999886	0.989819	djlC/yfhM/envC/slmA/viaA/rraA	6
BP	GO:0044265	cellular macromolecule catabolic process	14/626	63/3318	0.291881	0.999886	0.989819	degP/rnhB/lon/rne/rnb/cas3/dacB/hofM/yhgH/rph/rhlB/rraA/nudC/mpaA	14
BP	GO:0019693	ribose phosphate metabolic process	21/626	98/3318	0.292817	0.999886	0.989819	carA/aceE/purK/citE/umpH/sucB/purB/fadD/accD/purN/ppk/guaB/purL/eno/mazG/mdh/spoT/atpH/atpB/coaA/cysQ	21
BP	GO:0042592	homeostatic process	20/626	93/3318	0.293195	0.999886	0.989819	fhuA/fhuD/rclA/mscK/cusB/cusA/fepA/fepG/fepD/fepB/fiu/cydD/ftnB/cirA/feoB/pitA/dsbA/sthA/yjcE/fecA	20
BP	GO:0009063	cellular amino acid catabolic process	16/626	73/3318	0.293224	0.999886	0.989819	glsA/ybcF/asnB/sucB/putA/hinT/tynA/rspA/astB/ansA/gabT/gcvT/speA/tdcA/dgoD/ycjG	16
BP	GO:0006879	cellular iron ion homeostasis	7/626	29/3318	0.299182	0.999886	0.989819	fhuD/fepA/fepG/fepD/fepB/ftnB/feoB	7
BP	GO:0009084	glutamine family amino acid biosynthetic process	7/626	29/3318	0.299182	0.999886	0.989819	carA/glsA/putA/gdhA/aegA/gabT/argG	7
BP	GO:0044242	cellular lipid catabolic process	7/626	29/3318	0.299182	0.999886	0.989819	fixB/prpB/prpD/paaF/fadD/yheT/cdh	7
BP	GO:1902475	L-alpha-amino acid transmembrane transport	7/626	29/3318	0.299182	0.999886	0.989819	brnQ/artQ/hisP/livF/dctA/gltS/cadB	7
BP	GO:0005984	disaccharide metabolic process	4/626	15/3318	0.309504	0.999886	0.989819	lacZ/otsA/ebgA/malQ	4
BP	GO:0006188	IMP biosynthetic process	4/626	15/3318	0.309504	0.999886	0.989819	purK/purB/purN/purL	4
BP	GO:0006637	acyl-CoA metabolic process	4/626	15/3318	0.309504	0.999886	0.989819	citE/sucB/fadD/accD	4
BP	GO:0009199	ribonucleoside triphosphate metabolic process	4/626	15/3318	0.309504	0.999886	0.989819	guaB/mazG/atpH/atpB	4
BP	GO:0015628	protein secretion by the type II secretion system	4/626	15/3318	0.309504	0.999886	0.989819	gspE/gspJ/gspC/gspD	4
BP	GO:0019362	pyridine nucleotide metabolic process	4/626	15/3318	0.309504	0.999886	0.989819	nadA/nadB/nudC/nnr	4
BP	GO:0035383	thioester metabolic process	4/626	15/3318	0.309504	0.999886	0.989819	citE/sucB/fadD/accD	4
BP	GO:0051156	glucose 6-phosphate metabolic process	4/626	15/3318	0.309504	0.999886	0.989819	zwf/talA/tktA/rpe	4
BP	GO:0071470	cellular response to osmotic stress	4/626	15/3318	0.309504	0.999886	0.989819	kdpD/phoQ/loiP/yggT	4
BP	GO:0098776	protein transport across the cell outer membrane	4/626	15/3318	0.309504	0.999886	0.989819	gspE/gspJ/gspC/gspD	4
BP	GO:0043648	dicarboxylic acid metabolic process	21/626	99/3318	0.310446	0.999886	0.989819	glsA/citE/nadA/putA/pabC/maeA/fumC/astB/gdhA/pabB/hemF/aegA/nadB/garK/garR/garP/ubiT/folP/mdh/ilvE/ppc	21
BP	GO:0051301	cell division	21/626	99/3318	0.310446	0.999886	0.989819	mraY/ftsW/murG/murC/ftsQ/ftsA/zapD/dacA/tolQ/mukB/matP/minD/rodZ/xerD/yghB/yqjA/dacB/mreB/envC/slmA/xerC	21
BP	GO:0008033	tRNA processing	15/626	69/3318	0.313903	0.999886	0.989819	tilS/miaB/cmoM/rne/ttcA/tsaB/cmoB/tmcA/rlmN/trmJ/alaS/truD/tcdA/trmL/rph	15
BP	GO:0042542	response to hydrogen peroxide	5/626	20/3318	0.32111	0.999886	0.989819	barA/tktA/ccp/katG/yjaA	5
BP	GO:0072529	pyrimidine-containing compound catabolic process	5/626	20/3318	0.32111	0.999886	0.989819	umpH/preA/rihB/mazG/hyuA	5
BP	GO:0055086	nucleobase-containing small molecule metabolic process	47/626	233/3318	0.325099	0.999886	0.989819	carA/aceE/dgt/gmhB/ushA/allE/allD/purK/citE/umpH/sucB/nadA/purB/tdk/add/purR/fadD/cpsG/cpsB/gmd/preA/rihB/arnA/accD/purN/ppk/guaB/purL/nadB/eno/mazG/queF/xdhA/hyuA/mdh/yhgH/bcsA/spoT/yieK/glmS/glmU/atpH/atpB/coaA/nudC/nnr/cysQ	47
BP	GO:0009062	fatty acid catabolic process	6/626	25/3318	0.328013	0.999886	0.989819	fixB/prpB/prpD/paaF/fadD/yheT	6
BP	GO:0033036	macromolecule localization	30/626	146/3318	0.330164	0.999886	0.989819	bamA/acrB/cstA/tolQ/putP/pgaA/murJ/lolB/oppA/oppC/oppF/ddpA/ydeE/dtpA/fadD/flhA/fliH/wza/asmA/mdtC/mlaA/lptB/gspE/gspJ/bglH/secE/malF/tamB/gspC/gspD	30
BP	GO:0009432	SOS response	7/626	30/3318	0.332275	0.999886	0.989819	polB/dinB/dinI/recA/dinD/uvrD/recQ	7
BP	GO:0018193	peptidyl-amino acid modification	17/626	80/3318	0.333445	0.999886	0.989819	phoR/dpiB/lipA/kdpD/phoQ/narX/hipA/rcsD/evgS/patZ/barA/arcB/envZ/yjaB/dcuS/hflX/creC	17
BP	GO:0009311	oligosaccharide metabolic process	14/626	65/3318	0.336327	0.999886	0.989819	lpxA/gmhB/lacZ/pagP/otsA/arnA/arnT/ebgA/malQ/waaC/waaZ/waaJ/waaO/glmU	14
BP	GO:0006875	cellular metal ion homeostasis	9/626	40/3318	0.336454	0.999886	0.989819	fhuD/cusB/cusA/fepA/fepG/fepD/fepB/ftnB/feoB	9
BP	GO:0062197	cellular response to chemical stress	12/626	55/3318	0.337402	0.999886	0.989819	clcA/kdpD/trxB/phoQ/sodC/tktA/loiP/yggT/setC/katG/yjaA/cadB	12
BP	GO:0006598	polyamine catabolic process	3/626	11/3318	0.344949	0.999886	0.989819	puuP/patD/speG	3
BP	GO:0009145	purine nucleoside triphosphate biosynthetic process	3/626	11/3318	0.344949	0.999886	0.989819	guaB/atpH/atpB	3
BP	GO:0009205	purine ribonucleoside triphosphate metabolic process	3/626	11/3318	0.344949	0.999886	0.989819	guaB/atpH/atpB	3
BP	GO:0009206	purine ribonucleoside triphosphate biosynthetic process	3/626	11/3318	0.344949	0.999886	0.989819	guaB/atpH/atpB	3
BP	GO:0009313	oligosaccharide catabolic process	3/626	11/3318	0.344949	0.999886	0.989819	lacZ/ebgA/malQ	3
BP	GO:0015976	carbon utilization	3/626	11/3318	0.344949	0.999886	0.989819	adhE/hofM/yhgH	3
BP	GO:0035435	phosphate ion transmembrane transport	3/626	11/3318	0.344949	0.999886	0.989819	glpT/pitA/uhpT	3
BP	GO:0044355	clearance of foreign intracellular DNA	3/626	11/3318	0.344949	0.999886	0.989819	recC/hsdM/hsdR	3
BP	GO:0051606	detection of stimulus	3/626	11/3318	0.344949	0.999886	0.989819	kdpD/tqsA/zwf	3
BP	GO:0097501	stress response to metal ion	3/626	11/3318	0.344949	0.999886	0.989819	ybaT/cusB/cusA	3
BP	GO:0099046	clearance of foreign intracellular nucleic acids	3/626	11/3318	0.344949	0.999886	0.989819	recC/hsdM/hsdR	3
BP	GO:0009117	nucleotide metabolic process	30/626	147/3318	0.345302	0.999886	0.989819	carA/aceE/dgt/ushA/purK/citE/umpH/sucB/nadA/purB/tdk/add/purR/fadD/accD/purN/ppk/guaB/purL/nadB/eno/mazG/mdh/spoT/atpH/atpB/coaA/nudC/nnr/cysQ	30
BP	GO:0045229	external encapsulating structure organization	21/626	101/3318	0.346594	0.999886	0.989819	mraY/ftsW/murG/murC/mrcB/bamA/ampG/dacA/murJ/ldtC/mepH/wcaL/wcaC/mltA/bacA/yraI/dacB/mrcA/glmU/ycjG/mpaA	21
BP	GO:0046700	heterocycle catabolic process	21/626	101/3318	0.346594	0.999886	0.989819	dgt/rnhB/ushA/allD/ybcF/umpH/rne/rnb/add/preA/rihB/cas3/mazG/xdhA/hyuA/hofM/yhgH/rph/rhlB/rraA/nudC	21
BP	GO:0044248	cellular catabolic process	76/626	386/3318	0.35215	0.999886	0.989819	caiD/fixB/dgt/degP/rnhB/prpB/prpD/lacZ/lon/ushA/glsA/gcl/allD/ybcF/asnB/umpH/sucB/putA/rne/hinT/chaC/rnb/tynA/paaF/rspA/add/ydiJ/ydiF/astB/ansA/fadD/preA/yeiG/rihB/glpA/murQ/ppx/gabT/cas3/mazG/xdhA/hyuA/gcvT/speA/glcB/ebgA/uxaA/tdcA/garK/garR/dacB/nanK/yheT/hofM/yhgH/malQ/glgX/dctR/rph/dgoD/yieK/rhlB/pepQ/cdh/glpK/rraA/katG/nudC/pepA/idnT/idnK/yjhH/uxuB/lgoR/ycjG/mpaA	76
BP	GO:0000917	division septum assembly	4/626	16/3318	0.356502	0.999886	0.989819	ftsQ/zapD/minD/slmA	4
BP	GO:0009309	amine biosynthetic process	4/626	16/3318	0.356502	0.999886	0.989819	speF/hisA/speA/speC	4
BP	GO:0032270	positive regulation of cellular protein metabolic process	4/626	16/3318	0.356502	0.999886	0.989819	rssB/rbbA/rfaH/valS	4
BP	GO:0042401	cellular biogenic amine biosynthetic process	4/626	16/3318	0.356502	0.999886	0.989819	speF/hisA/speA/speC	4
BP	GO:0046040	IMP metabolic process	4/626	16/3318	0.356502	0.999886	0.989819	purK/purB/purN/purL	4
BP	GO:0090529	cell septum assembly	4/626	16/3318	0.356502	0.999886	0.989819	ftsQ/zapD/minD/slmA	4
BP	GO:0042886	amide transport	14/626	66/3318	0.35909	0.999886	0.989819	fepA/cstA/tolQ/fiu/cydD/oppA/oppC/oppF/sapA/ddpA/ydeE/dtpA/cirA/mdtO	14
BP	GO:0009408	response to heat	13/626	61/3318	0.360693	0.999886	0.989819	degP/lon/ybeY/clpS/ssuD/yccX/hflD/dsbB/oppA/patZ/loiP/ibpA/hflX	13
BP	GO:0015833	peptide transport	13/626	61/3318	0.360693	0.999886	0.989819	fepA/cstA/tolQ/fiu/cydD/oppA/oppC/oppF/sapA/ddpA/ydeE/dtpA/cirA	13
BP	GO:0009141	nucleoside triphosphate metabolic process	5/626	21/3318	0.362051	0.999886	0.989819	dgt/guaB/mazG/atpH/atpB	5
BP	GO:0046176	aldonic acid catabolic process	5/626	21/3318	0.362051	0.999886	0.989819	dgoD/idnT/idnK/yjhH/lgoR	5
BP	GO:0031328	positive regulation of cellular biosynthetic process	22/626	107/3318	0.362718	0.999886	0.989819	nhaR/rseP/cecR/csgD/fadR/rssB/marA/rstA/lrhA/hcaR/tktA/tdcA/sspA/crp/ompR/rbbA/rfaH/cpxR/dcuR/cadC/valS/arcA	22
BP	GO:0009312	oligosaccharide biosynthetic process	11/626	51/3318	0.363542	0.999886	0.989819	lpxA/gmhB/pagP/otsA/arnA/arnT/waaC/waaZ/waaJ/waaO/glmU	11
BP	GO:0009152	purine ribonucleotide biosynthetic process	10/626	46/3318	0.364692	0.999886	0.989819	purK/purB/accD/purN/guaB/purL/spoT/atpH/atpB/coaA	10
BP	GO:0015718	monocarboxylic acid transport	9/626	41/3318	0.365557	0.999886	0.989819	mhpT/acrB/putP/mdtC/yfdC/exuT/gntU/kdgT/idnT	9
BP	GO:0022904	respiratory electron transport chain	9/626	41/3318	0.365557	0.999886	0.989819	cyoB/cyoA/ydhU/torY/nuoL/nuoG/hycC/ccp/nrfB	9
BP	GO:0006401	RNA catabolic process	7/626	31/3318	0.365852	0.999886	0.989819	rnhB/rne/rnb/rph/rhlB/rraA/nudC	7
BP	GO:0071554	cell wall organization or biogenesis	19/626	92/3318	0.369747	0.999886	0.989819	mraY/ftsW/murG/murC/mrcB/ampG/dacA/murJ/ldtC/mepH/mltA/bacA/yraI/dacB/mrcA/envC/glmU/ycjG/mpaA	19
BP	GO:0010557	positive regulation of macromolecule biosynthetic process	22/626	108/3318	0.380871	0.999886	0.989819	nhaR/rseP/cecR/csgD/fadR/rssB/marA/rstA/lrhA/hcaR/tktA/tdcA/sspA/crp/ompR/rbbA/rfaH/cpxR/dcuR/cadC/valS/arcA	22
BP	GO:0051641	cellular localization	12/626	57/3318	0.38723	0.999886	0.989819	fhuD/bamA/fepA/fepG/fepD/fepB/lolB/ftnB/asmA/feoB/secE/tamB	12
BP	GO:0009057	macromolecule catabolic process	19/626	93/3318	0.389402	0.999886	0.989819	degP/rnhB/lon/clpS/ycbZ/rne/rnb/cas3/mltA/dacB/hofM/yhgH/malQ/glgX/rph/rhlB/rraA/nudC/mpaA	19
BP	GO:0015031	protein transport	18/626	88/3318	0.392393	0.999886	0.989819	cstA/tolQ/lolB/oppA/oppC/oppF/ddpA/ydeE/dtpA/flhA/fliH/asmA/gspE/gspJ/secE/tamB/gspC/gspD	18
BP	GO:0006793	phosphorus metabolic process	95/626	490/3318	0.395415	0.999886	0.989819	mog/carA/aceE/dgt/lpxA/gmhB/mak/phoR/ushA/ybcF/purK/citE/dpiB/pagP/umpH/nagE/kdpD/sucB/nadA/moaC/moaD/agp/phoQ/purB/narX/tdk/clsA/hipA/add/purR/fadD/zwf/yedP/gmd/gatA/psuK/fruK/fruB/rcsD/glpA/ais/arnA/arnT/accD/sixA/evgS/fryA/ptsI/talA/purN/ppk/ppx/guaB/purL/nadB/srlE/ascF/ygcE/eno/mazG/barA/yggC/cmtA/tktA/bacA/mzrA/garK/arcB/nanK/mdh/rpe/envZ/bcsA/lyxK/spoT/glvB/yieK/bglF/glmS/glmU/atpH/atpB/rha…	95
BP	GO:0009161	ribonucleoside monophosphate metabolic process	8/626	37/3318	0.397356	0.999886	0.989819	carA/purK/umpH/purB/add/purN/guaB/purL	8
BP	GO:0051649	establishment of localization in cell	8/626	37/3318	0.397356	0.999886	0.989819	fhuD/fepA/fepG/fepD/fepB/asmA/feoB/secE	8
BP	GO:0009891	positive regulation of biosynthetic process	22/626	109/3318	0.399165	0.999886	0.989819	nhaR/rseP/cecR/csgD/fadR/rssB/marA/rstA/lrhA/hcaR/tktA/tdcA/sspA/crp/ompR/rbbA/rfaH/cpxR/dcuR/cadC/valS/arcA	22
BP	GO:0043207	response to external biotic stimulus	7/626	32/3318	0.399648	0.999886	0.989819	abpB/abpA/casC/cas3/recC/hsdM/hsdR	7
BP	GO:0051707	response to other organism	7/626	32/3318	0.399648	0.999886	0.989819	abpB/abpA/casC/cas3/recC/hsdM/hsdR	7
BP	GO:0006527	arginine catabolic process	3/626	12/3318	0.401312	0.999886	0.989819	ybcF/astB/speA	3
BP	GO:0019521	D-gluconate metabolic process	3/626	12/3318	0.401312	0.999886	0.989819	gntU/idnT/idnK	3
BP	GO:0046348	amino sugar catabolic process	3/626	12/3318	0.401312	0.999886	0.989819	murQ/nanK/yieK	3
BP	GO:0070301	cellular response to hydrogen peroxide	3/626	12/3318	0.401312	0.999886	0.989819	tktA/katG/yjaA	3
BP	GO:0006525	arginine metabolic process	6/626	27/3318	0.401648	0.999886	0.989819	carA/ybcF/astB/gabT/speA/argG	6
BP	GO:0046377	colanic acid metabolic process	5/626	22/3318	0.403099	0.999886	0.989819	wcaL/cpsB/gmd/wcaC/wza	5
BP	GO:0010165	response to X-ray	4/626	17/3318	0.403451	0.999886	0.989819	mrcB/intF/betB/lon	4
BP	GO:0051247	positive regulation of protein metabolic process	4/626	17/3318	0.403451	0.999886	0.989819	rssB/rbbA/rfaH/valS	4
BP	GO:0016311	dephosphorylation	14/626	68/3318	0.40528	0.999886	0.989819	gmhB/phoR/ushA/umpH/kdpD/agp/phoQ/narX/yedP/ais/sixA/bacA/envZ/cysQ	14
BP	GO:0006753	nucleoside phosphate metabolic process	30/626	151/3318	0.407363	0.999886	0.989819	carA/aceE/dgt/ushA/purK/citE/umpH/sucB/nadA/purB/tdk/add/purR/fadD/accD/purN/ppk/guaB/purL/nadB/eno/mazG/mdh/spoT/atpH/atpB/coaA/nudC/nnr/cysQ	30
BP	GO:1901136	carbohydrate derivative catabolic process	13/626	63/3318	0.40878	0.999886	0.989819	dgt/umpH/add/chbF/rihB/glpA/murQ/mazG/mltA/dacB/nanK/yieK/mpaA	13
BP	GO:0055082	cellular chemical homeostasis	11/626	53/3318	0.416206	0.999886	0.989819	fhuD/mscK/cusB/cusA/fepA/fepG/fepD/fepB/ftnB/feoB/yjcE	11
BP	GO:0030003	cellular cation homeostasis	10/626	48/3318	0.42017	0.999886	0.989819	fhuD/cusB/cusA/fepA/fepG/fepD/fepB/ftnB/feoB/yjcE	10
BP	GO:0006970	response to osmotic stress	9/626	43/3318	0.424335	0.999886	0.989819	betB/kdpD/phoQ/otsA/cpsB/loiP/yggT/envZ/yraP	9
BP	GO:0015749	monosaccharide transmembrane transport	9/626	43/3318	0.424335	0.999886	0.989819	manY/araG/fruB/setC/kdgT/xylE/alsA/ulaA/ytfQ	9
BP	GO:0051254	positive regulation of RNA metabolic process	20/626	100/3318	0.425078	0.999886	0.989819	nhaR/rseP/cecR/csgD/fadR/rssB/marA/rstA/lrhA/hcaR/tktA/tdcA/sspA/crp/ompR/greB/cpxR/dcuR/cadC/arcA	20
BP	GO:0006796	phosphate-containing compound metabolic process	90/626	467/3318	0.425906	0.999886	0.989819	mog/carA/aceE/dgt/lpxA/gmhB/mak/phoR/ushA/ybcF/purK/citE/dpiB/pagP/umpH/nagE/kdpD/sucB/nadA/moaC/moaD/agp/phoQ/purB/narX/tdk/clsA/hipA/add/purR/fadD/zwf/yedP/gatA/psuK/fruK/fruB/rcsD/glpA/ais/arnA/arnT/accD/sixA/evgS/fryA/ptsI/talA/purN/ppk/guaB/purL/nadB/srlE/ascF/ygcE/eno/mazG/barA/yggC/cmtA/tktA/bacA/mzrA/garK/arcB/nanK/mdh/rpe/envZ/lyxK/spoT/glvB/bglF/glmS/glmU/atpH/atpB/rhaB/cdh/glpK/coaA/nu…	90
BP	GO:0045184	establishment of protein localization	19/626	95/3318	0.429051	0.999886	0.989819	bamA/cstA/tolQ/lolB/oppA/oppC/oppF/ddpA/ydeE/dtpA/flhA/fliH/asmA/gspE/gspJ/secE/tamB/gspC/gspD	19
BP	GO:0016042	lipid catabolic process	7/626	33/3318	0.433407	0.999886	0.989819	fixB/prpB/prpD/paaF/fadD/yheT/cdh	7
BP	GO:0043412	macromolecule modification	51/626	263/3318	0.436989	0.999886	0.989819	glnD/tilS/phoR/citC/dpiB/lipA/rlmH/miaB/kdpD/cmoM/hyaD/rluC/phoQ/narX/ttcA/rlhA/hipA/tsaB/cmoB/ccmF/ftp/rcsD/yfaE/arnT/elaD/sixA/evgS/tmcA/ppk/rlmN/trmJ/patZ/alaS/truD/barA/tcdA/rlmG/mzrA/arcB/yhdJ/envZ/tag/trmL/glmS/yjaB/dcuS/hflX/rlmB/hsdM/hsdR/creC	51
BP	GO:0019320	hexose catabolic process	6/626	28/3318	0.43841	0.999886	0.989819	galM/agp/aldA/fruK/fucA/rhaB	6
BP	GO:0046835	carbohydrate phosphorylation	6/626	28/3318	0.43841	0.999886	0.989819	mak/psuK/fruK/nanK/lyxK/rhaB	6
BP	GO:1901659	glycosyl compound biosynthetic process	5/626	23/3318	0.443816	0.999886	0.989819	dgt/add/yedP/queF/xdhA	5
BP	GO:0010604	positive regulation of macromolecule metabolic process	24/626	122/3318	0.445852	0.999886	0.989819	nhaR/rseP/cecR/csgD/fadR/rssB/marA/rstA/lrhA/hcaR/tktA/tdcA/sspA/crp/ompR/greB/rbbA/rfaH/cpxR/nudC/dcuR/cadC/valS/arcA	24
BP	GO:0006873	cellular ion homeostasis	10/626	49/3318	0.447934	0.999886	0.989819	fhuD/cusB/cusA/fepA/fepG/fepD/fepB/ftnB/feoB/yjcE	10
BP	GO:0045893	positive regulation of transcription, DNA-templated	19/626	96/3318	0.448942	0.999886	0.989819	nhaR/rseP/cecR/csgD/fadR/rssB/marA/rstA/lrhA/hcaR/tktA/tdcA/sspA/crp/ompR/cpxR/dcuR/cadC/arcA	19
BP	GO:1902680	positive regulation of RNA biosynthetic process	19/626	96/3318	0.448942	0.999886	0.989819	nhaR/rseP/cecR/csgD/fadR/rssB/marA/rstA/lrhA/hcaR/tktA/tdcA/sspA/crp/ompR/cpxR/dcuR/cadC/arcA	19
BP	GO:1903508	positive regulation of nucleic acid-templated transcription	19/626	96/3318	0.448942	0.999886	0.989819	nhaR/rseP/cecR/csgD/fadR/rssB/marA/rstA/lrhA/hcaR/tktA/tdcA/sspA/crp/ompR/cpxR/dcuR/cadC/arcA	19
BP	GO:0009615	response to virus	4/626	18/3318	0.449717	0.999886	0.989819	abpB/abpA/casC/cas3	4
BP	GO:0015074	DNA integration	4/626	18/3318	0.449717	0.999886	0.989819	yagA/intF/xerD/xerC	4
BP	GO:0032506	cytokinetic process	4/626	18/3318	0.449717	0.999886	0.989819	ftsQ/zapD/minD/slmA	4
BP	GO:0044764	multi-organism cellular process	4/626	18/3318	0.449717	0.999886	0.989819	ycaI/sxy/tqsA/zwf	4
BP	GO:0051704	multi-organism process	4/626	18/3318	0.449717	0.999886	0.989819	ycaI/sxy/tqsA/zwf	4
BP	GO:0009451	RNA modification	18/626	91/3318	0.453631	0.999886	0.989819	tilS/rlmH/miaB/cmoM/rluC/ttcA/rlhA/tsaB/cmoB/tmcA/rlmN/trmJ/alaS/truD/tcdA/rlmG/trmL/rlmB	18
BP	GO:0006308	DNA catabolic process	3/626	13/3318	0.456202	0.999886	0.989819	cas3/hofM/yhgH	3
BP	GO:0032196	transposition	3/626	13/3318	0.456202	0.999886	0.989819	yagA/xerD/xerC	3
BP	GO:0046654	tetrahydrofolate biosynthetic process	3/626	13/3318	0.456202	0.999886	0.989819	pabC/pabB/folP	3
BP	GO:0046655	folic acid metabolic process	3/626	13/3318	0.456202	0.999886	0.989819	pabC/pabB/folP	3
BP	GO:0051271	negative regulation of cellular component movement	3/626	13/3318	0.456202	0.999886	0.989819	dgcI/dgcT/dgcM	3
BP	GO:0071468	cellular response to acidic pH	3/626	13/3318	0.456202	0.999886	0.989819	clcA/yjaA/cadB	3
BP	GO:2000144	positive regulation of DNA-templated transcription, initiation	3/626	13/3318	0.456202	0.999886	0.989819	nhaR/cecR/csgD	3
BP	GO:0001510	RNA methylation	8/626	39/3318	0.459949	0.999886	0.989819	rlmH/miaB/cmoM/rlmN/trmJ/rlmG/trmL/rlmB	8
BP	GO:0009124	nucleoside monophosphate biosynthetic process	8/626	39/3318	0.459949	0.999886	0.989819	carA/purK/purB/tdk/add/purN/guaB/purL	8
BP	GO:0046395	carboxylic acid catabolic process	36/626	186/3318	0.461627	0.999886	0.989819	fixB/prpB/prpD/glsA/gcl/ybcF/asnB/sucB/putA/hinT/tynA/paaF/rspA/ydiJ/astB/ansA/fadD/murQ/gabT/gcvT/speA/glcB/uxaA/tdcA/garK/garR/nanK/yheT/dgoD/yieK/idnT/idnK/yjhH/uxuB/lgoR/ycjG	36
BP	GO:0044275	cellular carbohydrate catabolic process	12/626	60/3318	0.462809	0.999886	0.989819	lacZ/glpA/ebgA/malQ/glgX/dctR/dgoD/glpK/idnT/idnK/yjhH/lgoR	12
BP	GO:1901700	response to oxygen-containing compound	16/626	81/3318	0.46372	0.999886	0.989819	rclA/modA/trxB/narX/marA/sodC/btuE/msrP/yeiG/barA/tktA/ccp/aldB/uspD/katG/yjaA	16
BP	GO:0045935	positive regulation of nucleobase-containing compound metabolic process	20/626	102/3318	0.463829	0.999886	0.989819	nhaR/rseP/cecR/csgD/fadR/rssB/marA/rstA/lrhA/hcaR/tktA/tdcA/sspA/crp/ompR/greB/cpxR/dcuR/cadC/arcA	20
BP	GO:0009156	ribonucleoside monophosphate biosynthetic process	7/626	34/3318	0.466893	0.999886	0.989819	carA/purK/purB/add/purN/guaB/purL	7
BP	GO:0071214	cellular response to abiotic stimulus	7/626	34/3318	0.466893	0.999886	0.989819	clcA/kdpD/phoQ/loiP/yggT/yjaA/cadB	7
BP	GO:0104004	cellular response to environmental stimulus	7/626	34/3318	0.466893	0.999886	0.989819	clcA/kdpD/phoQ/loiP/yggT/yjaA/cadB	7
BP	GO:0016052	carbohydrate catabolic process	27/626	139/3318	0.467333	0.999886	0.989819	aceE/lacZ/galM/agp/aldA/fruK/glpA/eno/fucA/bglA/ebgA/uxaA/garK/garR/mdh/rpe/malQ/glgX/dctR/xylA/dgoD/rhaB/glpK/idnT/idnK/yjhH/lgoR	27
BP	GO:0008104	protein localization	19/626	97/3318	0.468812	0.999886	0.989819	bamA/cstA/tolQ/lolB/oppA/oppC/oppF/ddpA/ydeE/dtpA/flhA/fliH/asmA/gspE/gspJ/secE/tamB/gspC/gspD	19
BP	GO:0019725	cellular homeostasis	15/626	76/3318	0.469184	0.999886	0.989819	fhuD/rclA/mscK/cusB/cusA/fepA/fepG/fepD/fepB/cydD/ftnB/feoB/dsbA/sthA/yjcE	15
BP	GO:0006576	cellular biogenic amine metabolic process	10/626	50/3318	0.475536	0.999886	0.989819	speF/puuP/tynA/patD/speG/hisA/eutC/eutS/speA/speC	10
BP	GO:0034470	ncRNA processing	21/626	108/3318	0.477935	0.999886	0.989819	tilS/rlmH/ybeY/miaB/cmoM/rne/rluC/ttcA/rlhA/tsaB/cmoB/tmcA/rlmN/trmJ/alaS/truD/tcdA/rlmG/trmL/rph/rlmB	21
BP	GO:0090305	nucleic acid phosphodiester bond hydrolysis	17/626	87/3318	0.479528	0.999886	0.989819	polB/rnhB/dnaE/dnaQ/rusA/ybeY/rne/rnb/ruvC/cas3/recC/greB/mutM/rph/rep/polA/hsdR	17
BP	GO:0009245	lipid A biosynthetic process	5/626	24/3318	0.483816	0.999886	0.989819	lpxA/pagP/arnA/arnT/glmU	5
BP	GO:0030258	lipid modification	5/626	24/3318	0.483816	0.999886	0.989819	fixB/murG/fadR/paaF/fadD	5
BP	GO:0046493	lipid A metabolic process	5/626	24/3318	0.483816	0.999886	0.989819	lpxA/pagP/arnA/arnT/glmU	5
BP	GO:0051668	localization within membrane	5/626	24/3318	0.483816	0.999886	0.989819	bamA/lolB/asmA/secE/tamB	5
BP	GO:0072657	protein localization to membrane	5/626	24/3318	0.483816	0.999886	0.989819	bamA/lolB/asmA/secE/tamB	5
BP	GO:0051173	positive regulation of nitrogen compound metabolic process	23/626	119/3318	0.486161	0.999886	0.989819	nhaR/rseP/cecR/csgD/fadR/rssB/marA/rstA/lrhA/hcaR/tktA/tdcA/sspA/crp/ompR/greB/rbbA/rfaH/cpxR/dcuR/cadC/valS/arcA	23
BP	GO:1901657	glycosyl compound metabolic process	8/626	40/3318	0.490823	0.999886	0.989819	dgt/tdk/add/yedP/rihB/queF/xdhA/yhgH	8
BP	GO:0006304	DNA modification	4/626	19/3318	0.494772	0.999886	0.989819	yhdJ/tag/hsdM/hsdR	4
BP	GO:0019395	fatty acid oxidation	4/626	19/3318	0.494772	0.999886	0.989819	fixB/fadR/paaF/fadD	4
BP	GO:0030163	protein catabolic process	4/626	19/3318	0.494772	0.999886	0.989819	degP/lon/clpS/ycbZ	4
BP	GO:0034440	lipid oxidation	4/626	19/3318	0.494772	0.999886	0.989819	fixB/fadR/paaF/fadD	4
BP	GO:0006777	Mo-molybdopterin cofactor biosynthetic process	3/626	14/3318	0.508844	0.999886	0.989819	mog/moaC/moaD	3
BP	GO:0006783	heme biosynthetic process	3/626	14/3318	0.508844	0.999886	0.989819	cyoE/hemF/hemG	3
BP	GO:0006835	dicarboxylic acid transport	3/626	14/3318	0.508844	0.999886	0.989819	dctA/gltS/dcuB	3
BP	GO:0009201	ribonucleoside triphosphate biosynthetic process	3/626	14/3318	0.508844	0.999886	0.989819	guaB/atpH/atpB	3
BP	GO:0009396	folic acid-containing compound biosynthetic process	3/626	14/3318	0.508844	0.999886	0.989819	pabC/pabB/folP	3
BP	GO:0019720	Mo-molybdopterin cofactor metabolic process	3/626	14/3318	0.508844	0.999886	0.989819	mog/moaC/moaD	3
BP	GO:0031329	regulation of cellular catabolic process	3/626	14/3318	0.508844	0.999886	0.989819	dctR/rraA/nudC	3
BP	GO:0033866	nucleoside bisphosphate biosynthetic process	3/626	14/3318	0.508844	0.999886	0.989819	accD/spoT/coaA	3
BP	GO:0034030	ribonucleoside bisphosphate biosynthetic process	3/626	14/3318	0.508844	0.999886	0.989819	accD/spoT/coaA	3
BP	GO:0034033	purine nucleoside bisphosphate biosynthetic process	3/626	14/3318	0.508844	0.999886	0.989819	accD/spoT/coaA	3
BP	GO:0042559	pteridine-containing compound biosynthetic process	3/626	14/3318	0.508844	0.999886	0.989819	pabC/pabB/folP	3
BP	GO:0043090	amino acid import	3/626	14/3318	0.508844	0.999886	0.989819	artQ/hisP/livF	3
BP	GO:0043545	molybdopterin cofactor metabolic process	3/626	14/3318	0.508844	0.999886	0.989819	mog/moaC/moaD	3
BP	GO:0062012	regulation of small molecule metabolic process	3/626	14/3318	0.508844	0.999886	0.989819	fadR/narL/purR	3
BP	GO:0089718	amino acid import across plasma membrane	3/626	14/3318	0.508844	0.999886	0.989819	artQ/hisP/livF	3
BP	GO:0006364	rRNA processing	9/626	46/3318	0.511508	0.999886	0.989819	rlmH/ybeY/rne/rluC/rlhA/rlmN/rlmG/rph/rlmB	9
BP	GO:0009123	nucleoside monophosphate metabolic process	9/626	46/3318	0.511508	0.999886	0.989819	carA/purK/umpH/purB/tdk/add/purN/guaB/purL	9
BP	GO:0022610	biological adhesion	12/626	62/3318	0.512575	0.999886	0.989819	bamA/sfmA/nfrA/dgcI/pgaC/dgcM/znuA/yeeJ/yehA/yfaL/ygiL/cpxR	12
BP	GO:0009893	positive regulation of metabolic process	24/626	126/3318	0.516271	0.999886	0.989819	nhaR/rseP/cecR/csgD/fadR/rssB/marA/rstA/lrhA/hcaR/tktA/tdcA/sspA/crp/ompR/greB/rbbA/rfaH/cpxR/nudC/dcuR/cadC/valS/arcA	24
BP	GO:0031325	positive regulation of cellular metabolic process	23/626	121/3318	0.521914	0.999886	0.989819	nhaR/rseP/cecR/csgD/fadR/rssB/marA/rstA/lrhA/hcaR/tktA/tdcA/sspA/crp/ompR/greB/rbbA/rfaH/cpxR/dcuR/cadC/valS/arcA	23
BP	GO:0006643	membrane lipid metabolic process	5/626	25/3318	0.522767	0.999886	0.989819	lpxA/pagP/arnA/arnT/glmU	5
BP	GO:0006664	glycolipid metabolic process	5/626	25/3318	0.522767	0.999886	0.989819	lpxA/pagP/arnA/arnT/glmU	5
BP	GO:0009247	glycolipid biosynthetic process	5/626	25/3318	0.522767	0.999886	0.989819	lpxA/pagP/arnA/arnT/glmU	5
BP	GO:0010447	response to acidic pH	5/626	25/3318	0.522767	0.999886	0.989819	clcA/glsA/evgS/yjaA/cadB	5
BP	GO:0045226	extracellular polysaccharide biosynthetic process	5/626	25/3318	0.522767	0.999886	0.989819	mepH/wcaL/wcaC/rffH/yjbG	5
BP	GO:0046379	extracellular polysaccharide metabolic process	5/626	25/3318	0.522767	0.999886	0.989819	mepH/wcaL/wcaC/rffH/yjbG	5
BP	GO:0046467	membrane lipid biosynthetic process	5/626	25/3318	0.522767	0.999886	0.989819	lpxA/pagP/arnA/arnT/glmU	5
BP	GO:0071941	nitrogen cycle metabolic process	5/626	25/3318	0.522767	0.999886	0.989819	narL/narX/msrP/narP/argG	5
BP	GO:1901269	lipooligosaccharide metabolic process	5/626	25/3318	0.522767	0.999886	0.989819	lpxA/pagP/arnA/arnT/glmU	5
BP	GO:1901271	lipooligosaccharide biosynthetic process	5/626	25/3318	0.522767	0.999886	0.989819	lpxA/pagP/arnA/arnT/glmU	5
BP	GO:0051253	negative regulation of RNA metabolic process	25/626	132/3318	0.527912	0.999886	0.989819	xynR/cecR/deoR/putA/csgD/fadR/narL/rssB/ydcI/hipA/marA/nemR/purR/lrhA/hcaR/stpA/alaS/crp/mtlR/cpxR/rraA/cytR/nudC/alsR/arcA	25
BP	GO:0006631	fatty acid metabolic process	13/626	68/3318	0.528598	0.999886	0.989819	fixB/prpB/prpD/lipA/fabD/fadR/paaF/ydiF/fadD/atoA/accD/tdcA/yheT	13
BP	GO:0032268	regulation of cellular protein metabolic process	13/626	68/3318	0.528598	0.999886	0.989819	arfB/rssB/accD/yfhM/rseD/ratA/mzrA/rbbA/selB/selA/rfaH/hflX/valS	13
BP	GO:0009308	amine metabolic process	10/626	52/3318	0.529766	0.999886	0.989819	speF/puuP/tynA/patD/speG/hisA/eutC/eutS/speA/speC	10
BP	GO:0043414	macromolecule methylation	10/626	52/3318	0.529766	0.999886	0.989819	rlmH/miaB/cmoM/rlmN/trmJ/rlmG/yhdJ/trmL/rlmB/hsdM	10
BP	GO:0044106	cellular amine metabolic process	10/626	52/3318	0.529766	0.999886	0.989819	speF/puuP/tynA/patD/speG/hisA/eutC/eutS/speA/speC	10
BP	GO:0006071	glycerol metabolic process	4/626	20/3318	0.538188	0.999886	0.989819	dhaR/glpT/glpA/glpK	4
BP	GO:0006144	purine nucleobase metabolic process	4/626	20/3318	0.538188	0.999886	0.989819	allE/allD/add/xdhA	4
BP	GO:0006757	ATP generation from ADP	4/626	20/3318	0.538188	0.999886	0.989819	aceE/ppk/eno/mdh	4
BP	GO:0046148	pigment biosynthetic process	4/626	20/3318	0.538188	0.999886	0.989819	cyoE/add/hemF/hemG	4
BP	GO:0048522	positive regulation of cellular process	26/626	138/3318	0.539062	0.999886	0.989819	nhaR/mrcB/rseP/cecR/sxy/csgD/fadR/rssB/dgcM/marA/rstA/lrhA/hcaR/tktA/tdcA/sspA/crp/ompR/greB/rbbA/rfaH/cpxR/dcuR/cadC/valS/arcA	26
BP	GO:1903509	liposaccharide metabolic process	17/626	90/3318	0.541552	0.999886	0.989819	lpxA/gmhB/pagP/wcaL/cpsG/cpsB/gmm/wcaC/ais/arnA/arnT/waaC/waaZ/waaJ/waaO/glmU/rffH	17
BP	GO:0019400	alditol metabolic process	6/626	31/3318	0.545023	0.999886	0.989819	dhaR/gatA/glpT/glpA/glpK/uxuB	6
BP	GO:0042402	cellular biogenic amine catabolic process	6/626	31/3318	0.545023	0.999886	0.989819	puuP/tynA/patD/speG/eutC/eutS	6
BP	GO:0007155	cell adhesion	11/626	58/3318	0.546139	0.999886	0.989819	bamA/sfmA/dgcI/pgaC/dgcM/znuA/yeeJ/yehA/yfaL/ygiL/cpxR	11
BP	GO:0016054	organic acid catabolic process	36/626	192/3318	0.547897	0.999886	0.989819	fixB/prpB/prpD/glsA/gcl/ybcF/asnB/sucB/putA/hinT/tynA/paaF/rspA/ydiJ/astB/ansA/fadD/murQ/gabT/gcvT/speA/glcB/uxaA/tdcA/garK/garR/nanK/yheT/dgoD/yieK/idnT/idnK/yjhH/uxuB/lgoR/ycjG	36
BP	GO:0043650	dicarboxylic acid biosynthetic process	8/626	42/3318	0.550904	0.999886	0.989819	glsA/nadA/pabC/gdhA/pabB/aegA/folP/ilvE	8
BP	GO:0000101	sulfur amino acid transport	3/626	15/3318	0.558679	0.999886	0.989819	cydD/tcyN/nlpA	3
BP	GO:0006526	arginine biosynthetic process	3/626	15/3318	0.558679	0.999886	0.989819	carA/gabT/argG	3
BP	GO:0015847	putrescine transport	3/626	15/3318	0.558679	0.999886	0.989819	potH/puuP/plaP	3
BP	GO:0018205	peptidyl-lysine modification	3/626	15/3318	0.558679	0.999886	0.989819	lipA/patZ/yjaB	3
BP	GO:0019541	propionate metabolic process	3/626	15/3318	0.558679	0.999886	0.989819	prpB/prpD/tdcA	3
BP	GO:0019645	anaerobic electron transport chain	3/626	15/3318	0.558679	0.999886	0.989819	torY/ccp/nrfB	3
BP	GO:0031564	transcription antitermination	3/626	15/3318	0.558679	0.999886	0.989819	ybeY/rfaH/pepA	3
BP	GO:0042168	heme metabolic process	3/626	15/3318	0.558679	0.999886	0.989819	cyoE/hemF/hemG	3
BP	GO:0071467	cellular response to pH	3/626	15/3318	0.558679	0.999886	0.989819	clcA/yjaA/cadB	3
BP	GO:0090150	establishment of protein localization to membrane	3/626	15/3318	0.558679	0.999886	0.989819	bamA/asmA/secE	3
BP	GO:1900190	regulation of single-species biofilm formation	3/626	15/3318	0.558679	0.999886	0.989819	bssR/csgD/dgcM	3
BP	GO:0006813	potassium ion transport	5/626	26/3318	0.560393	0.999886	0.989819	mscK/kdpB/yfbS/kup/yjcE	5
BP	GO:0009244	lipopolysaccharide core region biosynthetic process	5/626	26/3318	0.560393	0.999886	0.989819	gmhB/waaC/waaZ/waaJ/waaO	5
BP	GO:0046401	lipopolysaccharide core region metabolic process	5/626	26/3318	0.560393	0.999886	0.989819	gmhB/waaC/waaZ/waaJ/waaO	5
BP	GO:0045934	negative regulation of nucleobase-containing compound metabolic process	25/626	134/3318	0.561589	0.999886	0.989819	xynR/cecR/deoR/putA/csgD/fadR/narL/rssB/ydcI/hipA/marA/nemR/purR/lrhA/hcaR/stpA/alaS/crp/mtlR/cpxR/rraA/cytR/nudC/alsR/arcA	25
BP	GO:0045892	negative regulation of transcription, DNA-templated	22/626	118/3318	0.563584	0.999886	0.989819	xynR/cecR/deoR/putA/csgD/fadR/narL/ydcI/hipA/marA/nemR/purR/lrhA/hcaR/stpA/alaS/crp/mtlR/cpxR/cytR/alsR/arcA	22
BP	GO:0051246	regulation of protein metabolic process	14/626	75/3318	0.565495	0.999886	0.989819	arfB/rssB/accD/yfhM/rseD/ratA/mzrA/rbbA/selB/selA/rfaH/cpxP/hflX/valS	14
BP	GO:0048518	positive regulation of biological process	27/626	145/3318	0.56586	0.999886	0.989819	nhaR/mrcB/rseP/cecR/sxy/csgD/fadR/rssB/dgcM/marA/rstA/lrhA/hcaR/tktA/tdcA/sspA/crp/ompR/greB/rbbA/rfaH/cpxR/nudC/dcuR/cadC/valS/arcA	27
BP	GO:0016072	rRNA metabolic process	9/626	48/3318	0.567313	0.999886	0.989819	rlmH/ybeY/rne/rluC/rlhA/rlmN/rlmG/rph/rlmB	9
BP	GO:0009260	ribonucleotide biosynthetic process	11/626	59/3318	0.571003	0.999886	0.989819	carA/purK/purB/accD/purN/guaB/purL/spoT/atpH/atpB/coaA	11
BP	GO:0140352	export from cell	11/626	59/3318	0.571003	0.999886	0.989819	cydD/mdtG/yddG/flhA/gspE/gspJ/mdtL/secE/tamB/gspC/gspD	11
BP	GO:0008653	lipopolysaccharide metabolic process	15/626	81/3318	0.578185	0.999886	0.989819	gmhB/wcaL/cpsG/cpsB/gmm/wcaC/ais/arnA/arnT/waaC/waaZ/waaJ/waaO/glmU/rffH	15
BP	GO:0000154	rRNA modification	6/626	32/3318	0.578571	0.999886	0.989819	rlmH/rluC/rlhA/rlmN/rlmG/rlmB	6
BP	GO:0009267	cellular response to starvation	6/626	32/3318	0.578571	0.999886	0.989819	phoR/rhsD/cstA/phoQ/argT/mazG	6
BP	GO:0009310	amine catabolic process	6/626	32/3318	0.578571	0.999886	0.989819	puuP/tynA/patD/speG/eutC/eutS	6
BP	GO:0042126	nitrate metabolic process	4/626	21/3318	0.579632	0.999886	0.989819	narL/narX/msrP/narP	4
BP	GO:0042128	nitrate assimilation	4/626	21/3318	0.579632	0.999886	0.989819	narL/narX/msrP/narP	4
BP	GO:0042440	pigment metabolic process	4/626	21/3318	0.579632	0.999886	0.989819	cyoE/add/hemF/hemG	4
BP	GO:0046031	ADP metabolic process	4/626	21/3318	0.579632	0.999886	0.989819	aceE/ppk/eno/mdh	4
BP	GO:0000105	histidine biosynthetic process	2/626	10/3318	0.589345	0.999886	0.989819	hisA/hisI	2
BP	GO:0006063	uronic acid metabolic process	2/626	10/3318	0.589345	0.999886	0.989819	uxaA/uxuB	2
BP	GO:0006270	DNA replication initiation	2/626	10/3318	0.589345	0.999886	0.989819	priA/priB	2
BP	GO:0006547	histidine metabolic process	2/626	10/3318	0.589345	0.999886	0.989819	hisA/hisI	2
BP	GO:0009435	NAD biosynthetic process	2/626	10/3318	0.589345	0.999886	0.989819	nadA/nadB	2
BP	GO:0009447	putrescine catabolic process	2/626	10/3318	0.589345	0.999886	0.989819	puuP/patD	2
BP	GO:0019290	siderophore biosynthetic process	2/626	10/3318	0.589345	0.999886	0.989819	entF/entE	2
BP	GO:0031647	regulation of protein stability	2/626	10/3318	0.589345	0.999886	0.989819	rssB/ibpA	2
BP	GO:0034605	cellular response to heat	2/626	10/3318	0.589345	0.999886	0.989819	lon/loiP	2
BP	GO:0034656	nucleobase-containing small molecule catabolic process	2/626	10/3318	0.589345	0.999886	0.989819	add/rihB	2
BP	GO:0042451	purine nucleoside biosynthetic process	2/626	10/3318	0.589345	0.999886	0.989819	add/xdhA	2
BP	GO:0043543	protein acylation	2/626	10/3318	0.589345	0.999886	0.989819	patZ/yjaB	2
BP	GO:0044257	cellular protein catabolic process	2/626	10/3318	0.589345	0.999886	0.989819	degP/lon	2
BP	GO:0045228	slime layer polysaccharide biosynthetic process	2/626	10/3318	0.589345	0.999886	0.989819	wcaL/wcaC	2
BP	GO:0045231	slime layer organization	2/626	10/3318	0.589345	0.999886	0.989819	wcaL/wcaC	2
BP	GO:0046129	purine ribonucleoside biosynthetic process	2/626	10/3318	0.589345	0.999886	0.989819	add/xdhA	2
BP	GO:0046501	protoporphyrinogen IX metabolic process	2/626	10/3318	0.589345	0.999886	0.989819	hemF/hemG	2
BP	GO:0071310	cellular response to organic substance	2/626	10/3318	0.589345	0.999886	0.989819	marA/tktA	2
BP	GO:1901336	lactone biosynthetic process	2/626	10/3318	0.589345	0.999886	0.989819	entF/entE	2
BP	GO:1901658	glycosyl compound catabolic process	2/626	10/3318	0.589345	0.999886	0.989819	add/rihB	2
BP	GO:0006979	response to oxidative stress	18/626	98/3318	0.592849	0.999886	0.989819	degP/rclA/ybeQ/trxB/putA/acnA/fumC/sodC/btuE/msrP/patZ/barA/tktA/ccp/uspD/katG/yjaA/soxR	18
BP	GO:0006352	DNA-templated transcription, initiation	7/626	38/3318	0.594141	0.999886	0.989819	nhaR/cecR/deoR/csgD/hyfR/rpoS/greB	7
BP	GO:0009116	nucleoside metabolic process	7/626	38/3318	0.594141	0.999886	0.989819	dgt/tdk/add/rihB/queF/xdhA/yhgH	7
BP	GO:0031589	cell-substrate adhesion	9/626	49/3318	0.594173	0.999886	0.989819	sfmA/dgcI/pgaC/dgcM/yeeJ/yehA/yfaL/ygiL/cpxR	9
BP	GO:0072330	monocarboxylic acid biosynthetic process	9/626	49/3318	0.594173	0.999886	0.989819	panB/lipA/bioA/fabD/pabC/fadR/pabB/accD/yheT	9
BP	GO:0051259	protein complex oligomerization	11/626	60/3318	0.595291	0.999886	0.989819	ssuD/rne/patD/ydiF/yeiG/rihB/eutS/guaB/patZ/ppnN/rraA	11
BP	GO:0006633	fatty acid biosynthetic process	5/626	27/3318	0.596471	0.999886	0.989819	lipA/fabD/fadR/accD/yheT	5
BP	GO:0042398	cellular modified amino acid biosynthetic process	5/626	27/3318	0.596471	0.999886	0.989819	panB/betB/pabC/pabB/folP	5
BP	GO:0006464	cellular protein modification process	29/626	158/3318	0.600414	0.999886	0.989819	glnD/phoR/citC/dpiB/lipA/kdpD/hyaD/phoQ/narX/hipA/ccmF/ftp/rcsD/yfaE/arnT/elaD/sixA/evgS/ppk/patZ/barA/mzrA/arcB/envZ/glmS/yjaB/dcuS/hflX/creC	29
BP	GO:0036211	protein modification process	29/626	158/3318	0.600414	0.999886	0.989819	glnD/phoR/citC/dpiB/lipA/kdpD/hyaD/phoQ/narX/hipA/ccmF/ftp/rcsD/yfaE/arnT/elaD/sixA/evgS/ppk/patZ/barA/mzrA/arcB/envZ/glmS/yjaB/dcuS/hflX/creC	29
BP	GO:0006027	glycosaminoglycan catabolic process	3/626	16/3318	0.605336	0.999886	0.989819	mltA/dacB/mpaA	3
BP	GO:0006577	amino-acid betaine metabolic process	3/626	16/3318	0.605336	0.999886	0.989819	caiD/fixB/betB	3
BP	GO:0009218	pyrimidine ribonucleotide metabolic process	3/626	16/3318	0.605336	0.999886	0.989819	carA/umpH/mazG	3
BP	GO:0009253	peptidoglycan catabolic process	3/626	16/3318	0.605336	0.999886	0.989819	mltA/dacB/mpaA	3
BP	GO:0051189	prosthetic group metabolic process	3/626	16/3318	0.605336	0.999886	0.989819	mog/moaC/moaD	3
BP	GO:0006396	RNA processing	21/626	115/3318	0.605794	0.999886	0.989819	tilS/rlmH/ybeY/miaB/cmoM/rne/rluC/ttcA/rlhA/tsaB/cmoB/tmcA/rlmN/trmJ/alaS/truD/tcdA/rlmG/trmL/rph/rlmB	21
BP	GO:0006417	regulation of translation	10/626	55/3318	0.607111	0.999886	0.989819	arfB/accD/rseD/ratA/rbbA/selB/selA/rfaH/hflX/valS	10
BP	GO:0043711	pilus organization	10/626	55/3318	0.607111	0.999886	0.989819	sfmA/sfmD/ybgQ/elfC/sxy/ygiL/yqiG/yraI/yhcD/fimD	10
BP	GO:0006520	cellular amino acid metabolic process	48/626	261/3318	0.607868	0.999886	0.989819	carA/proS/glsA/gcl/ybcF/entF/leuS/asnB/speF/sucB/nadA/asnS/putA/pabC/hinT/tynA/ydcR/rspA/astB/gdhA/ansA/pabB/aspS/hisA/hisI/hemF/eutC/aegA/purL/nadB/gabT/alaS/gcvT/speA/speC/tdcA/argG/glyS/glyQ/selB/selA/dgoD/glmS/ilvE/ilvY/metB/valS/ycjG	48
BP	GO:1902679	negative regulation of RNA biosynthetic process	23/626	126/3318	0.608174	0.999886	0.989819	xynR/cecR/deoR/putA/csgD/fadR/narL/rssB/ydcI/hipA/marA/nemR/purR/lrhA/hcaR/stpA/alaS/crp/mtlR/cpxR/cytR/alsR/arcA	23
BP	GO:1903507	negative regulation of nucleic acid-templated transcription	23/626	126/3318	0.608174	0.999886	0.989819	xynR/cecR/deoR/putA/csgD/fadR/narL/rssB/ydcI/hipA/marA/nemR/purR/lrhA/hcaR/stpA/alaS/crp/mtlR/cpxR/cytR/alsR/arcA	23
BP	GO:0009268	response to pH	6/626	33/3318	0.61083	0.999886	0.989819	clcA/glsA/ybaT/evgS/yjaA/cadB	6
BP	GO:0015695	organic cation transport	6/626	33/3318	0.61083	0.999886	0.989819	thiP/potH/puuP/plaP/cadB/yehW	6
BP	GO:0044282	small molecule catabolic process	54/626	294/3318	0.616044	0.999886	0.989819	fixB/prpB/prpD/glsA/gcl/ybcF/asnB/sucB/galM/agp/putA/hinT/tynA/paaF/aldA/rspA/add/ydiJ/ydiF/astB/ansA/fadD/yeiG/rihB/fruK/glpA/murQ/eutC/eutS/aegA/gabT/fucA/gcvT/speA/glcB/uxaA/tdcA/garK/garR/nanK/yheT/rpe/xylA/dgoD/yieK/rhaB/glpK/fdhF/idnT/idnK/yjhH/uxuB/lgoR/ycjG	54
BP	GO:0009135	purine nucleoside diphosphate metabolic process	4/626	22/3318	0.618862	0.999886	0.989819	aceE/ppk/eno/mdh	4
BP	GO:0009163	nucleoside biosynthetic process	4/626	22/3318	0.618862	0.999886	0.989819	dgt/add/queF/xdhA	4
BP	GO:0009179	purine ribonucleoside diphosphate metabolic process	4/626	22/3318	0.618862	0.999886	0.989819	aceE/ppk/eno/mdh	4
BP	GO:0034404	nucleobase-containing small molecule biosynthetic process	4/626	22/3318	0.618862	0.999886	0.989819	dgt/add/queF/xdhA	4
BP	GO:0045454	cell redox homeostasis	4/626	22/3318	0.618862	0.999886	0.989819	rclA/cydD/dsbA/sthA	4
BP	GO:0071241	cellular response to inorganic substance	4/626	22/3318	0.618862	0.999886	0.989819	narX/argT/kup/mgtA	4
BP	GO:0010608	posttranscriptional regulation of gene expression	11/626	61/3318	0.618935	0.999886	0.989819	arfB/accD/rseD/ratA/rbbA/selB/selA/rfaH/nudC/hflX/valS	11
BP	GO:1901606	alpha-amino acid catabolic process	11/626	61/3318	0.618935	0.999886	0.989819	glsA/ybcF/sucB/putA/hinT/tynA/astB/ansA/gcvT/speA/tdcA	11
BP	GO:0044419	biological process involved in interspecies interaction between organisms	9/626	50/3318	0.620215	0.999886	0.989819	intF/nfrA/abpB/abpA/casC/cas3/recC/hsdM/hsdR	9
BP	GO:0072329	monocarboxylic acid catabolic process	17/626	94/3318	0.620285	0.999886	0.989819	fixB/prpB/prpD/gcl/paaF/ydiJ/fadD/murQ/glcB/uxaA/yheT/dgoD/idnT/idnK/yjhH/uxuB/lgoR	17
BP	GO:0006869	lipid transport	7/626	39/3318	0.623496	0.999886	0.989819	acrB/putP/murJ/fadD/mdtC/mlaA/lptB	7
BP	GO:0010876	lipid localization	7/626	39/3318	0.623496	0.999886	0.989819	acrB/putP/murJ/fadD/mdtC/mlaA/lptB	7
BP	GO:0009103	lipopolysaccharide biosynthetic process	14/626	78/3318	0.629296	0.999886	0.989819	gmhB/wcaL/cpsG/cpsB/gmm/wcaC/arnA/arnT/waaC/waaZ/waaJ/waaO/glmU/rffH	14
BP	GO:0065009	regulation of molecular function	16/626	89/3318	0.629435	0.999886	0.989819	ybeQ/djlC/rarA/sxy/hyaD/rne/dgcM/hipA/gatA/yfhM/mzrA/envC/slmA/viaA/rraA/yjcO	16
BP	GO:0019538	protein metabolic process	85/626	462/3318	0.63041	0.999886	0.989819	mog/mrcB/degP/glnD/rseP/arfB/proS/yafL/phoR/lon/citC/dpiB/lipA/dacA/leuS/ybeY/kdpD/moaC/moaD/iaaA/clpS/asnS/ycbZ/hyaD/ldtC/phoQ/lolB/narX/rssB/sohB/rlhA/ydeM/hipA/dcp/mepH/tsaB/ptrB/aspS/msrP/ccmF/ftp/rcsD/yfaL/yfaE/arnT/elaD/yfbL/accD/sixA/evgS/ppk/yfhM/rseD/patZ/ratA/alaS/barA/loiP/mzrA/infB/dacB/arcB/tldD/fusA/mrcA/envZ/yhgF/rbbA/glyS/glyQ/selB/selA/envC/glmS/rfaH/pepQ/frvX/cpxP/yjaB/dcuS/hflX…	85
BP	GO:0046677	response to antibiotic	20/626	111/3318	0.630971	0.999886	0.989819	mrcB/acrB/entS/mdtG/tehA/hipA/marA/arnA/rlmN/tktA/bacA/dacB/mrcA/yibA/mdtL/dsbA/priA/rpoB/rpoC/mdtO	20
BP	GO:0034248	regulation of cellular amide metabolic process	10/626	56/3318	0.631482	0.999886	0.989819	arfB/accD/rseD/ratA/rbbA/selB/selA/rfaH/hflX/valS	10
BP	GO:0006974	cellular response to DNA damage stimulus	49/626	269/3318	0.638183	0.999886	0.989819	polB/rnhB/dnaQ/dinB/yaiP/recR/rusA/entS/fepB/nagE/ybfE/ybjD/rarA/helD/dinI/mfd/purB/narX/puuP/ydeM/add/pdeD/yebK/ruvC/otsA/yedF/hisA/purN/recA/recC/mutY/nanK/feoB/glgX/dctA/tag/aldB/yibA/mutM/dinD/ligB/recG/rep/uvrD/recQ/polA/glpK/priA/malF	49
BP	GO:0009266	response to temperature stimulus	15/626	84/3318	0.639153	0.999886	0.989819	degP/lon/ybeY/clpS/ssuD/yccX/hflD/dsbB/oppA/ves/otsA/patZ/loiP/ibpA/hflX	15
BP	GO:0046390	ribose phosphate biosynthetic process	11/626	62/3318	0.641876	0.999886	0.989819	carA/purK/purB/accD/purN/guaB/purL/spoT/atpH/atpB/coaA	11
BP	GO:0098754	detoxification	11/626	62/3318	0.641876	0.999886	0.989819	cusB/cusA/trxB/mdtG/sodC/btuE/ynjA/yeiG/ccp/mdtL/katG	11
BP	GO:0006059	hexitol metabolic process	2/626	11/3318	0.643656	0.999886	0.989819	gatA/uxuB	2
BP	GO:0009237	siderophore metabolic process	2/626	11/3318	0.643656	0.999886	0.989819	entF/entE	2
BP	GO:0009712	catechol-containing compound metabolic process	2/626	11/3318	0.643656	0.999886	0.989819	entF/entE	2
BP	GO:0015755	fructose transmembrane transport	2/626	11/3318	0.643656	0.999886	0.989819	manY/fruB	2
BP	GO:0019359	nicotinamide nucleotide biosynthetic process	2/626	11/3318	0.643656	0.999886	0.989819	nadA/nadB	2
BP	GO:0042939	tripeptide transport	2/626	11/3318	0.643656	0.999886	0.989819	cydD/dtpA	2
BP	GO:0043101	purine-containing compound salvage	2/626	11/3318	0.643656	0.999886	0.989819	add/xdhA	2
BP	GO:0046128	purine ribonucleoside metabolic process	2/626	11/3318	0.643656	0.999886	0.989819	add/xdhA	2
BP	GO:0051049	regulation of transport	2/626	11/3318	0.643656	0.999886	0.989819	asmA/gatA	2
BP	GO:0051205	protein insertion into membrane	2/626	11/3318	0.643656	0.999886	0.989819	bamA/secE	2
BP	GO:0090503	RNA phosphodiester bond hydrolysis, exonucleolytic	2/626	11/3318	0.643656	0.999886	0.989819	rnb/rph	2
BP	GO:1904659	glucose transmembrane transport	2/626	11/3318	0.643656	0.999886	0.989819	manY/setC	2
BP	GO:0006635	fatty acid beta-oxidation	3/626	17/3318	0.648597	0.999886	0.989819	fixB/paaF/fadD	3
BP	GO:0009129	pyrimidine nucleoside monophosphate metabolic process	3/626	17/3318	0.648597	0.999886	0.989819	carA/umpH/tdk	3
BP	GO:0009142	nucleoside triphosphate biosynthetic process	3/626	17/3318	0.648597	0.999886	0.989819	guaB/atpH/atpB	3
BP	GO:0009262	deoxyribonucleotide metabolic process	3/626	17/3318	0.648597	0.999886	0.989819	dgt/tdk/mazG	3
BP	GO:0015748	organophosphate ester transport	3/626	17/3318	0.648597	0.999886	0.989819	glpT/mlaA/uhpT	3
BP	GO:0042278	purine nucleoside metabolic process	3/626	17/3318	0.648597	0.999886	0.989819	add/rihB/xdhA	3
BP	GO:0044087	regulation of cellular component biogenesis	3/626	17/3318	0.648597	0.999886	0.989819	sxy/patZ/slmA	3
BP	GO:0046688	response to copper ion	3/626	17/3318	0.648597	0.999886	0.989819	ybaT/cusB/cusA	3
BP	GO:0051302	regulation of cell division	3/626	17/3318	0.648597	0.999886	0.989819	minD/mreB/slmA	3
BP	GO:0033554	cellular response to stress	68/626	373/3318	0.653208	0.999886	0.989819	polB/clcA/rnhB/dnaQ/dinB/yaiP/phoR/lon/recR/rhsD/rusA/entS/fepB/cstA/nagE/ybfE/kdpD/ybjD/trxB/rarA/helD/dinI/mfd/phoQ/purB/narX/puuP/ydeM/add/sodC/ves/pdeD/yebK/ruvC/otsA/yedF/hisA/argT/purN/recA/mazG/recC/tktA/loiP/yggT/mutY/nanK/feoB/glgX/dctA/tag/aldB/yibA/mutM/dinD/ligB/recG/setC/rep/uvrD/recQ/polA/glpK/priA/katG/yjaA/malF/cadB	68
BP	GO:0010038	response to metal ion	10/626	57/3318	0.655036	0.999886	0.989819	ybaT/cusB/cusA/djlC/arnT/argT/evgS/kbp/kup/mgtA	10
BP	GO:0009185	ribonucleoside diphosphate metabolic process	4/626	23/3318	0.655713	0.999886	0.989819	aceE/ppk/eno/mdh	4
BP	GO:0031167	rRNA methylation	4/626	23/3318	0.655713	0.999886	0.989819	rlmH/rlmN/rlmG/rlmB	4
BP	GO:0030030	cell projection organization	15/626	85/3318	0.658465	0.999886	0.989819	lfhA/sfmA/sfmD/ybgQ/elfC/sxy/flgK/flhA/fliH/fliO/ygiL/yqiG/yraI/yhcD/fimD	15
BP	GO:0050790	regulation of catalytic activity	13/626	74/3318	0.660606	0.999886	0.989819	ybeQ/djlC/rarA/hyaD/rne/hipA/yfhM/mzrA/envC/slmA/viaA/rraA/yjcO	13
BP	GO:0044255	cellular lipid metabolic process	35/626	195/3318	0.661926	0.999886	0.989819	fixB/murG/lpxA/gmhB/prpB/prpD/pagP/lipA/fabD/fadR/clsA/paaF/ydiF/fadD/wcaL/cpsG/cpsB/gmm/wcaC/atoA/ais/arnA/arnT/accD/tdcA/yheT/waaC/waaZ/waaJ/waaO/glmU/rffH/cdh/cysQ/opgB	35
BP	GO:0008645	hexose transmembrane transport	5/626	29/3318	0.663353	0.999886	0.989819	manY/fruB/setC/alsA/ytfQ	5
BP	GO:0071806	protein transmembrane transport	5/626	29/3318	0.663353	0.999886	0.989819	gspE/gspJ/secE/gspC/gspD	5
BP	GO:0019751	polyol metabolic process	6/626	35/3318	0.671008	0.999886	0.989819	dhaR/gatA/glpT/glpA/glpK/uxuB	6
BP	GO:0043708	cell adhesion involved in biofilm formation	8/626	47/3318	0.68575	0.999886	0.989819	sfmA/dgcI/pgaC/dgcM/yeeJ/yehA/yfaL/ygiL	8
BP	GO:0006026	aminoglycan catabolic process	3/626	18/3318	0.688373	0.999886	0.989819	mltA/dacB/mpaA	3
BP	GO:0015846	polyamine transport	3/626	18/3318	0.688373	0.999886	0.989819	potH/puuP/plaP	3
BP	GO:0019323	pentose catabolic process	3/626	18/3318	0.688373	0.999886	0.989819	fucA/rpe/xylA	3
BP	GO:0046653	tetrahydrofolate metabolic process	3/626	18/3318	0.688373	0.999886	0.989819	pabC/pabB/folP	3
BP	GO:1901160	primary amino compound metabolic process	3/626	18/3318	0.688373	0.999886	0.989819	tynA/eutC/eutS	3
BP	GO:1901161	primary amino compound catabolic process	3/626	18/3318	0.688373	0.999886	0.989819	tynA/eutC/eutS	3
BP	GO:0002097	tRNA wobble base modification	4/626	24/3318	0.690093	0.999886	0.989819	tilS/cmoM/cmoB/tmcA	4
BP	GO:0006208	pyrimidine nucleobase catabolic process	2/626	12/3318	0.692124	0.999886	0.989819	preA/hyuA	2
BP	GO:0006605	protein targeting	2/626	12/3318	0.692124	0.999886	0.989819	asmA/secE	2
BP	GO:0009173	pyrimidine ribonucleoside monophosphate metabolic process	2/626	12/3318	0.692124	0.999886	0.989819	carA/umpH	2
BP	GO:0009437	carnitine metabolic process	2/626	12/3318	0.692124	0.999886	0.989819	caiD/fixB	2
BP	GO:0015740	C4-dicarboxylate transport	2/626	12/3318	0.692124	0.999886	0.989819	dctA/dcuB	2
BP	GO:0015851	nucleobase transport	2/626	12/3318	0.692124	0.999886	0.989819	uraA/adeP	2
BP	GO:0016485	protein processing	2/626	12/3318	0.692124	0.999886	0.989819	iaaA/hyaD	2
BP	GO:0016999	antibiotic metabolic process	2/626	12/3318	0.692124	0.999886	0.989819	entF/entE	2
BP	GO:0018958	phenol-containing compound metabolic process	2/626	12/3318	0.692124	0.999886	0.989819	entF/entE	2
BP	GO:0019563	glycerol catabolic process	2/626	12/3318	0.692124	0.999886	0.989819	glpA/glpK	2
BP	GO:0030091	protein repair	2/626	12/3318	0.692124	0.999886	0.989819	msrP/yfaE	2
BP	GO:0040007	growth	2/626	12/3318	0.692124	0.999886	0.989819	mrcB/glsA	2
BP	GO:0040008	regulation of growth	2/626	12/3318	0.692124	0.999886	0.989819	mrcB/glsA	2
BP	GO:0040013	negative regulation of locomotion	2/626	12/3318	0.692124	0.999886	0.989819	dgcI/dgcM	2
BP	GO:0043649	dicarboxylic acid catabolic process	2/626	12/3318	0.692124	0.999886	0.989819	garK/garR	2
BP	GO:0046049	UMP metabolic process	2/626	12/3318	0.692124	0.999886	0.989819	carA/umpH	2
BP	GO:0048583	regulation of response to stimulus	2/626	12/3318	0.692124	0.999886	0.989819	rarA/sixA	2
BP	GO:1902201	negative regulation of bacterial-type flagellum-dependent cell motility	2/626	12/3318	0.692124	0.999886	0.989819	dgcI/dgcM	2
BP	GO:2000146	negative regulation of cell motility	2/626	12/3318	0.692124	0.999886	0.989819	dgcI/dgcM	2
BP	GO:0046365	monosaccharide catabolic process	9/626	53/3318	0.692752	0.999886	0.989819	galM/agp/aldA/fruK/fucA/uxaA/rpe/xylA/rhaB	9
BP	GO:0044781	bacterial-type flagellum organization	5/626	30/3318	0.693955	0.999886	0.989819	lfhA/flgK/flhA/fliH/fliO	5
BP	GO:0090501	RNA phosphodiester bond hydrolysis	6/626	36/3318	0.698768	0.999886	0.989819	rnhB/ybeY/rne/rnb/greB/rph	6
BP	GO:2000142	regulation of DNA-templated transcription, initiation	6/626	36/3318	0.698768	0.999886	0.989819	nhaR/cecR/deoR/csgD/hyfR/rpoS	6
BP	GO:0031324	negative regulation of cellular metabolic process	29/626	165/3318	0.699491	0.999886	0.989819	xynR/cecR/deoR/cspD/putA/csgD/fadR/narL/rssB/ydcI/hipA/marA/nemR/purR/lrhA/accD/yfhM/hcaR/ratA/stpA/alaS/crp/mtlR/cpxR/rraA/cytR/nudC/alsR/arcA	29
BP	GO:0006575	cellular modified amino acid metabolic process	9/626	54/3318	0.714906	0.999886	0.989819	caiD/fixB/panB/betB/pabC/chaC/pabB/argG/folP	9
BP	GO:1901361	organic cyclic compound catabolic process	23/626	133/3318	0.716311	0.999886	0.989819	dgt/rnhB/ushA/allD/ybcF/umpH/rne/rnb/tynA/paaF/add/preA/rihB/cas3/mazG/xdhA/hyuA/hofM/yhgH/rph/rhlB/rraA/nudC	23
BP	GO:0051172	negative regulation of nitrogen compound metabolic process	28/626	161/3318	0.719364	0.999886	0.989819	xynR/cecR/deoR/putA/csgD/fadR/narL/rssB/ydcI/hipA/marA/nemR/purR/lrhA/accD/yfhM/hcaR/ratA/stpA/alaS/crp/mtlR/cpxR/rraA/cytR/nudC/alsR/arcA	28
BP	GO:0006165	nucleoside diphosphate phosphorylation	4/626	25/3318	0.721964	0.999886	0.989819	aceE/ppk/eno/mdh	4
BP	GO:0006220	pyrimidine nucleotide metabolic process	4/626	25/3318	0.721964	0.999886	0.989819	carA/umpH/tdk/mazG	4
BP	GO:0016071	mRNA metabolic process	4/626	25/3318	0.721964	0.999886	0.989819	rne/rnb/greB/nudC	4
BP	GO:0019321	pentose metabolic process	4/626	25/3318	0.721964	0.999886	0.989819	fucA/rpe/xylA/lyxK	4
BP	GO:0046939	nucleotide phosphorylation	4/626	25/3318	0.721964	0.999886	0.989819	aceE/ppk/eno/mdh	4
BP	GO:0072524	pyridine-containing compound metabolic process	4/626	25/3318	0.721964	0.999886	0.989819	nadA/nadB/nudC/nnr	4
BP	GO:2001057	reactive nitrogen species metabolic process	4/626	25/3318	0.721964	0.999886	0.989819	narL/narX/msrP/narP	4
BP	GO:0006096	glycolytic process	3/626	19/3318	0.724673	0.999886	0.989819	aceE/eno/mdh	3
BP	GO:0006778	porphyrin-containing compound metabolic process	3/626	19/3318	0.724673	0.999886	0.989819	cyoE/hemF/hemG	3
BP	GO:0006779	porphyrin-containing compound biosynthetic process	3/626	19/3318	0.724673	0.999886	0.989819	cyoE/hemF/hemG	3
BP	GO:0009242	colanic acid biosynthetic process	3/626	19/3318	0.724673	0.999886	0.989819	cpsB/gmd/wcaC	3
BP	GO:0046185	aldehyde catabolic process	3/626	19/3318	0.724673	0.999886	0.989819	gcl/yeiG/glcB	3
BP	GO:0070475	rRNA base methylation	3/626	19/3318	0.724673	0.999886	0.989819	rlmH/rlmN/rlmG	3
BP	GO:0071248	cellular response to metal ion	3/626	19/3318	0.724673	0.999886	0.989819	argT/kup/mgtA	3
BP	GO:0000272	polysaccharide catabolic process	2/626	13/3318	0.735019	0.999886	0.989819	malQ/glgX	2
BP	GO:0001522	pseudouridine synthesis	2/626	13/3318	0.735019	0.999886	0.989819	rluC/truD	2
BP	GO:0006549	isoleucine metabolic process	2/626	13/3318	0.735019	0.999886	0.989819	gcl/ilvE	2
BP	GO:0006573	valine metabolic process	2/626	13/3318	0.735019	0.999886	0.989819	gcl/ilvE	2
BP	GO:0009097	isoleucine biosynthetic process	2/626	13/3318	0.735019	0.999886	0.989819	gcl/ilvE	2
BP	GO:0009099	valine biosynthetic process	2/626	13/3318	0.735019	0.999886	0.989819	gcl/ilvE	2
BP	GO:0015750	pentose transmembrane transport	2/626	13/3318	0.735019	0.999886	0.989819	araG/xylE	2
BP	GO:0019184	nonribosomal peptide biosynthetic process	2/626	13/3318	0.735019	0.999886	0.989819	entF/entE	2
BP	GO:0019220	regulation of phosphate metabolic process	2/626	13/3318	0.735019	0.999886	0.989819	purR/mzrA	2
BP	GO:0019363	pyridine nucleotide biosynthetic process	2/626	13/3318	0.735019	0.999886	0.989819	nadA/nadB	2
BP	GO:0044550	secondary metabolite biosynthetic process	2/626	13/3318	0.735019	0.999886	0.989819	entF/entE	2
BP	GO:0051174	regulation of phosphorus metabolic process	2/626	13/3318	0.735019	0.999886	0.989819	purR/mzrA	2
BP	GO:2000143	negative regulation of DNA-templated transcription, initiation	2/626	13/3318	0.735019	0.999886	0.989819	cecR/deoR	2
BP	GO:0009165	nucleotide biosynthetic process	16/626	95/3318	0.735334	0.999886	0.989819	carA/purK/nadA/purB/tdk/add/purR/accD/purN/guaB/purL/nadB/spoT/atpH/atpB/coaA	16
BP	GO:1901293	nucleoside phosphate biosynthetic process	16/626	95/3318	0.735334	0.999886	0.989819	carA/purK/nadA/purB/tdk/add/purR/accD/purN/guaB/purL/nadB/spoT/atpH/atpB/coaA	16
BP	GO:0090605	submerged biofilm formation	10/626	61/3318	0.740229	0.999886	0.989819	sfmA/dgcI/pgaC/dgcT/dgcM/yeeJ/yehA/yfaL/ygiL/yjaA	10
BP	GO:2000113	negative regulation of cellular macromolecule biosynthetic process	25/626	146/3318	0.741175	0.999886	0.989819	xynR/cecR/deoR/cspD/putA/csgD/fadR/narL/ydcI/hipA/marA/nemR/purR/lrhA/accD/hcaR/ratA/stpA/alaS/crp/mtlR/cpxR/cytR/alsR/arcA	25
BP	GO:0022900	electron transport chain	18/626	107/3318	0.745792	0.999886	0.989819	fixB/rclA/cyoB/cyoA/sdhD/sdhA/dmsA/dsbB/ydhU/torY/yfaE/nuoL/nuoG/hycC/ccp/hemG/sthA/nrfB	18
BP	GO:0010605	negative regulation of macromolecule metabolic process	31/626	180/3318	0.747875	0.999886	0.989819	xynR/cecR/deoR/cspD/putA/csgD/rne/fadR/narL/rssB/rnb/ydcI/hipA/marA/nemR/purR/lrhA/accD/yfhM/hcaR/ratA/stpA/alaS/crp/mtlR/cpxR/rraA/cytR/nudC/alsR/arcA	31
BP	GO:0043603	cellular amide metabolic process	42/626	241/3318	0.748642	0.999886	0.989819	panB/arfB/proS/allD/ybcF/entF/entE/citE/leuS/ybeY/asnB/sucB/bioA/asnS/pabC/chaC/fadD/pabB/aspS/accD/rseD/ratA/alaS/infB/argG/folP/nanK/fusA/yhgF/rbbA/glyS/glyQ/selB/selA/yieK/rfaH/pepQ/hflX/valS/pepA/mpaA/nanS	42
BP	GO:0070887	cellular response to chemical stimulus	24/626	141/3318	0.748868	0.999886	0.989819	clcA/kdpD/trxB/phoQ/narX/paaF/marA/sodC/btuE/ynjA/yeiG/argT/tktA/loiP/yggT/crp/ccp/setC/kup/dsbA/katG/yjaA/cadB/mgtA	24
BP	GO:0034599	cellular response to oxidative stress	5/626	32/3318	0.749267	0.999886	0.989819	trxB/sodC/tktA/katG/yjaA	5
BP	GO:0032787	monocarboxylic acid metabolic process	38/626	219/3318	0.749714	0.999886	0.989819	fixB/aceE/panB/prpB/prpD/gcl/hyi/lipA/bioA/fabD/pabC/fadR/acnA/paaF/maeA/ydiJ/ydiF/fadD/pabB/atoA/accD/murQ/gabT/eno/glcB/uxaA/tdcA/garR/mdh/yheT/gntU/dgoD/fdhF/idnT/idnK/yjhH/uxuB/lgoR	38
BP	GO:0019439	aromatic compound catabolic process	19/626	113/3318	0.75079	0.999886	0.989819	dgt/rnhB/ushA/umpH/rne/rnb/tynA/paaF/add/rihB/cas3/mazG/xdhA/hofM/yhgH/rph/rhlB/rraA/nudC	19
BP	GO:0009119	ribonucleoside metabolic process	4/626	26/3318	0.751341	0.999886	0.989819	add/rihB/queF/xdhA	4
BP	GO:0009636	response to toxic substance	13/626	79/3318	0.753217	0.999886	0.989819	acrB/cusB/cusA/trxB/mdtG/sodC/btuE/ynjA/yedA/yeiG/ccp/mdtL/katG	13
BP	GO:0006402	mRNA catabolic process	3/626	20/3318	0.757582	0.999886	0.989819	rne/rnb/nudC	3
BP	GO:0006650	glycerophospholipid metabolic process	3/626	20/3318	0.757582	0.999886	0.989819	clsA/cdh/cysQ	3
BP	GO:0009894	regulation of catabolic process	3/626	20/3318	0.757582	0.999886	0.989819	dctR/rraA/nudC	3
BP	GO:0042455	ribonucleoside biosynthetic process	3/626	20/3318	0.757582	0.999886	0.989819	add/queF/xdhA	3
BP	GO:0046113	nucleobase catabolic process	3/626	20/3318	0.757582	0.999886	0.989819	preA/xdhA/hyuA	3
BP	GO:0046486	glycerolipid metabolic process	3/626	20/3318	0.757582	0.999886	0.989819	clsA/cdh/cysQ	3
BP	GO:0071805	potassium ion transmembrane transport	3/626	20/3318	0.757582	0.999886	0.989819	kdpB/kup/yjcE	3
BP	GO:0010558	negative regulation of macromolecule biosynthetic process	26/626	153/3318	0.758701	0.999886	0.989819	xynR/cecR/deoR/cspD/putA/csgD/fadR/narL/rssB/ydcI/hipA/marA/nemR/purR/lrhA/accD/hcaR/ratA/stpA/alaS/crp/mtlR/cpxR/cytR/alsR/arcA	26
BP	GO:0032259	methylation	10/626	62/3318	0.759143	0.999886	0.989819	rlmH/miaB/cmoM/rlmN/trmJ/rlmG/yhdJ/trmL/rlmB/hsdM	10
BP	GO:0006996	organelle organization	22/626	131/3318	0.764957	0.999886	0.989819	lfhA/hupB/mukB/matP/helD/flgK/mfd/topA/dbpA/flhA/fliH/fliO/cas3/recC/fusA/recG/maoP/rep/uvrD/recQ/priA/hflX	22
BP	GO:0006629	lipid metabolic process	35/626	204/3318	0.766964	0.999886	0.989819	fixB/murG/lpxA/gmhB/prpB/prpD/pagP/lipA/fabD/fadR/clsA/paaF/ydiF/fadD/wcaL/cpsG/cpsB/gmm/wcaC/atoA/ais/arnA/arnT/accD/tdcA/yheT/waaC/waaZ/waaJ/waaO/glmU/rffH/cdh/cysQ/opgB	35
BP	GO:0048523	negative regulation of cellular process	35/626	204/3318	0.766964	0.999886	0.989819	xynR/cecR/dgcI/deoR/cspD/putA/dgcT/csgD/minD/fadR/narL/rssB/dgcM/ydcI/hipA/marA/nemR/purR/lrhA/accD/yfhM/hcaR/ratA/stpA/alaS/mreB/crp/mtlR/slmA/cpxR/rraA/cytR/nudC/alsR/arcA	35
BP	GO:0009890	negative regulation of biosynthetic process	26/626	154/3318	0.770627	0.999886	0.989819	xynR/cecR/deoR/cspD/putA/csgD/fadR/narL/rssB/ydcI/hipA/marA/nemR/purR/lrhA/accD/hcaR/ratA/stpA/alaS/crp/mtlR/cpxR/cytR/alsR/arcA	26
BP	GO:0031327	negative regulation of cellular biosynthetic process	26/626	154/3318	0.770627	0.999886	0.989819	xynR/cecR/deoR/cspD/putA/csgD/fadR/narL/rssB/ydcI/hipA/marA/nemR/purR/lrhA/accD/hcaR/ratA/stpA/alaS/crp/mtlR/cpxR/cytR/alsR/arcA	26
BP	GO:0022411	cellular component disassembly	6/626	39/3318	0.772334	0.999886	0.989819	arfB/ybeY/fusA/rfaH/hflX/pepA	6
BP	GO:0006413	translational initiation	2/626	14/3318	0.772715	0.999886	0.989819	ratA/infB	2
BP	GO:0051180	vitamin transport	2/626	14/3318	0.772715	0.999886	0.989819	thiP/ulaA	2
BP	GO:0009112	nucleobase metabolic process	8/626	51/3318	0.77327	0.999886	0.989819	carA/allE/allD/add/preA/rihB/xdhA/hyuA	8
BP	GO:0032879	regulation of localization	5/626	33/3318	0.773988	0.999886	0.989819	dgcI/dgcT/dgcM/asmA/gatA	5
BP	GO:0034613	cellular protein localization	5/626	33/3318	0.773988	0.999886	0.989819	bamA/lolB/asmA/secE/tamB	5
BP	GO:0070727	cellular macromolecule localization	5/626	33/3318	0.773988	0.999886	0.989819	bamA/lolB/asmA/secE/tamB	5
BP	GO:0061024	membrane organization	4/626	27/3318	0.778275	0.999886	0.989819	bamA/murJ/mlaA/secE	4
BP	GO:0009892	negative regulation of metabolic process	31/626	183/3318	0.780996	0.999886	0.989819	xynR/cecR/deoR/cspD/putA/csgD/rne/fadR/narL/rssB/rnb/ydcI/hipA/marA/nemR/purR/lrhA/accD/yfhM/hcaR/ratA/stpA/alaS/crp/mtlR/cpxR/rraA/cytR/nudC/alsR/arcA	31
BP	GO:0006760	folic acid-containing compound metabolic process	3/626	21/3318	0.78724	0.999886	0.989819	pabC/pabB/folP	3
BP	GO:0009068	aspartate family amino acid catabolic process	3/626	21/3318	0.78724	0.999886	0.989819	sucB/ansA/tdcA	3
BP	GO:0009081	branched-chain amino acid metabolic process	3/626	21/3318	0.78724	0.999886	0.989819	gcl/ilvE/ilvY	3
BP	GO:0009082	branched-chain amino acid biosynthetic process	3/626	21/3318	0.78724	0.999886	0.989819	gcl/ilvE/ilvY	3
BP	GO:0042558	pteridine-containing compound metabolic process	3/626	21/3318	0.78724	0.999886	0.989819	pabC/pabB/folP	3
BP	GO:0042710	biofilm formation	18/626	110/3318	0.78752	0.999886	0.989819	xynR/tomB/sfmA/dgcI/bssR/pgaC/pgaA/dgcT/csgD/dgcM/hipA/tqsA/yeeJ/yehA/yfaL/yggN/ygiL/yjaA	18
BP	GO:0098630	aggregation of unicellular organisms	18/626	110/3318	0.78752	0.999886	0.989819	xynR/tomB/sfmA/dgcI/bssR/pgaC/pgaA/dgcT/csgD/dgcM/hipA/tqsA/yeeJ/yehA/yfaL/yggN/ygiL/yjaA	18
BP	GO:0098743	cell aggregation	18/626	110/3318	0.78752	0.999886	0.989819	xynR/tomB/sfmA/dgcI/bssR/pgaC/pgaA/dgcT/csgD/dgcM/hipA/tqsA/yeeJ/yehA/yfaL/yggN/ygiL/yjaA	18
BP	GO:0048519	negative regulation of biological process	38/626	223/3318	0.789564	0.999886	0.989819	xynR/glsA/cecR/dgcI/deoR/cspD/putA/dgcT/csgD/rne/minD/fadR/narL/rssB/rnb/dgcM/ydcI/hipA/marA/nemR/purR/lrhA/accD/yfhM/hcaR/ratA/stpA/alaS/mreB/crp/mtlR/slmA/cpxR/rraA/cytR/nudC/alsR/arcA	38
BP	GO:0008654	phospholipid biosynthetic process	9/626	58/3318	0.792798	0.999886	0.989819	lpxA/pagP/clsA/fadD/arnA/arnT/glmU/cdh/cysQ	9
BP	GO:0008610	lipid biosynthetic process	25/626	151/3318	0.800575	0.999886	0.989819	lpxA/gmhB/pagP/lipA/fabD/fadR/clsA/fadD/wcaL/cpsG/cpsB/gmm/wcaC/arnA/arnT/accD/yheT/waaC/waaZ/waaJ/waaO/glmU/rffH/cdh/cysQ	25
BP	GO:0006972	hyperosmotic response	2/626	15/3318	0.805644	0.999886	0.989819	cpsB/yggT	2
BP	GO:0009130	pyrimidine nucleoside monophosphate biosynthetic process	2/626	15/3318	0.805644	0.999886	0.989819	carA/tdk	2
BP	GO:0015721	bile acid and bile salt transport	2/626	15/3318	0.805644	0.999886	0.989819	acrB/mdtC	2
BP	GO:0017004	cytochrome complex assembly	2/626	15/3318	0.805644	0.999886	0.989819	sdhD/ccmF	2
BP	GO:0044011	single-species biofilm formation on inanimate substrate	2/626	15/3318	0.805644	0.999886	0.989819	dgcM/yjaA	2
BP	GO:0034310	primary alcohol catabolic process	3/626	22/3318	0.813826	0.999886	0.989819	gcl/eutC/eutS	3
BP	GO:0051270	regulation of cellular component movement	3/626	22/3318	0.813826	0.999886	0.989819	dgcI/dgcT/dgcM	3
BP	GO:0006353	DNA-templated transcription, termination	4/626	29/3318	0.825168	0.999886	0.989819	ybeY/rho/rfaH/pepA	4
BP	GO:0009132	nucleoside diphosphate metabolic process	4/626	29/3318	0.825168	0.999886	0.989819	aceE/ppk/eno/mdh	4
BP	GO:0019637	organophosphate metabolic process	49/626	289/3318	0.828152	0.999886	0.989819	mog/carA/aceE/dgt/lpxA/ushA/ybcF/purK/citE/pagP/umpH/sucB/nadA/moaC/moaD/purB/tdk/clsA/add/purR/fadD/zwf/glpA/arnA/arnT/accD/talA/purN/ppk/guaB/purL/nadB/eno/mazG/tktA/mdh/rpe/spoT/glmS/glmU/atpH/atpB/cdh/glpK/coaA/nudC/phnM/nnr/cysQ	49
BP	GO:0043709	cell adhesion involved in single-species biofilm formation	6/626	42/3318	0.831597	0.999886	0.989819	sfmA/dgcI/dgcM/yehA/yfaL/ygiL	6
BP	GO:0006580	ethanolamine metabolic process	2/626	16/3318	0.834259	0.999886	0.989819	eutC/eutS	2
BP	GO:0006886	intracellular protein transport	2/626	16/3318	0.834259	0.999886	0.989819	asmA/secE	2
BP	GO:0042439	ethanolamine-containing compound metabolic process	2/626	16/3318	0.834259	0.999886	0.989819	eutC/eutS	2
BP	GO:0045017	glycerolipid biosynthetic process	2/626	16/3318	0.834259	0.999886	0.989819	clsA/cysQ	2
BP	GO:0046336	ethanolamine catabolic process	2/626	16/3318	0.834259	0.999886	0.989819	eutC/eutS	2
BP	GO:0046474	glycerophospholipid biosynthetic process	2/626	16/3318	0.834259	0.999886	0.989819	clsA/cysQ	2
BP	GO:0046907	intracellular transport	2/626	16/3318	0.834259	0.999886	0.989819	asmA/secE	2
BP	GO:0042908	xenobiotic transport	5/626	36/3318	0.836959	0.999886	0.989819	acrB/mdtG/mdtC/acrF/mdtL	5
BP	GO:0015949	nucleobase-containing small molecule interconversion	3/626	23/3318	0.837543	0.999886	0.989819	dgt/add/spoT	3
BP	GO:0044780	bacterial-type flagellum assembly	3/626	23/3318	0.837543	0.999886	0.989819	lfhA/flgK/flhA	3
BP	GO:0006644	phospholipid metabolic process	9/626	61/3318	0.840072	0.999886	0.989819	lpxA/pagP/clsA/fadD/arnA/arnT/glmU/cdh/cysQ	9
BP	GO:0009061	anaerobic respiration	9/626	61/3318	0.840072	0.999886	0.989819	sdhA/dmsA/acnA/torY/glpA/mdh/ccp/nrfB/dcuB	9
BP	GO:0019318	hexose metabolic process	9/626	61/3318	0.840072	0.999886	0.989819	galM/agp/aldA/maeA/zwf/fruK/fucA/galR/rhaB	9
BP	GO:0044010	single-species biofilm formation	13/626	86/3318	0.851754	0.999886	0.989819	xynR/tomB/sfmA/dgcI/bssR/dgcT/csgD/dgcM/hipA/yehA/yfaL/ygiL/yjaA	13
BP	GO:0051703	biological process involved in intraspecies interaction between organisms	13/626	86/3318	0.851754	0.999886	0.989819	xynR/tomB/sfmA/dgcI/bssR/dgcT/csgD/dgcM/hipA/yehA/yfaL/ygiL/yjaA	13
BP	GO:1901605	alpha-amino acid metabolic process	31/626	191/3318	0.854776	0.999886	0.989819	carA/glsA/gcl/ybcF/asnB/speF/sucB/nadA/putA/hinT/tynA/ydcR/astB/gdhA/ansA/hisA/hemF/aegA/purL/nadB/gabT/gcvT/speA/speC/tdcA/argG/selB/selA/glmS/ilvE/metB	31
BP	GO:0090609	single-species submerged biofilm formation	8/626	56/3318	0.855941	0.999886	0.989819	sfmA/dgcI/dgcT/dgcM/yehA/yfaL/ygiL/yjaA	8
BP	GO:0033013	tetrapyrrole metabolic process	3/626	24/3318	0.858608	0.999886	0.989819	cyoE/hemF/hemG	3
BP	GO:0033014	tetrapyrrole biosynthetic process	3/626	24/3318	0.858608	0.999886	0.989819	cyoE/hemF/hemG	3
BP	GO:0090502	RNA phosphodiester bond hydrolysis, endonucleolytic	3/626	24/3318	0.858608	0.999886	0.989819	rnhB/ybeY/rne	3
BP	GO:0001101	response to acid chemical	2/626	17/3318	0.859014	0.999886	0.989819	speF/dctR	2
BP	GO:0002098	tRNA wobble uridine modification	2/626	17/3318	0.859014	0.999886	0.989819	cmoM/cmoB	2
BP	GO:0006113	fermentation	2/626	17/3318	0.859014	0.999886	0.989819	mdh/creC	2
BP	GO:0043173	nucleotide salvage	2/626	17/3318	0.859014	0.999886	0.989819	tdk/add	2
BP	GO:1901334	lactone metabolic process	2/626	17/3318	0.859014	0.999886	0.989819	entF/entE	2
BP	GO:0044267	cellular protein metabolic process	57/626	339/3318	0.863334	0.999886	0.989819	mog/degP/glnD/arfB/proS/phoR/lon/citC/dpiB/lipA/leuS/ybeY/kdpD/moaC/moaD/asnS/hyaD/phoQ/narX/rssB/hipA/aspS/msrP/ccmF/ftp/rcsD/yfaE/arnT/elaD/accD/sixA/evgS/ppk/yfhM/rseD/patZ/ratA/alaS/barA/mzrA/infB/arcB/fusA/envZ/yhgF/rbbA/glyS/glyQ/selB/selA/glmS/rfaH/yjaB/dcuS/hflX/valS/creC	57
BP	GO:0006206	pyrimidine nucleobase metabolic process	4/626	31/3318	0.863541	0.999886	0.989819	carA/preA/rihB/hyuA	4
BP	GO:0140115	export across plasma membrane	4/626	31/3318	0.863541	0.999886	0.989819	cydD/mdtG/yddG/mdtL	4
BP	GO:0001558	regulation of cell growth	1/626	10/3318	0.876799	0.999886	0.989819	mrcB	1
BP	GO:0006089	lactate metabolic process	1/626	10/3318	0.876799	0.999886	0.989819	ydiJ	1
BP	GO:0006222	UMP biosynthetic process	1/626	10/3318	0.876799	0.999886	0.989819	carA	1
BP	GO:0006768	biotin metabolic process	1/626	10/3318	0.876799	0.999886	0.989819	bioA	1
BP	GO:0009102	biotin biosynthetic process	1/626	10/3318	0.876799	0.999886	0.989819	bioA	1
BP	GO:0009174	pyrimidine ribonucleoside monophosphate biosynthetic process	1/626	10/3318	0.876799	0.999886	0.989819	carA	1
BP	GO:0016049	cell growth	1/626	10/3318	0.876799	0.999886	0.989819	mrcB	1
BP	GO:0019344	cysteine biosynthetic process	1/626	10/3318	0.876799	0.999886	0.989819	metB	1
BP	GO:0019634	organic phosphonate metabolic process	1/626	10/3318	0.876799	0.999886	0.989819	phnM	1
BP	GO:0019860	uracil metabolic process	1/626	10/3318	0.876799	0.999886	0.989819	preA	1
BP	GO:0030641	regulation of cellular pH	1/626	10/3318	0.876799	0.999886	0.989819	yjcE	1
BP	GO:0046416	D-amino acid metabolic process	1/626	10/3318	0.876799	0.999886	0.989819	hinT	1
BP	GO:0065002	intracellular protein transmembrane transport	1/626	10/3318	0.876799	0.999886	0.989819	secE	1
BP	GO:0072337	modified amino acid transport	3/626	25/3318	0.877241	0.999886	0.989819	cydD/tcyN/yehW	3
BP	GO:0010629	negative regulation of gene expression	6/626	45/3318	0.877831	0.999886	0.989819	rne/rnb/accD/ratA/stpA/nudC	6
BP	GO:0006006	glucose metabolic process	4/626	32/3318	0.879866	0.999886	0.989819	galM/agp/maeA/zwf	4
BP	GO:0006857	oligopeptide transport	4/626	32/3318	0.879866	0.999886	0.989819	cydD/oppA/ydeE/dtpA	4
BP	GO:0043094	cellular metabolic compound salvage	4/626	32/3318	0.879866	0.999886	0.989819	dgt/tdk/add/xdhA	4
BP	GO:0009409	response to cold	2/626	18/3318	0.880344	0.999886	0.989819	ves/otsA	2
BP	GO:0019405	alditol catabolic process	2/626	18/3318	0.880344	0.999886	0.989819	glpA/glpK	2
BP	GO:0009073	aromatic amino acid family biosynthetic process	3/626	26/3318	0.893663	0.999886	0.989819	pabC/pabB/hisA	3
BP	GO:0009072	aromatic amino acid family metabolic process	4/626	33/3318	0.89447	0.999886	0.989819	pabC/tynA/pabB/hisA	4
BP	GO:0006928	movement of cell or subcellular component	11/626	78/3318	0.89507	0.999886	0.989819	dgcI/dgcT/flgK/chaC/dgcM/fliF/fliH/fliO/plaP/preA/recA	11
BP	GO:0046112	nucleobase biosynthetic process	2/626	19/3318	0.898659	0.999886	0.989819	carA/add	2
BP	GO:1902021	regulation of bacterial-type flagellum-dependent cell motility	2/626	19/3318	0.898659	0.999886	0.989819	dgcI/dgcM	2
BP	GO:0006109	regulation of carbohydrate metabolic process	1/626	11/3318	0.900113	0.999886	0.989819	dctR	1
BP	GO:0006885	regulation of pH	1/626	11/3318	0.900113	0.999886	0.989819	yjcE	1
BP	GO:0030004	cellular monovalent inorganic cation homeostasis	1/626	11/3318	0.900113	0.999886	0.989819	yjcE	1
BP	GO:0031460	glycine betaine transport	1/626	11/3318	0.900113	0.999886	0.989819	yehW	1
BP	GO:0044409	entry into host	1/626	11/3318	0.900113	0.999886	0.989819	intF	1
BP	GO:0046718	viral entry into host cell	1/626	11/3318	0.900113	0.999886	0.989819	intF	1
BP	GO:0006090	pyruvate metabolic process	4/626	34/3318	0.907493	0.999886	0.989819	aceE/maeA/eno/mdh	4
BP	GO:0031554	regulation of DNA-templated transcription, termination	3/626	27/3318	0.908086	0.999886	0.989819	ybeY/rfaH/pepA	3
BP	GO:0016043	cellular component organization	76/626	455/3318	0.910294	0.999886	0.989819	mraY/ftsW/murG/murC/ftsQ/zapD/mrcB/bamA/arfB/lfhA/ampG/hupB/mscK/sfmA/sfmD/dacA/ybeY/ybgQ/sdhD/mukB/ssuD/elfC/matP/sxy/helD/murJ/flgK/rne/ldtC/mfd/minD/topA/dbpA/patD/mepH/ydiF/flhA/fliH/fliO/wcaL/wcaC/yeiG/rihB/ccmF/mlaA/eutS/guaB/patZ/cas3/ppnN/mltA/recC/ygiL/yqiG/bacA/yraI/dacB/yhcD/fusA/mrcA/slmA/recG/glmU/maoP/rep/uvrD/recQ/rfaH/rraA/priA/secE/hflX/pepA/fimD/ycjG/mpaA	76
BP	GO:0019748	secondary metabolic process	2/626	20/3318	0.914334	0.999886	0.989819	entF/entE	2
BP	GO:0035442	dipeptide transmembrane transport	2/626	20/3318	0.914334	0.999886	0.989819	ydeE/dtpA	2
BP	GO:0006568	tryptophan metabolic process	1/626	12/3318	0.919021	0.999886	0.989819	hisA	1
BP	GO:0006586	indolalkylamine metabolic process	1/626	12/3318	0.919021	0.999886	0.989819	hisA	1
BP	GO:0015697	quaternary ammonium group transport	1/626	12/3318	0.919021	0.999886	0.989819	yehW	1
BP	GO:0015838	amino-acid betaine transport	1/626	12/3318	0.919021	0.999886	0.989819	yehW	1
BP	GO:0015886	heme transport	1/626	12/3318	0.919021	0.999886	0.989819	ccmF	1
BP	GO:0042430	indole-containing compound metabolic process	1/626	12/3318	0.919021	0.999886	0.989819	hisA	1
BP	GO:0055067	monovalent inorganic cation homeostasis	1/626	12/3318	0.919021	0.999886	0.989819	yjcE	1
BP	GO:0035672	oligopeptide transmembrane transport	3/626	28/3318	0.920715	0.999886	0.989819	cydD/ydeE/dtpA	3
BP	GO:0043244	regulation of protein-containing complex disassembly	3/626	28/3318	0.920715	0.999886	0.989819	ybeY/rfaH/pepA	3
BP	GO:0072527	pyrimidine-containing compound metabolic process	8/626	62/3318	0.921193	0.999886	0.989819	carA/dgt/umpH/tdk/preA/rihB/mazG/hyuA	8
BP	GO:0048870	cell motility	9/626	69/3318	0.925532	0.999886	0.989819	dgcI/flgK/chaC/dgcM/fliF/fliH/fliO/plaP/recA	9
BP	GO:0051674	localization of cell	9/626	69/3318	0.925532	0.999886	0.989819	dgcI/flgK/chaC/dgcM/fliF/fliH/fliO/plaP/recA	9
BP	GO:0006221	pyrimidine nucleotide biosynthetic process	2/626	21/3318	0.927712	0.999886	0.989819	carA/tdk	2
BP	GO:0019058	viral life cycle	2/626	21/3318	0.927712	0.999886	0.989819	intF/nfrA	2
BP	GO:0042938	dipeptide transport	2/626	21/3318	0.927712	0.999886	0.989819	ydeE/dtpA	2
BP	GO:0044403	biological process involved in symbiotic interaction	2/626	21/3318	0.927712	0.999886	0.989819	intF/nfrA	2
BP	GO:0046174	polyol catabolic process	2/626	21/3318	0.927712	0.999886	0.989819	glpA/glpK	2
BP	GO:2000145	regulation of cell motility	2/626	21/3318	0.927712	0.999886	0.989819	dgcI/dgcM	2
BP	GO:0043604	amide biosynthetic process	30/626	197/3318	0.927968	0.999886	0.989819	panB/arfB/proS/entF/entE/leuS/ybeY/asnB/bioA/asnS/pabC/pabB/aspS/accD/rseD/ratA/alaS/infB/argG/folP/fusA/yhgF/rbbA/glyS/glyQ/selB/selA/rfaH/hflX/valS	30
BP	GO:0009066	aspartate family amino acid metabolic process	8/626	63/3318	0.929133	0.999886	0.989819	asnB/sucB/nadA/ansA/nadB/tdcA/ilvE/metB	8
BP	GO:0032984	protein-containing complex disassembly	4/626	36/3318	0.929334	0.999886	0.989819	arfB/ybeY/rfaH/pepA	4
BP	GO:0010033	response to organic substance	6/626	50/3318	0.931132	0.999886	0.989819	mdtG/marA/yeiG/barA/tktA/aldB	6
BP	GO:0032269	negative regulation of cellular protein metabolic process	3/626	29/3318	0.931739	0.999886	0.989819	accD/yfhM/ratA	3
BP	GO:0043086	negative regulation of catalytic activity	3/626	29/3318	0.931739	0.999886	0.989819	hipA/yfhM/rraA	3
BP	GO:0051128	regulation of cellular component organization	7/626	57/3318	0.933536	0.999886	0.989819	mrcB/ybeY/sxy/patZ/slmA/rfaH/pepA	7
BP	GO:0009220	pyrimidine ribonucleotide biosynthetic process	1/626	13/3318	0.934355	0.999886	0.989819	carA	1
BP	GO:0009263	deoxyribonucleotide biosynthetic process	1/626	13/3318	0.934355	0.999886	0.989819	tdk	1
BP	GO:0019856	pyrimidine nucleobase biosynthetic process	1/626	13/3318	0.934355	0.999886	0.989819	carA	1
BP	GO:0034214	protein hexamerization	1/626	13/3318	0.934355	0.999886	0.989819	eutS	1
BP	GO:0043163	cell envelope organization	1/626	13/3318	0.934355	0.999886	0.989819	bamA	1
BP	GO:0043165	Gram-negative-bacterium-type cell outer membrane assembly	1/626	13/3318	0.934355	0.999886	0.989819	bamA	1
BP	GO:0044091	membrane biogenesis	1/626	13/3318	0.934355	0.999886	0.989819	bamA	1
BP	GO:0044273	sulfur compound catabolic process	1/626	13/3318	0.934355	0.999886	0.989819	chaC	1
BP	GO:0051052	regulation of DNA metabolic process	1/626	13/3318	0.934355	0.999886	0.989819	rarA	1
BP	GO:0071709	membrane assembly	1/626	13/3318	0.934355	0.999886	0.989819	bamA	1
BP	GO:0006518	peptide metabolic process	27/626	181/3318	0.935778	0.999886	0.989819	arfB/proS/entF/entE/leuS/ybeY/asnS/chaC/aspS/accD/rseD/ratA/alaS/infB/fusA/yhgF/rbbA/glyS/glyQ/selB/selA/rfaH/pepQ/hflX/valS/pepA/mpaA	27
BP	GO:0006081	cellular aldehyde metabolic process	6/626	51/3318	0.938911	0.999886	0.989819	gcl/hyi/acnA/yeiG/glcB/garR	6
BP	GO:0072525	pyridine-containing compound biosynthetic process	2/626	22/3318	0.939101	0.999886	0.989819	nadA/nadB	2
BP	GO:1901616	organic hydroxy compound catabolic process	6/626	52/3318	0.945898	0.999886	0.989819	gcl/ydiJ/glpA/eutC/eutS/glpK	6
BP	GO:0044085	cellular component biogenesis	51/626	324/3318	0.946296	0.999886	0.989819	mraY/ftsW/murG/murC/ftsQ/zapD/mrcB/bamA/lfhA/sfmD/dacA/rlmH/ybeY/ybgQ/sdhD/ssuD/elfC/sxy/murJ/flgK/rne/rluC/ldtC/minD/dbpA/rlhA/patD/ydiF/flhA/yeiG/rihB/ccmF/eutS/guaB/rlmN/patZ/cas3/ppnN/yqiG/bacA/rlmG/dacB/yhcD/mrcA/envC/slmA/rph/glmU/rraA/rlmB/fimD	51
BP	GO:0006094	gluconeogenesis	1/626	14/3318	0.946789	0.999886	0.989819	maeA	1
BP	GO:0006567	threonine catabolic process	1/626	14/3318	0.946789	0.999886	0.989819	tdcA	1
BP	GO:0009071	serine family amino acid catabolic process	1/626	14/3318	0.946789	0.999886	0.989819	gcvT	1
BP	GO:0019319	hexose biosynthetic process	1/626	14/3318	0.946789	0.999886	0.989819	maeA	1
BP	GO:0019740	nitrogen utilization	1/626	14/3318	0.946789	0.999886	0.989819	glnD	1
BP	GO:0005996	monosaccharide metabolic process	13/626	98/3318	0.946952	0.999886	0.989819	galM/agp/aldA/maeA/zwf/fruK/fucA/galR/uxaA/rpe/xylA/lyxK/rhaB	13
BP	GO:0090407	organophosphate biosynthetic process	28/626	190/3318	0.947957	0.999886	0.989819	mog/carA/lpxA/purK/pagP/nadA/moaC/moaD/purB/tdk/clsA/add/purR/fadD/arnA/arnT/accD/purN/guaB/purL/nadB/spoT/glmU/atpH/atpB/cdh/coaA/cysQ	28
BP	GO:0040012	regulation of locomotion	2/626	23/3318	0.948773	0.999886	0.989819	dgcI/dgcM	2
BP	GO:0046618	xenobiotic export	2/626	23/3318	0.948773	0.999886	0.989819	mdtG/mdtL	2
BP	GO:1990961	xenobiotic detoxification by transmembrane export across the plasma membrane	2/626	23/3318	0.948773	0.999886	0.989819	mdtG/mdtL	2
BP	GO:0046164	alcohol catabolic process	5/626	46/3318	0.952151	0.999886	0.989819	gcl/glpA/eutC/eutS/glpK	5
BP	GO:0006412	translation	21/626	150/3318	0.956219	0.999886	0.989819	arfB/proS/leuS/ybeY/asnS/aspS/accD/rseD/ratA/alaS/infB/fusA/yhgF/rbbA/glyS/glyQ/selB/selA/rfaH/hflX/valS	21
BP	GO:0010124	phenylacetate catabolic process	1/626	15/3318	0.956871	0.999886	0.989819	paaF	1
BP	GO:0051129	negative regulation of cellular component organization	1/626	15/3318	0.956871	0.999886	0.989819	slmA	1
BP	GO:0042537	benzene-containing compound metabolic process	3/626	32/3318	0.956894	0.999886	0.989819	pabC/paaF/pabB	3
BP	GO:0051248	negative regulation of protein metabolic process	3/626	32/3318	0.956894	0.999886	0.989819	accD/yfhM/ratA	3
BP	GO:0009070	serine family amino acid biosynthetic process	2/626	24/3318	0.95697	0.999886	0.989819	selA/metB	2
BP	GO:0001539	cilium or flagellum-dependent cell motility	7/626	61/3318	0.958244	0.999886	0.989819	dgcI/flgK/chaC/dgcM/fliF/fliH/fliO	7
BP	GO:0097588	archaeal or bacterial-type flagellum-dependent cell motility	7/626	61/3318	0.958244	0.999886	0.989819	dgcI/flgK/chaC/dgcM/fliF/fliH/fliO	7
BP	GO:0043043	peptide biosynthetic process	23/626	163/3318	0.958783	0.999886	0.989819	arfB/proS/entF/entE/leuS/ybeY/asnS/aspS/accD/rseD/ratA/alaS/infB/fusA/yhgF/rbbA/glyS/glyQ/selB/selA/rfaH/hflX/valS	23
BP	GO:0051604	protein maturation	4/626	40/3318	0.959636	0.999886	0.989819	lipA/iaaA/hyaD/ydeM	4
BP	GO:0042221	response to chemical	59/626	377/3318	0.963435	0.999886	0.989819	mrcB/clcA/rclA/acrB/ybaT/cusB/cusA/entS/djlC/speF/kdpD/modA/trxB/mdtG/phoQ/narX/paaF/tehA/hipA/marA/sodC/btuE/ynjA/fliO/yedA/msrP/yeiG/arnA/arnT/argT/evgS/rlmN/kbp/barA/tktA/loiP/yggT/bacA/dacB/crp/tsgA/mrcA/dctR/ccp/aldB/yibA/setC/mdtL/kup/dsbA/uspD/priA/katG/rpoB/rpoC/yjaA/mdtO/cadB/mgtA	59
BP	GO:0017148	negative regulation of translation	2/626	25/3318	0.963902	0.999886	0.989819	accD/ratA	2
BP	GO:0006555	methionine metabolic process	1/626	16/3318	0.965045	0.999886	0.989819	metB	1
BP	GO:0009086	methionine biosynthetic process	1/626	16/3318	0.965045	0.999886	0.989819	metB	1
BP	GO:0061077	chaperone-mediated protein folding	3/626	34/3318	0.968522	0.999886	0.989819	degP/oppA/yraI	3
BP	GO:0016032	viral process	2/626	26/3318	0.969756	0.999886	0.989819	intF/nfrA	2
BP	GO:0034249	negative regulation of cellular amide metabolic process	2/626	26/3318	0.969756	0.999886	0.989819	accD/ratA	2
BP	GO:1901661	quinone metabolic process	2/626	26/3318	0.969756	0.999886	0.989819	menD/ubiT	2
BP	GO:1901663	quinone biosynthetic process	2/626	26/3318	0.969756	0.999886	0.989819	menD/ubiT	2
BP	GO:0034309	primary alcohol biosynthetic process	1/626	17/3318	0.971672	0.999886	0.989819	adhE	1
BP	GO:0052126	movement in host environment	1/626	17/3318	0.971672	0.999886	0.989819	intF	1
BP	GO:0009069	serine family amino acid metabolic process	4/626	43/3318	0.973913	0.999886	0.989819	gcvT/selB/selA/metB	4
BP	GO:0042181	ketone biosynthetic process	2/626	27/3318	0.974689	0.999886	0.989819	menD/ubiT	2
BP	GO:0006534	cysteine metabolic process	1/626	18/3318	0.977044	0.999886	0.989819	metB	1
BP	GO:0009067	aspartate family amino acid biosynthetic process	3/626	36/3318	0.977142	0.999886	0.989819	asnB/ilvE/metB	3
BP	GO:0071973	bacterial-type flagellum-dependent cell motility	6/626	59/3318	0.977821	0.999886	0.989819	dgcI/flgK/chaC/dgcM/fliF/fliH	6
BP	GO:0000027	ribosomal large subunit assembly	2/626	28/3318	0.978841	0.999886	0.989819	dbpA/cas3	2
BP	GO:0042273	ribosomal large subunit biogenesis	2/626	28/3318	0.978841	0.999886	0.989819	dbpA/cas3	2
BP	GO:1901698	response to nitrogen compound	2/626	28/3318	0.978841	0.999886	0.989819	narX/tktA	2
BP	GO:0006066	alcohol metabolic process	10/626	88/3318	0.980404	0.999886	0.989819	gcl/dhaR/adhE/gatA/glpT/glpA/eutC/eutS/glpK/uxuB	10
BP	GO:0072528	pyrimidine-containing compound biosynthetic process	3/626	37/3318	0.980559	0.999886	0.989819	carA/dgt/tdk	3
BP	GO:0006743	ubiquinone metabolic process	1/626	19/3318	0.981398	0.999886	0.989819	ubiT	1
BP	GO:0006744	ubiquinone biosynthetic process	1/626	19/3318	0.981398	0.999886	0.989819	ubiT	1
BP	GO:0051701	biological process involved in interaction with host	1/626	19/3318	0.981398	0.999886	0.989819	intF	1
BP	GO:0040011	locomotion	9/626	82/3318	0.982274	0.999886	0.989819	dgcI/flgK/chaC/dgcM/fliF/fliH/fliO/plaP/recA	9
BP	GO:0044092	negative regulation of molecular function	3/626	38/3318	0.983486	0.999886	0.989819	hipA/yfhM/rraA	3
BP	GO:0006553	lysine metabolic process	1/626	20/3318	0.984928	0.999886	0.989819	sucB	1
BP	GO:0006566	threonine metabolic process	1/626	20/3318	0.984928	0.999886	0.989819	tdcA	1
BP	GO:0046165	alcohol biosynthetic process	1/626	20/3318	0.984928	0.999886	0.989819	adhE	1
BP	GO:0046364	monosaccharide biosynthetic process	1/626	20/3318	0.984928	0.999886	0.989819	maeA	1
BP	GO:0046417	chorismate metabolic process	1/626	20/3318	0.984928	0.999886	0.989819	ubiT	1
BP	GO:1901607	alpha-amino acid biosynthetic process	13/626	111/3318	0.985558	0.999886	0.989819	carA/glsA/gcl/asnB/putA/gdhA/hisA/aegA/gabT/argG/selA/ilvE/metB	13
BP	GO:1901617	organic hydroxy compound biosynthetic process	3/626	39/3318	0.985989	0.999886	0.989819	entF/entE/adhE	3
BP	GO:0034308	primary alcohol metabolic process	4/626	48/3318	0.987732	0.999886	0.989819	gcl/adhE/eutC/eutS	4
BP	GO:0042254	ribosome biogenesis	11/626	99/3318	0.987805	0.999886	0.989819	rlmH/ybeY/rne/rluC/dbpA/rlhA/rlmN/cas3/rlmG/rph/rlmB	11
BP	GO:0022613	ribonucleoprotein complex biogenesis	11/626	100/3318	0.989127	0.999886	0.989819	rlmH/ybeY/rne/rluC/dbpA/rlhA/rlmN/cas3/rlmG/rph/rlmB	11
BP	GO:0010243	response to organonitrogen compound	1/626	22/3318	0.990108	0.999886	0.989819	tktA	1
BP	GO:0042364	water-soluble vitamin biosynthetic process	6/626	65/3318	0.990182	0.999886	0.989819	panB/bioA/pabC/pabB/ribB/folP	6
BP	GO:0009110	vitamin biosynthetic process	6/626	66/3318	0.991463	0.999886	0.989819	panB/bioA/pabC/pabB/ribB/folP	6
BP	GO:0008652	cellular amino acid biosynthetic process	17/626	143/3318	0.991812	0.999886	0.989819	carA/glsA/gcl/asnB/putA/pabC/gdhA/pabB/hisA/hisI/aegA/gabT/argG/selA/ilvE/ilvY/metB	17
BP	GO:0016053	organic acid biosynthetic process	27/626	209/3318	0.992927	0.999886	0.989819	carA/panB/glsA/gcl/lipA/asnB/nadA/bioA/putA/fabD/pabC/fadR/gdhA/pabB/yedP/hisA/hisI/accD/aegA/gabT/argG/folP/yheT/selA/ilvE/ilvY/metB	27
BP	GO:0065003	protein-containing complex assembly	16/626	138/3318	0.993095	0.999886	0.989819	sdhD/ssuD/rne/dbpA/patD/ydiF/yeiG/rihB/ccmF/eutS/guaB/patZ/cas3/ppnN/slmA/rraA	16
BP	GO:0006457	protein folding	4/626	52/3318	0.99343	0.999886	0.989819	degP/dsbB/oppA/yraI	4
BP	GO:0022607	cellular component assembly	30/626	230/3318	0.994115	0.999886	0.989819	ftsQ/zapD/bamA/lfhA/sfmD/ybgQ/sdhD/ssuD/elfC/sxy/flgK/rne/minD/dbpA/patD/ydiF/flhA/yeiG/rihB/ccmF/eutS/guaB/patZ/cas3/ppnN/yqiG/yhcD/slmA/rraA/fimD	30
BP	GO:0000097	sulfur amino acid biosynthetic process	1/626	25/3318	0.994742	0.999886	0.989819	metB	1
BP	GO:1901615	organic hydroxy compound metabolic process	13/626	121/3318	0.995255	0.999886	0.989819	gcl/entF/entE/dhaR/adhE/ydiJ/gatA/glpT/glpA/eutC/eutS/glpK/uxuB	13
BP	GO:0046394	carboxylic acid biosynthetic process	26/626	208/3318	0.995655	0.999886	0.989819	carA/panB/glsA/gcl/lipA/asnB/nadA/bioA/putA/fabD/pabC/fadR/gdhA/pabB/hisA/hisI/accD/aegA/gabT/argG/folP/yheT/selA/ilvE/ilvY/metB	26
BP	GO:0006935	chemotaxis	1/626	26/3318	0.995742	0.999886	0.989819	fliO	1
BP	GO:0042274	ribosomal small subunit biogenesis	1/626	26/3318	0.995742	0.999886	0.989819	ybeY	1
BP	GO:0042330	taxis	1/626	26/3318	0.995742	0.999886	0.989819	fliO	1
BP	GO:0043933	protein-containing complex subunit organization	20/626	171/3318	0.996452	0.999886	0.989819	arfB/ybeY/sdhD/ssuD/rne/dbpA/patD/ydiF/yeiG/rihB/ccmF/eutS/guaB/patZ/cas3/ppnN/slmA/rfaH/rraA/pepA	20
BP	GO:0042178	xenobiotic catabolic process	1/626	27/3318	0.996552	0.999886	0.989819	paaF	1
BP	GO:0042180	cellular ketone metabolic process	3/626	52/3318	0.998485	0.999886	0.989819	fadR/menD/ubiT	3
BP	GO:0006805	xenobiotic metabolic process	1/626	31/3318	0.998518	0.999886	0.989819	paaF	1
BP	GO:0071466	cellular response to xenobiotic stimulus	1/626	31/3318	0.998518	0.999886	0.989819	paaF	1
BP	GO:0006767	water-soluble vitamin metabolic process	6/626	78/3318	0.998523	0.999886	0.989819	panB/bioA/pabC/pabB/ribB/folP	6
BP	GO:0006766	vitamin metabolic process	6/626	79/3318	0.998731	0.999886	0.989819	panB/bioA/pabC/pabB/ribB/folP	6
BP	GO:0000096	sulfur amino acid metabolic process	1/626	33/3318	0.999029	0.999886	0.989819	metB	1
BP	GO:0009410	response to xenobiotic stimulus	1/626	34/3318	0.999214	0.999886	0.989819	paaF	1
BP	GO:0034622	cellular protein-containing complex assembly	5/626	74/3318	0.99925	0.999886	0.989819	sdhD/dbpA/ccmF/cas3/slmA	5
BP	GO:0044272	sulfur compound biosynthetic process	4/626	66/3318	0.999342	0.999886	0.989819	lipA/bioA/accD/metB	4
BP	GO:0006790	sulfur compound metabolic process	11/626	123/3318	0.99939	0.999886	0.989819	citE/lipA/sucB/bioA/chaC/fadD/accD/cysP/sbp/metB/cysQ	11
BP	GO:0022618	ribonucleoprotein complex assembly	2/626	48/3318	0.9995	0.999886	0.989819	dbpA/cas3	2
BP	GO:0071826	ribonucleoprotein complex subunit organization	2/626	48/3318	0.9995	0.999886	0.989819	dbpA/cas3	2
BP	GO:0070925	organelle assembly	5/626	78/3318	0.999609	0.999886	0.989819	lfhA/flgK/dbpA/flhA/cas3	5
BP	GO:0140694	non-membrane-bounded organelle assembly	5/626	78/3318	0.999609	0.999886	0.989819	lfhA/flgK/dbpA/flhA/cas3	5
BP	GO:0042255	ribosome assembly	2/626	54/3318	0.999844	0.999886	0.989819	dbpA/cas3	2
BP	GO:0044283	small molecule biosynthetic process	36/626	310/3318	0.999886	0.999886	0.989819	carA/panB/dgt/glsA/gcl/lipA/asnB/nadA/bioA/putA/fabD/pabC/fadR/adhE/maeA/add/gdhA/pabB/yedP/hisA/hisI/menD/accD/aegA/gabT/queF/xdhA/ribB/ubiT/argG/folP/yheT/selA/ilvE/ilvY/metB	36
CC	GO:0032993	protein-DNA complex	19/556	61/2948	0.0137503	0.557198	0.553009	rarA/matP/narL/rssB/hipA/marA/rstA/btsR/hcaR/stpA/crp/ompR/rep/recQ/cpxR/priA/cadC/priB/arcA	19
CC	GO:0005694	chromosome	8/556	20/2948	0.0227414	0.557198	0.553009	rarA/mukB/matP/topA/rep/recQ/priA/priB	8
CC	GO:0030894	replisome	5/556	10/2948	0.0256216	0.557198	0.553009	rarA/rep/recQ/priA/priB	5
CC	GO:0005657	replication fork	5/556	11/2948	0.039842	0.557198	0.553009	rarA/rep/recQ/priA/priB	5
CC	GO:0009986	cell surface	9/556	27/2948	0.0528234	0.557198	0.553009	cyoA/dacA/dmsA/flu/ftp/yfaL/yfhM/eno/mrcA	9
CC	GO:0070469	respirasome	9/556	27/2948	0.0528234	0.557198	0.553009	cyoB/cyoA/sdhA/nuoL/nuoH/nuoG/nuoF/nuoC/fdhF	9
CC	GO:0045271	respiratory chain complex I	6/556	16/2948	0.0636798	0.557198	0.553009	nuoL/nuoH/nuoG/nuoF/nuoC/fdhF	6
CC	GO:0045272	plasma membrane respiratory chain complex I	6/556	16/2948	0.0636798	0.557198	0.553009	nuoL/nuoH/nuoG/nuoF/nuoC/fdhF	6
CC	GO:0030964	NADH dehydrogenase complex	6/556	17/2948	0.0833339	0.648153	0.64328	nuoL/nuoH/nuoG/nuoF/nuoC/fdhF	6
CC	GO:0005576	extracellular region	5/556	14/2948	0.10607	0.66263	0.657648	flgK/flu/yfaL/yfhM/eno	5
CC	GO:1902494	catalytic complex	37/556	162/2948	0.111184	0.66263	0.657648	carA/aceE/dnaE/dnaQ/lacZ/cyoB/cyoA/gcl/citE/sdhA/sucA/sucB/dmsA/ssuD/helD/rne/ruvC/glpA/nuoL/nuoH/nuoG/nuoF/nuoC/accD/eutC/hyfG/ppk/eno/recC/xerD/ebgA/recG/xerC/uvrD/recQ/fdhF/dcuS	37
CC	GO:0031975	envelope	68/556	319/2948	0.133646	0.66263	0.657648	mrcB/fhuA/fhuD/degP/bamA/eaeH/acrB/ushA/sfmD/nfrA/cusB/fepA/fepB/dpiB/pagP/dacA/nagE/ybgQ/tolQ/modA/fiu/dmsA/elfC/agp/pgaA/lolB/narX/oppA/sapA/yncE/ddpA/dcp/sodC/pdeD/torY/msrP/yeeJ/flu/wza/cirA/ftp/yfaL/yfaZ/argT/mlaA/cysP/ppk/mltA/loiP/yqiG/yraI/gltF/yhcD/yhdP/mreC/envZ/envC/bglH/dsbA/cpxP/sbp/nrfB/dcuS/ytfQ/fecA/fimD/gspD/yraP	68
CC	GO:0009279	cell outer membrane	29/556	126/2948	0.135923	0.66263	0.657648	fhuA/bamA/eaeH/sfmD/nfrA/fepA/pagP/ybgQ/fiu/elfC/pgaA/lolB/yeeJ/flu/wza/cirA/yfaL/yfaZ/mlaA/ppk/mltA/loiP/yqiG/yhcD/bglH/fecA/fimD/gspD/yraP	29
CC	GO:0070470	plasma membrane respirasome	7/556	24/2948	0.150313	0.66263	0.657648	sdhA/nuoL/nuoH/nuoG/nuoF/nuoC/fdhF	7
CC	GO:0030312	external encapsulating structure	31/556	138/2948	0.159208	0.66263	0.657648	mrcB/fhuA/bamA/eaeH/sfmD/nfrA/fepA/pagP/ybgQ/fiu/elfC/pgaA/lolB/torY/yeeJ/flu/wza/cirA/yfaL/yfaZ/mlaA/ppk/mltA/loiP/yqiG/yhcD/bglH/fecA/fimD/gspD/yraP	31
CC	GO:0031233	intrinsic component of external side of plasma membrane	6/556	20/2948	0.159433	0.66263	0.657648	cyoA/dacA/dmsA/ftp/yfhM/mrcA	6
CC	GO:0030313	cell envelope	67/556	318/2948	0.160924	0.66263	0.657648	mrcB/fhuA/fhuD/degP/bamA/eaeH/acrB/ushA/sfmD/nfrA/cusB/fepA/fepB/dpiB/pagP/dacA/ybgQ/tolQ/modA/fiu/dmsA/elfC/agp/pgaA/lolB/narX/oppA/sapA/yncE/ddpA/dcp/sodC/pdeD/torY/msrP/yeeJ/flu/wza/cirA/ftp/yfaL/yfaZ/argT/mlaA/cysP/ppk/mltA/loiP/yqiG/yraI/gltF/yhcD/yhdP/mreC/envZ/envC/bglH/dsbA/cpxP/sbp/nrfB/dcuS/ytfQ/fecA/fimD/gspD/yraP	67
CC	GO:0098803	respiratory chain complex	7/556	25/2948	0.176864	0.687803	0.682632	sdhA/nuoL/nuoH/nuoG/nuoF/nuoC/fdhF	7
CC	GO:0015627	type II protein secretion system complex	4/556	13/2948	0.218112	0.771706	0.765904	gspE/gspJ/gspC/gspD	4
CC	GO:0019867	outer membrane	29/556	134/2948	0.229828	0.771706	0.765904	fhuA/bamA/eaeH/sfmD/nfrA/fepA/pagP/ybgQ/fiu/elfC/pgaA/lolB/yeeJ/flu/wza/cirA/yfaL/yfaZ/mlaA/ppk/mltA/loiP/yqiG/yhcD/bglH/fecA/fimD/gspD/yraP	29
CC	GO:1990204	oxidoreductase complex	15/556	65/2948	0.231512	0.771706	0.765904	aceE/cyoB/cyoA/sdhA/sucA/sucB/dmsA/ssuD/glpA/nuoL/nuoH/nuoG/nuoF/nuoC/fdhF	15
CC	GO:0009897	external side of plasma membrane	6/556	23/2948	0.256177	0.81511	0.808982	cyoA/dacA/dmsA/ftp/yfhM/mrcA	6
CC	GO:0042597	periplasmic space	52/556	254/2948	0.270183	0.822297	0.816115	mrcB/fhuD/degP/acrB/ushA/cusB/fepB/dpiB/dacA/modA/dmsA/agp/ldtC/lolB/narX/oppA/sapA/tynA/yncE/ddpA/dcp/sodC/btuE/pdeD/znuA/msrP/flu/asmA/napG/ftp/yfaL/ais/argT/cysP/mltA/speA/yraI/dacB/gltF/yhdP/mreC/envZ/envC/dsbA/cpxP/sbp/nrfB/dcuS/ytfQ/opgB/nanS/yraP	52
CC	GO:0098552	side of membrane	15/556	69/2948	0.313218	0.893732	0.887012	ftsA/bamA/cyoA/dacA/dmsA/putA/rne/hflD/minD/lolB/fadD/ftp/ppk/yfhM/mrcA	15
CC	GO:0009295	nucleoid	5/556	20/2948	0.320796	0.893732	0.887012	ybaB/mukB/stpA/slmA/recQ	5
CC	GO:0032153	cell division site	8/556	35/2948	0.334467	0.893732	0.887012	ftsW/ftsQ/ftsA/zapD/tolQ/murJ/envC/yraP	8
CC	GO:0098567	periplasmic side of plasma membrane	3/556	11/2948	0.344725	0.893732	0.887012	dacA/dmsA/ftp	3
CC	GO:0030288	outer membrane-bounded periplasmic space	39/556	196/2948	0.380052	0.950129	0.942985	mrcB/fhuD/degP/acrB/ushA/cusB/fepB/dpiB/dacA/modA/dmsA/agp/lolB/narX/oppA/sapA/yncE/ddpA/dcp/sodC/pdeD/msrP/ftp/argT/cysP/mltA/yraI/gltF/yhdP/mreC/envZ/envC/dsbA/cpxP/sbp/nrfB/dcuS/ytfQ/yraP	39
CC	GO:0071575	integral component of external side of plasma membrane	3/556	12/2948	0.401083	0.968131	0.960851	cyoA/dacA/mrcA	3
CC	GO:0031225	anchored component of membrane	3/556	13/2948	0.455974	0.999996	0.992477	lolB/yfhM/mltA	3
CC	GO:0009898	cytoplasmic side of plasma membrane	6/556	29/2948	0.474395	0.999996	0.992477	ftsA/putA/rne/hflD/minD/fadD	6
CC	GO:0098562	cytoplasmic side of membrane	6/556	29/2948	0.474395	0.999996	0.992477	ftsA/putA/rne/hflD/minD/fadD	6
CC	GO:0045203	integral component of cell outer membrane	3/556	14/2948	0.508622	0.999996	0.992477	fepA/pgaA/bglH	3
CC	GO:1902495	transmembrane transporter complex	31/556	163/2948	0.51228	0.999996	0.992477	thiP/cyoB/cyoA/acrB/fepG/fepD/kdpB/potH/artQ/cydD/oppA/sapA/ycjV/ydcT/ddpA/araG/tcyN/nuoL/nuoH/nuoG/nuoF/nuoC/hisP/cysA/lptB/livF/rbbA/malF/fdhF/alsA/yehW	31
CC	GO:1990234	transferase complex	8/556	42/2948	0.550564	0.999996	0.992477	dnaE/dnaQ/gcl/sucA/sucB/accD/ppk/dcuS	8
CC	GO:0031230	intrinsic component of cell outer membrane	7/556	37/2948	0.563361	0.999996	0.992477	bamA/fepA/pgaA/lolB/cirA/mltA/bglH	7
CC	GO:1990351	transporter complex	31/556	167/2948	0.573284	0.999996	0.992477	thiP/cyoB/cyoA/acrB/fepG/fepD/kdpB/potH/artQ/cydD/oppA/sapA/ycjV/ydcT/ddpA/araG/tcyN/nuoL/nuoH/nuoG/nuoF/nuoC/hisP/cysA/lptB/livF/rbbA/malF/fdhF/alsA/yehW	31
CC	GO:0016469	proton-transporting two-sector ATPase complex	2/556	10/2948	0.589179	0.999996	0.992477	atpH/atpB	2
CC	GO:0042575	DNA polymerase complex	2/556	10/2948	0.589179	0.999996	0.992477	dnaE/dnaQ	2
CC	GO:0045259	proton-transporting ATP synthase complex	2/556	10/2948	0.589179	0.999996	0.992477	atpH/atpB	2
CC	GO:0031241	periplasmic side of cell outer membrane	3/556	16/2948	0.605139	0.999996	0.992477	bamA/lolB/ppk	3
CC	GO:0140535	intracellular protein-containing complex	6/556	33/2948	0.610572	0.999996	0.992477	rnhB/dnaE/dnaQ/entF/eutC/recC	6
CC	GO:0061695	transferase complex, transferring phosphorus-containing groups	4/556	22/2948	0.618646	0.999996	0.992477	dnaE/dnaQ/ppk/dcuS	4
CC	GO:0043229	intracellular organelle	19/556	106/2948	0.638987	0.999996	0.992477	dnaE/dnaQ/ybaB/nagE/rarA/mukB/matP/topA/eutS/cas3/eno/mreB/rbbA/slmA/rep/recQ/priA/priB/mgtA	19
CC	GO:0009274	peptidoglycan-based cell wall	2/556	12/2948	0.691986	0.999996	0.992477	mrcB/torY	2
CC	GO:0031246	intrinsic component of periplasmic side of cell outer membrane	2/556	12/2948	0.691986	0.999996	0.992477	bamA/lolB	2
CC	GO:0005618	cell wall	2/556	13/2948	0.734897	0.999996	0.992477	mrcB/torY	2
CC	GO:0043226	organelle	23/556	135/2948	0.743714	0.999996	0.992477	dnaE/dnaQ/ybaB/nagE/rarA/mukB/matP/flgK/topA/fliF/fliH/fliO/eutS/cas3/eno/mreB/rbbA/slmA/rep/recQ/priA/priB/mgtA	23
CC	GO:0098797	plasma membrane protein complex	28/556	165/2948	0.768114	0.999996	0.992477	thiP/fepG/fepD/sdhA/potH/artQ/cydD/oppA/sapA/ycjV/ydcT/ddpA/araG/tcyN/nuoL/nuoH/nuoG/nuoF/nuoC/hisP/cysA/lptB/livF/rbbA/malF/fdhF/alsA/yehW	28
CC	GO:0098796	membrane protein complex	37/556	217/2948	0.785897	0.999996	0.992477	thiP/bamA/cyoB/cyoA/acrB/fepG/fepD/kdpB/sdhA/potH/artQ/cydD/oppA/sapA/ycjV/ydcT/ddpA/araG/tcyN/wza/nuoL/nuoH/nuoG/nuoF/nuoC/hisP/cysA/lptB/livF/rbbA/bglH/atpH/atpB/malF/fdhF/alsA/yehW	37
CC	GO:0055052	ATP-binding cassette (ABC) transporter complex, substrate-binding subunit-containing	5/556	34/2948	0.796706	0.999996	0.992477	fepG/artQ/ycjV/livF/yehW	5
CC	GO:0098533	ATPase dependent transmembrane transport complex	22/556	135/2948	0.812743	0.999996	0.992477	thiP/fepG/fepD/kdpB/potH/artQ/cydD/oppA/sapA/ycjV/ydcT/ddpA/araG/tcyN/hisP/cysA/lptB/livF/rbbA/malF/alsA/yehW	22
CC	GO:0009288	bacterial-type flagellum	4/556	29/2948	0.825093	0.999996	0.992477	flgK/fliF/fliH/fliO	4
CC	GO:0043190	ATP-binding cassette (ABC) transporter complex	21/556	131/2948	0.831474	0.999996	0.992477	thiP/fepG/fepD/potH/artQ/cydD/oppA/sapA/ycjV/ydcT/ddpA/araG/tcyN/hisP/cysA/lptB/livF/rbbA/malF/alsA/yehW	21
CC	GO:0019898	extrinsic component of membrane	3/556	24/2948	0.858552	0.999996	0.992477	hflD/fruB/mdh	3
CC	GO:0046930	pore complex	2/556	17/2948	0.858954	0.999996	0.992477	wza/bglH	2
CC	GO:0043232	intracellular non-membrane-bounded organelle	15/556	99/2948	0.863584	0.999996	0.992477	ybaB/rarA/mukB/matP/topA/eutS/cas3/eno/mreB/rbbA/slmA/rep/recQ/priA/priB	15
CC	GO:0043228	non-membrane-bounded organelle	19/556	128/2948	0.906814	0.999996	0.992477	ybaB/rarA/mukB/matP/flgK/topA/fliF/fliH/fliO/eutS/cas3/eno/mreB/rbbA/slmA/rep/recQ/priA/priB	19
CC	GO:0009425	bacterial-type flagellum basal body	2/556	20/2948	0.914307	0.999996	0.992477	fliF/fliO	2
CC	GO:0019897	extrinsic component of plasma membrane	2/556	21/2948	0.927693	0.999996	0.992477	hflD/fruB	2
CC	GO:0031234	extrinsic component of cytoplasmic side of plasma membrane	1/556	13/2948	0.934331	0.999996	0.992477	hflD	1
CC	GO:0044569	[Ni-Fe] hydrogenase complex	1/556	15/2948	0.956858	0.999996	0.992477	hyfG	1
CC	GO:0042995	cell projection	7/556	65/2948	0.974414	0.999996	0.992477	sfmA/flgK/fliF/fliH/fliO/yehA/ygiL	7
CC	GO:0009289	pilus	3/556	36/2948	0.977159	0.999996	0.992477	sfmA/yehA/ygiL	3
CC	GO:0015935	small ribosomal subunit	1/556	25/2948	0.994746	0.999996	0.992477	rbbA	1
CC	GO:0022627	cytosolic small ribosomal subunit	1/556	25/2948	0.994746	0.999996	0.992477	rbbA	1
CC	GO:0005840	ribosome	2/556	64/2948	0.999979	0.999996	0.992477	cas3/rbbA	2
CC	GO:0022626	cytosolic ribosome	1/556	57/2948	0.999994	0.999996	0.992477	rbbA	1
CC	GO:0044391	ribosomal subunit	1/556	57/2948	0.999994	0.999996	0.992477	rbbA	1
CC	GO:1990904	ribonucleoprotein complex	1/556	59/2948	0.999996	0.999996	0.992477	rbbA	1
MF	GO:0022804	active transmembrane transporter activity	74/603	270/3205	0.000194128	0.0427287	0.0380891	yaaJ/clcA/mhpT/cyoB/cyoA/ampG/mdlA/mdlB/citT/nagE/kdpB/modA/cydD/putP/mdtG/puuP/dtpA/manY/araG/tcyN/plaP/mdtC/gatA/psuT/fruB/glpT/nuoL/nuoG/nuoF/nuoC/yfcC/hisP/fryA/nupC/cysA/cysP/hyfG/uraA/srlE/ascF/hycG/hycE/hycC/cmtA/tdcC/garP/gntU/pitA/dctA/gltS/setC/glvB/glvC/mdtL/adeP/bglF/atpH/atpB/ravA/kup/yihO/yihP/kdgT/sbp/secE/xylE/malF/yjcE/dcuB/cadB/ulaA/treB/mgtA/uhpT	74
MF	GO:0015294	solute:cation symporter activity	22/603	56/3205	0.000256629	0.0427287	0.0380891	yaaJ/mhpT/ampG/putP/puuP/dtpA/plaP/nupC/uraA/tdcC/garP/gntU/pitA/dctA/gltS/setC/adeP/kup/yihO/kdgT/xylE/cadB	22
MF	GO:0004386	helicase activity	14/603	30/3205	0.000442733	0.0462288	0.0412091	rarA/helD/dbpA/lhr/cas3/recC/recG/rep/rhlB/rho/uvrD/recQ/priA/hsdR	14
MF	GO:0022853	active ion transmembrane transporter activity	40/603	131/3205	0.000656103	0.0462288	0.0412091	yaaJ/clcA/mhpT/cyoB/cyoA/ampG/kdpB/modA/putP/mdtG/puuP/dtpA/plaP/mdtC/glpT/nupC/cysA/cysP/uraA/tdcC/garP/gntU/pitA/dctA/gltS/setC/mdtL/adeP/atpH/atpB/kup/yihO/kdgT/sbp/xylE/yjcE/dcuB/cadB/mgtA/uhpT	40
MF	GO:0022890	inorganic cation transmembrane transporter activity	38/603	123/3205	0.000694126	0.0462288	0.0412091	yaaJ/clcA/mhpT/cyoB/cyoA/ampG/cusB/cusA/kdpB/putP/mdtG/puuP/dtpA/plaP/mdtC/nupC/uraA/tdcC/garP/feoB/gntU/pitA/dctA/gltS/setC/mdtL/adeP/atpH/atpB/kup/yihO/kdgT/sthA/xylE/yjcE/cadB/mgtA/fecA	38
MF	GO:0008094	ATP-dependent activity, acting on DNA	13/603	30/3205	0.0016663	0.0671919	0.0598961	rarA/helD/mfd/dbpA/recA/cas3/recC/recG/rep/uvrD/recQ/priA/hsdR	13
MF	GO:0015318	inorganic molecular entity transmembrane transporter activity	46/603	163/3205	0.00173802	0.0671919	0.0598961	yaaJ/clcA/mhpT/cyoB/cyoA/ampG/mscK/cusB/cusA/kdpB/modA/putP/mdtG/puuP/dtpA/plaP/mdtC/glpT/yfeO/nupC/cysA/cysP/uraA/tdcC/garP/feoB/gntU/pitA/dctA/gltS/setC/mdtL/adeP/atpH/atpB/kup/yihO/kdgT/sbp/sthA/xylE/yjcE/cadB/mgtA/fecA/uhpT	46
MF	GO:0015078	proton transmembrane transporter activity	25/603	75/3205	0.00176582	0.0671919	0.0598961	clcA/mhpT/cyoB/cyoA/ampG/mdtG/puuP/dtpA/plaP/mdtC/nupC/tdcC/pitA/dctA/setC/mdtL/adeP/atpH/atpB/kup/kdgT/sthA/xylE/yjcE/cadB	25
MF	GO:0016775	phosphotransferase activity, nitrogenous group as acceptor	14/603	34/3205	0.00201417	0.0671919	0.0598961	phoR/dpiB/kdpD/phoQ/narX/rcsD/evgS/fryA/ptsI/barA/arcB/envZ/dcuS/creC	14
MF	GO:0048038	quinone binding	11/603	24/3205	0.00219781	0.0671919	0.0598961	cyoB/dsbB/tynA/nuoL/nuoH/nuoG/nuoF/nuoC/hyfG/hycG/hycE	11
MF	GO:0015453	oxidoreduction-driven active transmembrane transporter activity	10/603	21/3205	0.0024581	0.0671919	0.0598961	cyoB/cyoA/nuoL/nuoG/nuoF/nuoC/hyfG/hycG/hycE/hycC	10
MF	GO:0015343	siderophore transmembrane transporter activity	9/603	18/3205	0.00267025	0.0671919	0.0598961	fhuA/acrB/fepA/fepG/fepD/entS/fiu/cirA/fecA	9
MF	GO:0016758	hexosyltransferase activity	14/603	35/3205	0.00278897	0.0671919	0.0598961	ftsW/murG/mrcB/pgaC/opgH/otsA/wcaC/arnT/mrcA/malQ/bcsA/waaJ/waaO/rffM	14
MF	GO:0140299	small molecule sensor activity	13/603	32/3205	0.00334145	0.0671919	0.0598961	phoR/dpiB/kdpD/phoQ/narX/dosP/rcsD/evgS/barA/arcB/envZ/dcuS/creC	13
MF	GO:0032559	adenyl ribonucleotide binding	106/603	449/3205	0.00366354	0.0671919	0.0598961	mog/carA/murC/ftsA/tilS/proS/mak/phoR/lon/mdlA/mdlB/ybcF/purK/entF/entE/citC/dpiB/leuS/asnB/kdpD/kdpB/ybiT/ybjD/cydD/rarA/mukB/asnS/ycbZ/helD/mfd/phoQ/minD/fadR/dhaR/narL/narX/tdk/oppF/ycjX/dbpA/ttcA/ydcT/hipA/lhr/fadD/aspS/araG/tcyN/hisI/psuK/fruK/narP/rcsD/hisP/accD/evgS/cysA/tmcA/hyfR/ppk/guaB/purL/patZ/alaS/recA/cas3/mazG/barA/tcdA/recC/yggC/yghT/garK/argG/lptB/arcB/nanK/mreB/gspE/crp/envZ/li…	106
MF	GO:0008324	cation transmembrane transporter activity	46/603	169/3205	0.00381771	0.0671919	0.0598961	yaaJ/thiP/clcA/mhpT/brnQ/cyoB/cyoA/ampG/cusB/cusA/kdpB/putP/mdtG/puuP/tehA/dtpA/plaP/mdtC/yfbS/hisP/nupC/uraA/tdcC/garP/feoB/gntU/livF/pitA/dctA/gltS/setC/mdtL/adeP/atpH/atpB/kup/rhtB/yihO/kdgT/sthA/xylE/yjcE/cadB/cycA/mgtA/fecA	46
MF	GO:0030554	adenyl nucleotide binding	106/603	450/3205	0.00395503	0.0671919	0.0598961	mog/carA/murC/ftsA/tilS/proS/mak/phoR/lon/mdlA/mdlB/ybcF/purK/entF/entE/citC/dpiB/leuS/asnB/kdpD/kdpB/ybiT/ybjD/cydD/rarA/mukB/asnS/ycbZ/helD/mfd/phoQ/minD/fadR/dhaR/narL/narX/tdk/oppF/ycjX/dbpA/ttcA/ydcT/hipA/lhr/fadD/aspS/araG/tcyN/hisI/psuK/fruK/narP/rcsD/hisP/accD/evgS/cysA/tmcA/hyfR/ppk/guaB/purL/patZ/alaS/recA/cas3/mazG/barA/tcdA/recC/yggC/yghT/garK/argG/lptB/arcB/nanK/mreB/gspE/crp/envZ/li…	106
MF	GO:0035639	purine ribonucleoside triphosphate binding	114/603	489/3205	0.00401049	0.0671919	0.0598961	mog/carA/murC/ftsA/tilS/proS/mak/phoR/lon/mdlA/mdlB/ybcF/purK/entF/entE/citC/dpiB/leuS/asnB/kdpD/kdpB/ybiT/dgcI/ybjD/cydD/rarA/mukB/asnS/ycbZ/helD/dgcT/mfd/phoQ/minD/dhaR/narL/narX/tdk/oppF/ycjX/dgcM/dbpA/ttcA/ydcT/hipA/lhr/dgcP/fadD/aspS/araG/tcyN/hisI/cpsB/psuK/fruK/yeiR/narP/rcsD/hisP/accD/evgS/cysA/tmcA/hyfR/ppk/guaB/purL/patZ/alaS/recA/cas3/mazG/barA/tcdA/recC/yggC/yghT/garK/infB/argG/lptB/a…	114
MF	GO:0015295	solute:proton symporter activity	15/603	40/3205	0.00415942	0.0671919	0.0598961	mhpT/ampG/puuP/dtpA/plaP/nupC/tdcC/pitA/dctA/setC/adeP/kup/kdgT/xylE/cadB	15
MF	GO:0008194	UDP-glycosyltransferase activity	8/603	16/3205	0.00463911	0.0671919	0.0598961	murG/pgaC/otsA/wcaC/bcsA/waaJ/waaO/rffM	8
MF	GO:0060089	molecular transducer activity	17/603	48/3205	0.0046624	0.0671919	0.0598961	fhuA/fepA/dpiB/dpiA/fiu/rssB/rstA/btsR/cirA/rcsD/barA/ompR/cpxR/dcuR/cadC/fecA/arcA	17
MF	GO:0003954	NADH dehydrogenase activity	11/603	26/3205	0.00472461	0.0671919	0.0598961	preA/nuoL/nuoH/nuoG/nuoF/nuoC/hyfG/hycG/hycE/hycC/fdhF	11
MF	GO:0015293	symporter activity	24/603	76/3205	0.00481706	0.0671919	0.0598961	yaaJ/mhpT/ampG/putP/puuP/dtpA/plaP/psuT/nupC/uraA/tdcC/garP/gntU/pitA/dctA/gltS/setC/adeP/kup/yihO/yihP/kdgT/xylE/cadB	24
MF	GO:0005524	ATP binding	104/603	443/3205	0.00484266	0.0671919	0.0598961	mog/carA/murC/ftsA/tilS/proS/mak/phoR/lon/mdlA/mdlB/ybcF/purK/entF/entE/citC/dpiB/leuS/asnB/kdpD/kdpB/ybiT/ybjD/cydD/rarA/mukB/asnS/ycbZ/helD/mfd/phoQ/minD/dhaR/narL/narX/tdk/oppF/ycjX/dbpA/ttcA/ydcT/hipA/lhr/fadD/aspS/araG/tcyN/hisI/psuK/fruK/narP/rcsD/hisP/accD/evgS/cysA/tmcA/hyfR/ppk/guaB/purL/patZ/alaS/recA/cas3/mazG/barA/tcdA/recC/yggC/yghT/garK/argG/lptB/arcB/nanK/mreB/gspE/envZ/livF/rbbA/g…	104
MF	GO:0000155	phosphorelay sensor kinase activity	12/603	30/3205	0.00553151	0.0708458	0.0631532	phoR/dpiB/kdpD/phoQ/narX/rcsD/evgS/barA/arcB/envZ/dcuS/creC	12
MF	GO:0004673	protein histidine kinase activity	12/603	30/3205	0.00553151	0.0708458	0.0631532	phoR/dpiB/kdpD/phoQ/narX/rcsD/evgS/barA/arcB/envZ/dcuS/creC	12
MF	GO:0015075	ion transmembrane transporter activity	61/603	241/3205	0.00581163	0.0716767	0.0638939	yaaJ/thiP/clcA/mhpT/brnQ/cyoB/cyoA/ampG/acrB/mscK/cusB/cusA/fepA/entS/kdpB/modA/putP/mdtG/puuP/tehA/dtpA/tcyN/plaP/mdtC/glpT/yfbS/hisP/yfdC/yfeO/nupC/cysA/cysP/uraA/tdcC/garP/feoB/gntU/livF/pitA/dctA/gltS/setC/mdtL/adeP/atpH/atpB/kup/rhtB/yihO/kdgT/sbp/sthA/xylE/yjcE/dcuB/cadB/cycA/mgtA/idnT/fecA/uhpT	61
MF	GO:0003677	DNA binding	107/603	463/3205	0.00717466	0.076404	0.0681079	nhaR/polB/dgt/dnaE/dnaQ/dinB/yagA/xynR/intF/yahB/lon/hupB/hha/tomB/ybaB/recR/ybcK/rusA/dpiA/cecR/deoR/cspD/rarA/mukB/matP/helD/putA/csgD/mfd/fadR/dhaR/narL/rssB/topA/abgR/ydcI/ydcR/yncE/hipA/marA/mlc/rstA/nemR/purR/yebK/btsR/yeiE/narP/lrhA/accD/yfeR/hyfR/guaB/rodZ/hcaR/yfiE/stpA/recA/ygbI/rpoS/cas3/gcvA/recC/galR/ygeH/xerD/mutY/mqsA/tdcA/yhdJ/crp/ompR/greB/dctR/xylR/mutM/slmA/recG/uhpA/yidL/yidZ/…	107
MF	GO:0000976	transcription cis-regulatory region binding	31/603	108/3205	0.00728125	0.076404	0.0681079	xynR/yahB/cecR/deoR/putA/csgD/narL/rssB/abgR/ydcI/hipA/marA/rstA/purR/btsR/yeiE/lrhA/yfeR/hcaR/yfiE/stpA/galR/tdcA/ompR/xylR/slmA/ilvY/cpxR/cytR/cadC/arcA	31
MF	GO:0001067	transcription regulatory region nucleic acid binding	31/603	108/3205	0.00728125	0.076404	0.0681079	xynR/yahB/cecR/deoR/putA/csgD/narL/rssB/abgR/ydcI/hipA/marA/rstA/purR/btsR/yeiE/lrhA/yfeR/hcaR/yfiE/stpA/galR/tdcA/ompR/xylR/slmA/ilvY/cpxR/cytR/cadC/arcA	31
MF	GO:0003678	DNA helicase activity	8/603	17/3205	0.00734212	0.076404	0.0681079	rarA/helD/recC/recG/rep/uvrD/recQ/priA	8
MF	GO:0008137	NADH dehydrogenase (ubiquinone) activity	8/603	17/3205	0.00734212	0.076404	0.0681079	nuoL/nuoG/nuoF/nuoC/hyfG/hycG/hycE/hycC	8
MF	GO:0140640	catalytic activity, acting on a nucleic acid	64/603	258/3205	0.00775498	0.0782548	0.0697577	polB/thpR/rnhB/dnaE/tilS/arfB/proS/dnaQ/dinB/ybcK/rusA/rlmH/leuS/ybeY/rarA/cmoM/asnS/helD/rne/rluC/ycfH/mfd/topA/rnb/dbpA/lhr/ruvC/aspS/rlmN/trmJ/alaS/recA/truD/cas3/tcdA/recC/xerD/mutY/rlmG/yhdJ/tag/glyS/glyQ/selA/trmL/mutM/rph/ligB/recG/rep/rhlB/rho/xerC/uvrD/recQ/polA/priA/rpoB/rpoC/nudC/rlmB/valS/hsdM/hsdR	64
MF	GO:0015473	fimbrial usher porin activity	6/603	11/3205	0.00846153	0.082418	0.0734689	sfmD/ybgQ/elfC/yqiG/yhcD/fimD	6
MF	GO:1901681	sulfur compound binding	14/603	39/3205	0.00866255	0.082418	0.0734689	aceE/mrcB/gcl/dacA/sucA/sucB/elfC/fadR/menD/cysP/tktA/dacB/mrcA/sbp	14
MF	GO:0015144	carbohydrate transmembrane transporter activity	25/603	84/3205	0.00938872	0.0868457	0.0774158	nagE/pgaA/manY/araG/wza/gatA/fruB/fryA/srlE/ascF/cmtA/exuT/gntU/setC/glvB/glvC/bglH/bglF/kdgT/xylE/malF/alsA/ulaA/treB/idnT	25
MF	GO:0050136	NADH dehydrogenase (quinone) activity	8/603	18/3205	0.0110796	0.0973067	0.0867409	nuoL/nuoG/nuoF/nuoC/hyfG/hycG/hycE/hycC	8
MF	GO:1990837	sequence-specific double-stranded DNA binding	31/603	111/3205	0.0111041	0.0973067	0.0867409	xynR/yahB/cecR/deoR/putA/csgD/narL/rssB/abgR/ydcI/hipA/marA/rstA/purR/btsR/yeiE/lrhA/yfeR/hcaR/yfiE/stpA/galR/tdcA/ompR/xylR/slmA/ilvY/cpxR/cytR/cadC/arcA	31
MF	GO:0001217	DNA-binding transcription repressor activity	9/603	22/3205	0.0133683	0.114145	0.101751	putA/csgD/narL/hipA/marA/purR/stpA/alaS/arcA	9
MF	GO:0003690	double-stranded DNA binding	33/603	123/3205	0.0165893	0.138104	0.123108	xynR/yahB/cecR/deoR/putA/csgD/narL/rssB/abgR/ydcI/hipA/marA/rstA/purR/btsR/yeiE/lrhA/yfeR/hcaR/yfiE/stpA/cas3/galR/mutY/tdcA/ompR/xylR/slmA/ilvY/cpxR/cytR/cadC/arcA	33
MF	GO:0015399	primary active transmembrane transporter activity	28/603	101/3205	0.0170038	0.138104	0.123108	clcA/cyoB/cyoA/mdlA/mdlB/kdpB/modA/cydD/araG/tcyN/nuoL/nuoG/nuoF/nuoC/hisP/cysA/cysP/hyfG/hycG/hycE/hycC/atpH/atpB/ravA/sbp/secE/malF/mgtA	28
MF	GO:0140657	ATP-dependent activity	46/603	185/3205	0.0215959	0.171225	0.152633	clcA/lon/mdlA/mdlB/kdpB/modA/ybiT/cydD/rarA/ycbZ/helD/mfd/minD/oppF/dbpA/ydcT/lhr/fadD/araG/tcyN/hisP/cysA/cysP/recA/cas3/recC/lptB/livF/rbbA/recG/atpH/atpB/ravA/rep/rhlB/rho/uvrD/recQ/sbp/priA/secE/malF/alsA/hflX/mgtA/hsdR	46
MF	GO:0016773	phosphotransferase activity, alcohol group as acceptor	37/603	144/3205	0.022939	0.177644	0.158355	mak/phoR/dpiB/nagE/kdpD/phoQ/narX/hipA/manY/gatA/psuK/fruK/fruB/rcsD/evgS/fryA/srlE/ascF/ygcE/barA/cmtA/garK/arcB/nanK/envZ/lyxK/glvB/glvC/bglF/rhaB/glpK/coaA/dcuS/ulaA/treB/idnK/creC	37
MF	GO:0140097	catalytic activity, acting on DNA	31/603	117/3205	0.0236291	0.17883	0.159412	polB/dnaE/dnaQ/dinB/ybcK/rusA/rarA/helD/ycfH/mfd/topA/dbpA/ruvC/recA/cas3/recC/xerD/mutY/yhdJ/tag/mutM/ligB/recG/rep/xerC/uvrD/recQ/polA/priA/hsdM/hsdR	31
MF	GO:0008509	anion transmembrane transporter activity	30/603	113/3205	0.0250644	0.183756	0.163804	yaaJ/clcA/brnQ/acrB/fepA/entS/modA/tcyN/glpT/hisP/yfdC/yfeO/cysA/cysP/tdcC/garP/gntU/livF/pitA/dctA/gltS/rhtB/kdgT/sbp/yjcE/dcuB/cadB/cycA/idnT/uhpT	30
MF	GO:0015344	siderophore uptake transmembrane transporter activity	5/603	10/3205	0.0253838	0.183756	0.163804	fhuA/fepA/fiu/cirA/fecA	5
MF	GO:0016651	oxidoreductase activity, acting on NAD(P)H	14/603	44/3205	0.0263912	0.186984	0.166681	pntA/preA/nuoL/nuoH/nuoG/nuoF/nuoC/hyfG/hycG/hycE/hycC/queF/sthA/fdhF	14
MF	GO:0015103	inorganic anion transmembrane transporter activity	10/603	29/3205	0.0332051	0.23036	0.205347	clcA/modA/glpT/yfeO/cysA/cysP/garP/pitA/sbp/uhpT	10
MF	GO:0003684	damaged DNA binding	5/603	11/3205	0.0394856	0.268341	0.239204	dinB/mfd/recA/mutY/mutM	5
MF	GO:0015291	secondary active transmembrane transporter activity	34/603	137/3205	0.0455141	0.303124	0.27021	yaaJ/clcA/mhpT/ampG/citT/putP/mdtG/puuP/dtpA/plaP/mdtC/psuT/glpT/yfcC/nupC/uraA/tdcC/garP/gntU/pitA/dctA/gltS/setC/mdtL/adeP/kup/yihO/yihP/kdgT/xylE/yjcE/dcuB/cadB/uhpT	34
MF	GO:0016772	transferase activity, transferring phosphorus-containing groups	65/603	286/3205	0.0472445	0.308479	0.274984	mog/polB/mraY/glnD/dnaE/dnaQ/dinB/mak/phoR/ybcF/entF/entE/dpiB/nagE/kdpD/dgcI/dgcT/phoQ/narX/tdk/clsA/dgcM/hipA/dgcP/manY/cpsB/gatA/psuK/fruK/fruB/rcsD/evgS/fryA/ptsI/ppk/srlE/ascF/ygcE/barA/yggC/cmtA/garK/arcB/nanK/envZ/lyxK/rph/spoT/glvB/glvC/bglF/glmU/rffH/polA/rhaB/glpK/coaA/rpoB/rpoC/dcuS/ulaA/treB/idnK/opgB/creC	65
MF	GO:0008982	protein-N(PI)-phosphohistidine-sugar phosphotransferase activity	11/603	35/3205	0.0504681	0.32319	0.288097	nagE/manY/fruB/fryA/srlE/ascF/cmtA/glvB/glvC/bglF/treB	11
MF	GO:0090563	protein-phosphocysteine-sugar phosphotransferase activity	9/603	27/3205	0.0521772	0.32783	0.292233	nagE/gatA/fruB/srlE/ascF/glvC/bglF/ulaA/treB	9
MF	GO:0008233	peptidase activity	28/603	111/3205	0.0546148	0.335902	0.299429	mrcB/degP/rseP/yafL/lon/dacA/ybeY/iaaA/ycbZ/hyaD/ldtC/sohB/rlhA/dcp/mepH/tsaB/ptrB/yfaL/elaD/loiP/dacB/tldD/mrcA/envC/pepQ/frvX/pepA/mpaA	28
MF	GO:0004672	protein kinase activity	13/603	44/3205	0.0560258	0.335902	0.299429	phoR/dpiB/kdpD/phoQ/narX/hipA/rcsD/evgS/barA/arcB/envZ/dcuS/creC	13
MF	GO:0140101	catalytic activity, acting on a tRNA	18/603	66/3205	0.0574652	0.335902	0.299429	tilS/arfB/proS/leuS/cmoM/asnS/aspS/rlmN/trmJ/alaS/truD/tcdA/glyS/glyQ/selA/trmL/rph/valS	18
MF	GO:0030976	thiamine pyrophosphate binding	5/603	12/3205	0.0574968	0.335902	0.299429	aceE/gcl/sucA/menD/tktA	5
MF	GO:0008236	serine-type peptidase activity	11/603	36/3205	0.0608385	0.343377	0.306092	mrcB/degP/lon/dacA/ycbZ/ldtC/sohB/ptrB/yfaL/dacB/mrcA	11
MF	GO:0017171	serine hydrolase activity	11/603	36/3205	0.0608385	0.343377	0.306092	mrcB/degP/lon/dacA/ycbZ/ldtC/sohB/ptrB/yfaL/dacB/mrcA	11
MF	GO:0070008	serine-type exopeptidase activity	6/603	16/3205	0.0630747	0.346867	0.309203	mrcB/dacA/ldtC/ptrB/dacB/mrcA	6
MF	GO:0000156	phosphorelay response regulator activity	9/603	28/3205	0.0645818	0.346867	0.309203	dpiA/rssB/rstA/btsR/ompR/cpxR/dcuR/cadC/arcA	9
MF	GO:0016655	oxidoreductase activity, acting on NAD(P)H, quinone or similar compound as acceptor	9/603	28/3205	0.0645818	0.346867	0.309203	nuoL/nuoH/nuoG/nuoF/nuoC/hyfG/hycG/hycE/hycC	9
MF	GO:1901505	carbohydrate derivative transmembrane transporter activity	10/603	33/3205	0.0757407	0.393332	0.350623	ftsW/nagE/pnuC/murJ/oppC/oppF/psuT/glpT/nupC/uhpT	10
MF	GO:0004175	endopeptidase activity	13/603	46/3205	0.0766775	0.393332	0.350623	degP/rseP/lon/ybeY/ycbZ/hyaD/sohB/dcp/mepH/ptrB/loiP/dacB/envC	13
MF	GO:0042578	phosphoric ester hydrolase activity	24/603	96/3205	0.0779943	0.393332	0.350623	thpR/dgt/glnD/gmhB/phoR/ushA/umpH/kdpD/pdeI/agp/phoQ/narX/dosP/pdeD/yedP/ais/sixA/pdeA/barA/arcB/envZ/spoT/pepQ/cysQ	24
MF	GO:0050997	quaternary ammonium group binding	5/603	13/3205	0.0794536	0.393332	0.350623	aceE/gcl/sucA/menD/tktA	5
MF	GO:0003955	NAD(P)H dehydrogenase (quinone) activity	8/603	25/3205	0.0811522	0.393332	0.350623	nuoL/nuoG/nuoF/nuoC/hyfG/hycG/hycE/hycC	8
MF	GO:0033293	monocarboxylic acid binding	6/603	17/3205	0.0825697	0.393332	0.350623	mrcB/dacA/sucB/fadD/dacB/mrcA	6
MF	GO:0004180	carboxypeptidase activity	7/603	21/3205	0.0826824	0.393332	0.350623	mrcB/dacA/ldtC/dcp/dacB/mrcA/mpaA	7
MF	GO:0004721	phosphoprotein phosphatase activity	7/603	21/3205	0.0826824	0.393332	0.350623	phoR/phoQ/narX/sixA/barA/arcB/envZ	7
MF	GO:0016779	nucleotidyltransferase activity	19/603	74/3205	0.0875654	0.410694	0.3661	mog/polB/glnD/dnaE/dnaQ/dinB/entF/entE/dgcI/dgcT/dgcM/dgcP/cpsB/rph/glmU/rffH/polA/rpoB/rpoC	19
MF	GO:0003700	DNA-binding transcription factor activity	50/603	223/3205	0.091942	0.417152	0.371856	nhaR/xynR/yahB/dpiA/cecR/deoR/putA/csgD/fadR/narL/rssB/abgR/ydcI/ydcR/hipA/marA/rstA/nemR/purR/yebK/btsR/yeiE/lrhA/yfeR/hcaR/yfiE/stpA/alaS/ygbI/rpoS/gcvA/galR/tdcA/crp/ompR/xylR/slmA/yidL/yidZ/yieP/ilvY/cpxR/cytR/alsR/dcuR/cadC/sgcR/lgoR/rob/arcA	50
MF	GO:0004812	aminoacyl-tRNA ligase activity	8/603	26/3205	0.0988014	0.417152	0.371856	proS/leuS/asnS/aspS/alaS/glyS/glyQ/valS	8
MF	GO:0016875	ligase activity, forming carbon-oxygen bonds	8/603	26/3205	0.0988014	0.417152	0.371856	proS/leuS/asnS/aspS/alaS/glyS/glyQ/valS	8
MF	GO:0008238	exopeptidase activity	11/603	39/3205	0.0998838	0.417152	0.371856	mrcB/dacA/ldtC/dcp/ptrB/dacB/mrcA/pepQ/frvX/pepA/mpaA	11
MF	GO:0009002	serine-type D-Ala-D-Ala carboxypeptidase activity	4/603	10/3205	0.100602	0.417152	0.371856	mrcB/dacA/dacB/mrcA	4
MF	GO:0070063	RNA polymerase binding	4/603	10/3205	0.100602	0.417152	0.371856	mfd/rpoS/greB/rfaH	4
MF	GO:0008408	3'-5' exonuclease activity	7/603	22/3205	0.102487	0.417152	0.371856	polB/dnaQ/rnb/cas3/rph/rep/polA	7
MF	GO:0022884	macromolecule transmembrane transporter activity	7/603	22/3205	0.102487	0.417152	0.371856	ftsW/pgaA/murJ/oppC/oppF/wza/secE	7
MF	GO:0016301	kinase activity	40/603	176/3205	0.104286	0.417152	0.371856	mak/phoR/ybcF/dpiB/nagE/kdpD/phoQ/narX/tdk/hipA/gatA/psuK/fruK/fruB/rcsD/evgS/fryA/ptsI/ppk/srlE/ascF/ygcE/barA/yggC/cmtA/garK/arcB/nanK/envZ/lyxK/spoT/glvB/bglF/rhaB/glpK/coaA/dcuS/treB/idnK/creC	40
MF	GO:0003887	DNA-directed DNA polymerase activity	5/603	14/3205	0.105227	0.417152	0.371856	polB/dnaE/dnaQ/dinB/polA	5
MF	GO:0004252	serine-type endopeptidase activity	5/603	14/3205	0.105227	0.417152	0.371856	degP/lon/ycbZ/sohB/ptrB	5
MF	GO:0034061	DNA polymerase activity	5/603	14/3205	0.105227	0.417152	0.371856	polB/dnaE/dnaQ/dinB/polA	5
MF	GO:0038023	signaling receptor activity	5/603	14/3205	0.105227	0.417152	0.371856	fhuA/fepA/fiu/cirA/fecA	5
MF	GO:0140096	catalytic activity, acting on a protein	50/603	226/3205	0.110281	0.432044	0.385131	mrcB/degP/glnD/rseP/yafL/phoR/lon/dpiB/dacA/ybeY/kdpD/sucB/iaaA/trxB/ycbZ/hyaD/ldtC/phoQ/dsbB/narX/sohB/rlhA/hipA/dcp/mepH/tsaB/ptrB/rcsD/yfaL/elaD/sixA/evgS/patZ/barA/tcdA/loiP/dacB/arcB/tldD/mrcA/envZ/envC/pepQ/dsbA/frvX/yjaB/dcuS/pepA/creC/mpaA	50
MF	GO:0052689	carboxylic ester hydrolase activity	9/603	31/3205	0.112125	0.434158	0.387016	arfB/proS/leuS/yeiG/ypfH/alaS/yheT/valS/nanS	9
MF	GO:0015171	amino acid transmembrane transporter activity	15/603	58/3205	0.114254	0.437317	0.389832	yaaJ/brnQ/proY/ycaM/putP/yddG/tcyN/hisP/tdcC/livF/dctA/gltS/rhtB/cadB/cycA	15
MF	GO:0043565	sequence-specific DNA binding	39/603	173/3205	0.118256	0.447492	0.398902	xynR/yahB/lon/cecR/deoR/matP/putA/csgD/dhaR/narL/rssB/abgR/ydcI/hipA/marA/rstA/purR/btsR/yeiE/lrhA/yfeR/hcaR/yfiE/stpA/gcvA/galR/mqsA/tdcA/crp/ompR/xylR/slmA/yidL/ilvY/cpxR/cytR/cadC/rob/arcA	39
MF	GO:0008514	organic anion transmembrane transporter activity	20/603	82/3205	0.12344	0.460508	0.410505	yaaJ/brnQ/acrB/fepA/entS/tcyN/glpT/hisP/yfdC/tdcC/gntU/livF/dctA/gltS/rhtB/kdgT/dcuB/cadB/cycA/idnT	20
MF	GO:0016874	ligase activity	26/603	111/3205	0.128105	0.460508	0.410505	carA/murC/thpR/tilS/proS/yaiP/purK/entF/entE/citC/leuS/asnB/asnS/fadD/aspS/accD/purL/alaS/tcdA/argG/glyS/glyQ/ligB/atpH/atpB/valS	26
MF	GO:0046943	carboxylic acid transmembrane transporter activity	22/603	92/3205	0.12952	0.460508	0.410505	yaaJ/brnQ/proY/acrB/ycaM/putP/yddG/tcyN/mdtC/hisP/yfdC/exuT/tdcC/livF/dctA/gltS/rhtB/kdgT/dcuB/cadB/cycA/idnT	22
MF	GO:0005507	copper ion binding	6/603	19/3205	0.130273	0.460508	0.410505	cyoB/cyoA/cusB/cusA/tynA/sodC	6
MF	GO:0015175	neutral amino acid transmembrane transporter activity	6/603	19/3205	0.130273	0.460508	0.410505	yaaJ/brnQ/tdcC/livF/rhtB/cycA	6
MF	GO:0004185	serine-type carboxypeptidase activity	5/603	15/3205	0.134549	0.460508	0.410505	mrcB/dacA/ldtC/dacB/mrcA	5
MF	GO:0008175	tRNA methyltransferase activity	4/603	11/3205	0.135525	0.460508	0.410505	cmoM/rlmN/trmJ/trmL	4
MF	GO:0008186	ATP-dependent activity, acting on RNA	4/603	11/3205	0.135525	0.460508	0.410505	dbpA/cas3/rhlB/rho	4
MF	GO:0008658	penicillin binding	4/603	11/3205	0.135525	0.460508	0.410505	mrcB/dacA/dacB/mrcA	4
MF	GO:0016638	oxidoreductase activity, acting on the CH-NH2 group of donors	4/603	11/3205	0.135525	0.460508	0.410505	tynA/gdhA/aegA/nadB	4
MF	GO:0019899	enzyme binding	8/603	28/3205	0.139973	0.470818	0.419696	dinI/rne/mfd/rpoS/mzrA/greB/rfaH/rraA	8
MF	GO:0140110	transcription regulator activity	53/603	246/3205	0.145888	0.485807	0.433057	nhaR/rseP/xynR/yahB/dpiA/cecR/deoR/putA/csgD/fadR/narL/rssB/abgR/ydcI/ydcR/hipA/marA/rstA/nemR/purR/yebK/btsR/yeiE/lrhA/yfeR/hcaR/yfiE/stpA/alaS/ygbI/rpoS/gcvA/galR/tdcA/crp/ompR/xylR/slmA/yidL/yidZ/yieP/ilvY/rfaH/cpxR/cytR/alsR/dcuR/cadC/pepA/sgcR/lgoR/rob/arcA	53
MF	GO:0015297	antiporter activity	11/603	42/3205	0.15089	0.491314	0.437966	clcA/citT/mdtG/mdtC/glpT/yfcC/mdtL/yjcE/dcuB/cadB/uhpT	11
MF	GO:0015288	porin activity	9/603	33/3205	0.15224	0.491314	0.437966	sfmD/ybgQ/elfC/wza/yfaL/yqiG/yhcD/bglH/fimD	9
MF	GO:0022829	wide pore channel activity	9/603	33/3205	0.15224	0.491314	0.437966	sfmD/ybgQ/elfC/wza/yfaL/yqiG/yhcD/bglH/fimD	9
MF	GO:0005342	organic acid transmembrane transporter activity	22/603	94/3205	0.153443	0.491314	0.437966	yaaJ/brnQ/proY/acrB/ycaM/putP/yddG/tcyN/mdtC/hisP/yfdC/exuT/tdcC/livF/dctA/gltS/rhtB/kdgT/dcuB/cadB/cycA/idnT	22
MF	GO:0140098	catalytic activity, acting on RNA	33/603	148/3205	0.157941	0.500899	0.446511	thpR/rnhB/tilS/arfB/proS/rlmH/leuS/ybeY/cmoM/asnS/rne/rluC/rnb/dbpA/aspS/rlmN/trmJ/alaS/truD/cas3/tcdA/rlmG/glyS/glyQ/selA/trmL/rph/rhlB/rpoB/rpoC/nudC/rlmB/valS	33
MF	GO:0008080	N-acetyltransferase activity	7/603	25/3205	0.175321	0.545625	0.48638	citC/speG/tmcA/patZ/glmU/rffC/yjaB	7
MF	GO:0008483	transaminase activity	7/603	25/3205	0.175321	0.545625	0.48638	bioA/ydcR/pabB/gabT/gcvT/glmS/ilvE	7
MF	GO:0016209	antioxidant activity	6/603	21/3205	0.188306	0.575323	0.512853	trxB/sodC/btuE/ynjA/ccp/katG	6
MF	GO:0016831	carboxy-lyase activity	8/603	30/3205	0.188319	0.575323	0.512853	gcl/purK/speF/maeA/arnA/speA/speC/ppc	8
MF	GO:0001216	DNA-binding transcription activator activity	9/603	35/3205	0.198409	0.599732	0.534611	nhaR/rssB/rstA/btsR/ompR/cpxR/dcuR/cadC/arcA	9
MF	GO:0042626	ATPase-coupled transmembrane transporter activity	18/603	78/3205	0.201018	0.599732	0.534611	clcA/mdlA/mdlB/kdpB/modA/cydD/araG/tcyN/hisP/cysA/cysP/atpH/atpB/ravA/sbp/secE/malF/mgtA	18
MF	GO:0016799	hydrolase activity, hydrolyzing N-glycosyl compounds	5/603	17/3205	0.202232	0.599732	0.534611	rihB/ppnN/mutY/tag/mutM	5
MF	GO:0016769	transferase activity, transferring nitrogenous groups	7/603	26/3205	0.203513	0.599732	0.534611	bioA/ydcR/pabB/gabT/gcvT/glmS/ilvE	7
MF	GO:0008237	metallopeptidase activity	11/603	45/3205	0.212815	0.611815	0.545383	rseP/ybeY/dcp/tsaB/loiP/tldD/envC/pepQ/frvX/pepA/mpaA	11
MF	GO:0046906	tetrapyrrole binding	11/603	45/3205	0.212815	0.611815	0.545383	cyoB/sdhD/dosP/ydhU/torY/ccmF/hemF/eutC/ccp/katG/nrfB	11
MF	GO:0016788	hydrolase activity, acting on ester bonds	51/603	244/3205	0.215183	0.611815	0.545383	polB/thpR/dgt/glnD/rnhB/arfB/proS/gmhB/dnaQ/phoR/ushA/rusA/entF/leuS/ybeY/umpH/kdpD/pdeI/agp/rne/ycfH/phoQ/narX/rnb/dosP/pdeD/ruvC/yedP/yeiG/ais/sixA/pdeA/ypfH/alaS/cas3/barA/recC/arcB/yheT/envZ/mutM/rph/spoT/rep/pepQ/polA/cysQ/valS/hsdR/opgB/nanS	51
MF	GO:0052621	diguanylate cyclase activity	4/603	13/3205	0.216799	0.611815	0.545383	dgcI/dgcT/dgcM/dgcP	4
MF	GO:0071111	cyclic-guanylate-specific phosphodiesterase activity	4/603	13/3205	0.216799	0.611815	0.545383	pdeI/dosP/pdeD/pdeA	4
MF	GO:0016757	glycosyltransferase activity	19/603	84/3205	0.219326	0.613743	0.547101	ftsW/murG/mrcB/yaiP/pgaC/opgH/ldtC/otsA/wcaL/wcaC/arnT/mltA/mrcA/malQ/bcsA/waaC/waaJ/waaO/rffM	19
MF	GO:0000287	magnesium ion binding	39/603	184/3205	0.223071	0.614992	0.548215	murC/aceE/panB/dgt/gmhB/dinB/prpB/lacZ/gcl/rusA/citE/umpH/kdpB/sucA/rne/ttcA/dosP/hipA/speG/pabB/ruvC/yedP/cpsG/gmm/menD/ptsI/cas3/eno/glcB/ribB/xylA/dgoD/glmU/rffH/ppc/rpoC/nudC/cysQ/valS	39
MF	GO:0042910	xenobiotic transmembrane transporter activity	9/603	36/3205	0.223465	0.614992	0.548215	mdlA/mdlB/acrB/cusA/fepA/mdtC/cirA/acrF/mdtL	9
MF	GO:0015267	channel activity	15/603	65/3205	0.2287	0.619163	0.551932	clcA/mscK/sfmD/fepA/ybgQ/elfC/wza/yfaL/yfeO/yqiG/yhcD/bglH/atpH/atpB/fimD	15
MF	GO:0022803	passive transmembrane transporter activity	15/603	65/3205	0.2287	0.619163	0.551932	clcA/mscK/sfmD/fepA/ybgQ/elfC/wza/yfaL/yfeO/yqiG/yhcD/bglH/atpH/atpB/fimD	15
MF	GO:0009055	electron transfer activity	23/603	105/3205	0.238992	0.637641	0.568405	fixB/rclA/cyoB/cyoA/sdhD/sdhA/dmsA/dsbB/ydhU/torY/yfaE/nuoL/nuoG/nuoF/nuoC/hyfG/hycG/hycE/hycC/ccp/hemG/sthA/nrfB	23
MF	GO:0004527	exonuclease activity	8/603	32/3205	0.242636	0.637641	0.568405	polB/dnaQ/rnb/cas3/recC/rph/rep/polA	8
MF	GO:0015179	L-amino acid transmembrane transporter activity	8/603	32/3205	0.242636	0.637641	0.568405	brnQ/tcyN/hisP/tdcC/livF/dctA/rhtB/cycA	8
MF	GO:0016798	hydrolase activity, acting on glycosyl bonds	13/603	56/3205	0.243185	0.637641	0.568405	lacZ/chbF/gmm/rihB/ppnN/mltA/bglA/mutY/ebgA/glgX/tag/mutM/yieL	13
MF	GO:0032561	guanyl ribonucleotide binding	15/603	66/3205	0.248121	0.645503	0.575413	dgcI/mukB/dgcT/dgcM/dgcP/cpsB/yeiR/ppnN/infB/fusA/feoB/bcsA/bcsE/selB/hflX	15
MF	GO:0003697	single-stranded DNA binding	6/603	23/3205	0.254324	0.65651	0.585224	dgt/cspD/guaB/recA/rep/priB	6
MF	GO:0016791	phosphatase activity	15/603	67/3205	0.268154	0.681643	0.607629	gmhB/phoR/ushA/umpH/kdpD/agp/phoQ/narX/yedP/ais/sixA/barA/arcB/envZ/cysQ	15
MF	GO:0019001	guanyl nucleotide binding	15/603	67/3205	0.268154	0.681643	0.607629	dgcI/mukB/dgcT/dgcM/dgcP/cpsB/yeiR/ppnN/infB/fusA/feoB/bcsA/bcsE/selB/hflX	15
MF	GO:0004222	metalloendopeptidase activity	5/603	19/3205	0.278676	0.698448	0.622609	rseP/ybeY/dcp/loiP/envC	5
MF	GO:0046873	metal ion transmembrane transporter activity	12/603	53/3205	0.285535	0.698448	0.622609	yaaJ/cusB/cusA/kdpB/putP/feoB/pitA/gltS/kup/yjcE/mgtA/fecA	12
MF	GO:0008235	metalloexopeptidase activity	3/603	10/3205	0.286569	0.698448	0.622609	pepQ/pepA/mpaA	3
MF	GO:0016668	oxidoreductase activity, acting on a sulfur group of donors, NAD(P) as acceptor	3/603	10/3205	0.286569	0.698448	0.622609	rclA/trxB/sthA	3
MF	GO:0097216	guanosine tetraphosphate binding	3/603	10/3205	0.286569	0.698448	0.622609	ppnN/infB/hflX	3
MF	GO:0003924	GTPase activity	6/603	24/3205	0.289447	0.698448	0.622609	dgt/yeiR/infB/fusA/selB/hflX	6
MF	GO:1901618	organic hydroxy compound transmembrane transporter activity	6/603	24/3205	0.289447	0.698448	0.622609	mhpT/acrB/fepA/entS/mdtC/cmtA	6
MF	GO:0016410	N-acyltransferase activity	7/603	29/3205	0.296559	0.705386	0.628793	citC/speG/tmcA/patZ/glmU/rffC/yjaB	7
MF	GO:1901682	sulfur compound transmembrane transporter activity	7/603	29/3205	0.296559	0.705386	0.628793	thiP/tcyN/cysA/cysP/yihO/sbp/mdtO	7
MF	GO:0016903	oxidoreductase activity, acting on the aldehyde or oxo group of donors	9/603	39/3205	0.304704	0.71622	0.638451	aceE/betB/sucA/putA/adhE/aldA/patD/aldB/fdhF	9
MF	GO:0140359	ABC-type transporter activity	10/603	44/3205	0.306957	0.71622	0.638451	mdlA/mdlB/modA/araG/tcyN/hisP/cysA/cysP/sbp/malF	10
MF	GO:0015081	sodium ion transmembrane transporter activity	4/603	15/3205	0.307566	0.71622	0.638451	yaaJ/putP/gltS/yjcE	4
MF	GO:0015299	solute:proton antiporter activity	5/603	20/3205	0.318858	0.73007	0.650798	clcA/mdtG/mdtC/mdtL/yjcE	5
MF	GO:0090079	translation regulator activity, nucleic acid binding	5/603	20/3205	0.318858	0.73007	0.650798	arfB/infB/fusA/selB/rfaH	5
MF	GO:0015298	solute:cation antiporter activity	6/603	25/3205	0.325487	0.73007	0.650798	clcA/mdtG/mdtC/mdtL/yjcE/cadB	6
MF	GO:0015145	monosaccharide transmembrane transporter activity	7/603	30/3205	0.329501	0.73007	0.650798	manY/araG/fruB/exuT/kdgT/xylE/alsA	7
MF	GO:0016620	oxidoreductase activity, acting on the aldehyde or oxo group of donors, NAD or NADP as acceptor	7/603	30/3205	0.329501	0.73007	0.650798	betB/putA/adhE/aldA/patD/aldB/fdhF	7
MF	GO:0051119	sugar transmembrane transporter activity	7/603	30/3205	0.329501	0.73007	0.650798	manY/araG/fruB/exuT/kdgT/xylE/alsA	7
MF	GO:0000986	bacterial-type cis-regulatory region sequence-specific DNA binding	8/603	35/3205	0.331904	0.73007	0.650798	deoR/putA/csgD/ydcI/lrhA/yfeR/hcaR/tdcA	8
MF	GO:0000987	cis-regulatory region sequence-specific DNA binding	8/603	35/3205	0.331904	0.73007	0.650798	deoR/putA/csgD/ydcI/lrhA/yfeR/hcaR/tdcA	8
MF	GO:0020037	heme binding	9/603	40/3205	0.333245	0.73007	0.650798	cyoB/sdhD/dosP/ydhU/torY/ccmF/ccp/katG/nrfB	9
MF	GO:0015932	nucleobase-containing compound transmembrane transporter activity	3/603	11/3205	0.34321	0.742136	0.661553	pnuC/psuT/nupC	3
MF	GO:0140677	molecular function activator activity	3/603	11/3205	0.34321	0.742136	0.661553	djlC/rarA/hyaD	3
MF	GO:0008135	translation factor activity, RNA binding	4/603	16/3205	0.354409	0.748903	0.667586	arfB/infB/fusA/selB	4
MF	GO:0016684	oxidoreductase activity, acting on peroxide as acceptor	4/603	16/3205	0.354409	0.748903	0.667586	btuE/ynjA/ccp/katG	4
MF	GO:0022836	gated channel activity	4/603	16/3205	0.354409	0.748903	0.667586	clcA/mscK/fepA/yfeO	4
MF	GO:0005525	GTP binding	12/603	56/3205	0.358308	0.748903	0.667586	dgcI/mukB/dgcT/dgcM/dgcP/cpsB/yeiR/infB/fusA/feoB/selB/hflX	12
MF	GO:0019200	carbohydrate kinase activity	5/603	21/3205	0.359656	0.748903	0.667586	mak/fruK/nanK/lyxK/rhaB	5
MF	GO:0051287	NAD binding	11/603	51/3205	0.359833	0.748903	0.667586	patD/maeA/pntA/arnA/nuoF/nuoC/hyfG/hycE/ygbJ/garR/wecC	11
MF	GO:0004553	hydrolase activity, hydrolyzing O-glycosyl compounds	8/603	36/3205	0.362886	0.750566	0.669068	lacZ/chbF/gmm/mltA/bglA/ebgA/glgX/yieL	8
MF	GO:0033218	amide binding	7/603	32/3205	0.396637	0.798777	0.712044	mrcB/entF/dacA/fadR/oppA/dacB/mrcA	7
MF	GO:0008081	phosphoric diester hydrolase activity	6/603	27/3205	0.398875	0.798777	0.712044	thpR/glnD/pdeI/dosP/pdeD/pdeA	6
MF	GO:0008171	O-methyltransferase activity	3/603	12/3205	0.399434	0.798777	0.712044	trmJ/trmL/rlmB	3
MF	GO:0016744	transketolase or transaldolase activity	3/603	12/3205	0.399434	0.798777	0.712044	menD/talA/tktA	3
MF	GO:0016833	oxo-acid-lyase activity	3/603	12/3205	0.399434	0.798777	0.712044	prpB/citE/pabC	3
MF	GO:0045182	translation regulator activity	5/603	22/3205	0.400588	0.798777	0.712044	arfB/infB/fusA/selB/rfaH	5
MF	GO:0015562	efflux transmembrane transporter activity	6/603	28/3205	0.435552	0.861194	0.767683	acrB/tehA/tqsA/tdcC/acrF/rhtB	6
MF	GO:0042802	identical protein binding	80/603	417/3205	0.440233	0.861194	0.767683	mog/ftsQ/ftsA/zapD/aceE/panB/clcA/dgt/degP/lpxA/tilS/betB/lacZ/hupB/acrB/qmcA/gcl/asnB/sucA/moaC/cecR/mukB/ssuD/putA/rne/phoQ/minD/tdk/adhE/dgcM/paaF/aldA/tehA/patD/speG/mlc/fumC/chbF/gdhA/ansA/tsaB/zwf/cmoB/yeiG/rihB/arnA/ptsI/eutS/ppx/guaB/patZ/alaS/eno/ppnN/galR/hyuA/ribB/argG/mreB/crp/envZ/feoB/selA/slmA/ibpA/yieK/glmU/ravA/ilvE/rho/rffH/cpxP/glpK/katG/sthA/dcuS/ulaA/priB/arcA/gspD	80
MF	GO:0016818	hydrolase activity, acting on acid anhydrides, in phosphorus-containing anhydrides	34/603	175/3205	0.447284	0.861194	0.767683	dgt/lon/mdlA/mdlB/ushA/ybiT/cydD/yccX/minD/oppF/dbpA/ydcT/lhr/araG/tcyN/hisI/yeiR/hisP/cysA/ppx/mazG/bacA/infB/lptB/fusA/livF/rbbA/selB/ravA/recQ/cdh/nudC/alsA/hflX	34
MF	GO:0005402	carbohydrate:cation symporter activity	4/603	18/3205	0.447407	0.861194	0.767683	gntU/setC/kdgT/xylE	4
MF	GO:0031420	alkali metal ion binding	4/603	18/3205	0.447407	0.861194	0.767683	lacZ/putP/kbp/tcdA	4
MF	GO:0043546	molybdopterin cofactor binding	4/603	18/3205	0.447407	0.861194	0.767683	dmsA/msrP/nuoG/fdhF	4
MF	GO:0000984	bacterial-type RNA polymerase transcription regulatory region sequence-specific DNA binding	9/603	44/3205	0.450093	0.861385	0.767854	deoR/putA/csgD/ydcI/marA/lrhA/yfeR/hcaR/tdcA	9
MF	GO:0004177	aminopeptidase activity	3/603	13/3205	0.454224	0.864323	0.770473	pepQ/frvX/pepA	3
MF	GO:0016817	hydrolase activity, acting on acid anhydrides	34/603	176/3205	0.46216	0.872451	0.777718	dgt/lon/mdlA/mdlB/ushA/ybiT/cydD/yccX/minD/oppF/dbpA/ydcT/lhr/araG/tcyN/hisI/yeiR/hisP/cysA/ppx/mazG/bacA/infB/lptB/fusA/livF/rbbA/selB/ravA/recQ/cdh/nudC/alsA/hflX	34
MF	GO:0008173	RNA methyltransferase activity	7/603	34/3205	0.463735	0.872451	0.777718	rlmH/cmoM/rlmN/trmJ/rlmG/trmL/rlmB	7
MF	GO:0008028	monocarboxylic acid transmembrane transporter activity	6/603	29/3205	0.471811	0.882657	0.786816	acrB/mdtC/yfdC/exuT/kdgT/idnT	6
MF	GO:0016879	ligase activity, forming carbon-nitrogen bonds	9/603	45/3205	0.479153	0.89014	0.793486	carA/murC/tilS/purK/entF/entE/asnB/purL/argG	9
MF	GO:0016796	exonuclease activity, active with either ribo- or deoxyribonucleic acids and producing 5'-phosphomonoesters	5/603	24/3205	0.481157	0.89014	0.793486	polB/rnb/cas3/recC/rph	5
MF	GO:0030145	manganese ion binding	11/603	56/3205	0.490958	0.897866	0.800373	dgt/rnhB/allE/gmm/menD/hemF/tktA/ribB/pepQ/nudC/pepA	11
MF	GO:0015101	organic cation transmembrane transporter activity	4/603	19/3205	0.492402	0.897866	0.800373	thiP/puuP/plaP/cadB	4
MF	GO:0016830	carbon-carbon lyase activity	14/603	72/3205	0.493422	0.897866	0.800373	prpB/gcl/purK/citE/speF/pabC/maeA/arnA/fucA/speA/speC/ribB/ppc/yjhH	14
MF	GO:0019904	protein domain specific binding	3/603	14/3205	0.506805	0.917206	0.817614	fhuA/fepA/rhlB	3
MF	GO:0046915	transition metal ion transmembrane transporter activity	5/603	25/3205	0.520074	0.936133	0.834486	cusB/cusA/feoB/pitA/fecA	5
MF	GO:0016462	pyrophosphatase activity	32/603	170/3205	0.531465	0.951495	0.848179	dgt/lon/mdlA/mdlB/ushA/ybiT/cydD/minD/oppF/dbpA/ydcT/araG/tcyN/hisI/yeiR/hisP/cysA/ppx/mazG/bacA/infB/lptB/fusA/livF/rbbA/selB/ravA/recQ/cdh/nudC/alsA/hflX	32
MF	GO:0019829	ATPase-coupled cation transmembrane transporter activity	4/603	20/3205	0.535788	0.954104	0.850505	kdpB/atpH/atpB/mgtA	4
MF	GO:0004601	peroxidase activity	3/603	15/3205	0.556614	0.954127	0.850526	btuE/ccp/katG	3
MF	GO:0005351	carbohydrate:proton symporter activity	3/603	15/3205	0.556614	0.954127	0.850526	setC/kdgT/xylE	3
MF	GO:0051539	4 iron, 4 sulfur cluster binding	22/603	118/3205	0.557806	0.954127	0.850526	lipA/miaB/nadA/ybiY/dmsA/acnA/ttcA/ydeM/ydiJ/preA/napG/nuoG/nuoF/aegA/hyfG/rlmN/hycG/hycE/ygfS/mutY/fdhF/yjiL	22
MF	GO:0016836	hydro-lyase activity	11/603	59/3205	0.566961	0.954127	0.850526	caiD/prpD/acnA/paaF/fumC/gmd/eno/tcdA/uxaA/dgoD/nnr	11
MF	GO:0019842	vitamin binding	15/603	81/3205	0.573461	0.954127	0.850526	aceE/gcl/entF/speF/sucA/bioA/pabC/ydcR/menD/eutC/gabT/tktA/speC/selA/metB	15
MF	GO:0016627	oxidoreductase activity, acting on the CH-CH group of donors	6/603	32/3205	0.575611	0.954127	0.850526	sdhD/sdhA/preA/hemF/wecC/hemG	6
MF	GO:0031406	carboxylic acid binding	6/603	32/3205	0.575611	0.954127	0.850526	mrcB/dacA/sucB/fadD/dacB/mrcA	6
MF	GO:0003729	mRNA binding	4/603	21/3205	0.577231	0.954127	0.850526	acnA/accD/yhgF/selB	4
MF	GO:0015154	disaccharide transmembrane transporter activity	2/603	10/3205	0.587682	0.954127	0.850526	malF/treB	2
MF	GO:0015173	aromatic amino acid transmembrane transporter activity	2/603	10/3205	0.587682	0.954127	0.850526	yddG/hisP	2
MF	GO:0016679	oxidoreductase activity, acting on diphenols and related substances as donors	2/603	10/3205	0.587682	0.954127	0.850526	cyoB/cyoA	2
MF	GO:0016812	hydrolase activity, acting on carbon-nitrogen (but not peptide) bonds, in cyclic amides	2/603	10/3205	0.587682	0.954127	0.850526	dacA/hyuA	2
MF	GO:0016888	endodeoxyribonuclease activity, producing 5'-phosphomonoesters	2/603	10/3205	0.587682	0.954127	0.850526	ycfH/hsdR	2
MF	GO:0016835	carbon-oxygen lyase activity	13/603	71/3205	0.592617	0.954127	0.850526	caiD/prpD/acnA/paaF/fumC/gmd/murQ/eno/tcdA/uxaA/mutM/dgoD/nnr	13
MF	GO:0016782	transferase activity, transferring sulphur-containing groups	5/603	27/3205	0.593787	0.954127	0.850526	lipA/miaB/ttcA/ydiF/atoA	5
MF	GO:0015035	protein-disulfide reductase activity	3/603	16/3205	0.603277	0.954127	0.850526	trxB/dsbB/dsbA	3
MF	GO:0016877	ligase activity, forming carbon-sulfur bonds	3/603	16/3205	0.603277	0.954127	0.850526	citC/fadD/tcdA	3
MF	GO:0016893	endonuclease activity, active with either ribo- or deoxyribonucleic acids and producing 5'-phosphomonoesters	3/603	16/3205	0.603277	0.954127	0.850526	rnhB/ycfH/hsdR	3
MF	GO:0030151	molybdenum ion binding	3/603	16/3205	0.603277	0.954127	0.850526	modA/dmsA/fdhF	3
MF	GO:0016741	transferase activity, transferring one-carbon groups	14/603	77/3205	0.604028	0.954127	0.850526	panB/rlmH/cmoM/arnA/accD/purN/rlmN/trmJ/gcvT/rlmG/yhdJ/trmL/rlmB/hsdM	14
MF	GO:0042887	amide transmembrane transporter activity	8/603	44/3205	0.604476	0.954127	0.850526	fepA/oppA/sapA/ddpA/ydeE/dtpA/cirA/mdtO	8
MF	GO:0043177	organic acid binding	8/603	44/3205	0.604476	0.954127	0.850526	mrcB/dacA/asnB/sucB/fadD/alaS/dacB/mrcA	8
MF	GO:1904680	peptide transmembrane transporter activity	7/603	39/3205	0.620349	0.954127	0.850526	fepA/oppA/sapA/ddpA/ydeE/dtpA/cirA	7
MF	GO:0017111	nucleoside-triphosphatase activity	25/603	139/3205	0.636034	0.954127	0.850526	dgt/lon/mdlA/mdlB/ybiT/cydD/minD/oppF/dbpA/ydcT/araG/tcyN/yeiR/hisP/cysA/infB/lptB/fusA/livF/rbbA/selB/ravA/recQ/alsA/hflX	25
MF	GO:0004532	exoribonuclease activity	2/603	11/3205	0.642009	0.954127	0.850526	rnb/rph	2
MF	GO:0009982	pseudouridine synthase activity	2/603	11/3205	0.642009	0.954127	0.850526	rluC/truD	2
MF	GO:0015157	oligosaccharide transmembrane transporter activity	2/603	11/3205	0.642009	0.954127	0.850526	malF/treB	2
MF	GO:0015203	polyamine transmembrane transporter activity	2/603	11/3205	0.642009	0.954127	0.850526	puuP/plaP	2
MF	GO:0015491	cation:cation antiporter activity	2/603	11/3205	0.642009	0.954127	0.850526	yjcE/cadB	2
MF	GO:0016896	exoribonuclease activity, producing 5'-phosphomonoesters	2/603	11/3205	0.642009	0.954127	0.850526	rnb/rph	2
MF	GO:0043024	ribosomal small subunit binding	2/603	11/3205	0.642009	0.954127	0.850526	infB/rbbA	2
MF	GO:0004518	nuclease activity	16/603	90/3205	0.643764	0.954127	0.850526	polB/rnhB/dnaQ/rusA/ybeY/rne/ycfH/rnb/ruvC/cas3/recC/mutM/rph/rep/polA/hsdR	16
MF	GO:0008134	transcription factor binding	3/603	17/3205	0.646573	0.954127	0.850526	kdpD/dhaR/hyfR	3
MF	GO:0015079	potassium ion transmembrane transporter activity	3/603	17/3205	0.646573	0.954127	0.850526	kdpB/kup/yjcE	3
MF	GO:0016840	carbon-nitrogen lyase activity	3/603	17/3205	0.646573	0.954127	0.850526	purB/chaC/eutC	3
MF	GO:0016895	exodeoxyribonuclease activity, producing 5'-phosphomonoesters	3/603	17/3205	0.646573	0.954127	0.850526	polB/cas3/recC	3
MF	GO:0046983	protein dimerization activity	3/603	17/3205	0.646573	0.954127	0.850526	narX/pntA/stpA	3
MF	GO:0008649	rRNA methyltransferase activity	4/603	23/3205	0.653383	0.954127	0.850526	rlmH/rlmN/rlmG/rlmB	4
MF	GO:0140102	catalytic activity, acting on a rRNA	4/603	23/3205	0.653383	0.954127	0.850526	rlmH/rlmN/rlmG/rlmB	4
MF	GO:0016407	acetyltransferase activity	8/603	46/3205	0.657619	0.954127	0.850526	citC/speG/tmcA/patZ/glmU/rffC/pflD/yjaB	8
MF	GO:0050661	NADP binding	6/603	35/3205	0.668192	0.954127	0.850526	pntA/zwf/gmd/preA/ygbJ/garR	6
MF	GO:0016667	oxidoreductase activity, acting on a sulfur group of donors	7/603	41/3205	0.675479	0.954127	0.850526	rclA/trxB/dmsA/dsbB/msrP/dsbA/sthA	7
MF	GO:0016887	ATP hydrolysis activity	20/603	114/3205	0.676029	0.954127	0.850526	lon/mdlA/mdlB/ybiT/cydD/minD/oppF/dbpA/ydcT/araG/tcyN/hisP/cysA/lptB/livF/rbbA/ravA/recQ/alsA/hflX	20
MF	GO:0004529	exodeoxyribonuclease activity	3/603	18/3205	0.686406	0.954127	0.850526	polB/cas3/recC	3
MF	GO:0008170	N-methyltransferase activity	3/603	18/3205	0.686406	0.954127	0.850526	rlmG/yhdJ/hsdM	3
MF	GO:0016151	nickel cation binding	3/603	18/3205	0.686406	0.954127	0.850526	ybeY/hyfG/hycE	3
MF	GO:0016861	intramolecular oxidoreductase activity, interconverting aldoses and ketoses	4/603	24/3205	0.687828	0.954127	0.850526	hyi/hisA/xylA/yieK	4
MF	GO:0005509	calcium ion binding	2/603	12/3205	0.690524	0.954127	0.850526	tynA/rihB	2
MF	GO:0015125	bile acid transmembrane transporter activity	2/603	12/3205	0.690524	0.954127	0.850526	acrB/mdtC	2
MF	GO:0015205	nucleobase transmembrane transporter activity	2/603	12/3205	0.690524	0.954127	0.850526	uraA/adeP	2
MF	GO:0016628	oxidoreductase activity, acting on the CH-CH group of donors, NAD or NADP as acceptor	2/603	12/3205	0.690524	0.954127	0.850526	preA/wecC	2
MF	GO:0016646	oxidoreductase activity, acting on the CH-NH group of donors, NAD or NADP as acceptor	2/603	12/3205	0.690524	0.954127	0.850526	putA/queF	2
MF	GO:0042277	peptide binding	2/603	12/3205	0.690524	0.954127	0.850526	mrcB/oppA	2
MF	GO:0043023	ribosomal large subunit binding	2/603	12/3205	0.690524	0.954127	0.850526	ratA/hflX	2
MF	GO:0008168	methyltransferase activity	10/603	60/3205	0.716939	0.98093	0.874418	rlmH/cmoM/rlmN/trmJ/gcvT/rlmG/yhdJ/trmL/rlmB/hsdM	10
MF	GO:0016881	acid-amino acid ligase activity	3/603	19/3205	0.722781	0.98093	0.874418	murC/entF/entE	3
MF	GO:0016810	hydrolase activity, acting on carbon-nitrogen (but not peptide) bonds	12/603	72/3205	0.727329	0.98093	0.874418	glsA/allE/dacA/iaaA/hinT/add/astB/ansA/hisI/hyuA/phnM/mpaA	12
MF	GO:0050660	flavin adenine dinucleotide binding	12/603	72/3205	0.727329	0.98093	0.874418	fixB/rclA/gcl/sdhA/trxB/putA/ydiJ/ftp/glpA/nadB/ygfM/sthA	12
MF	GO:0008757	S-adenosylmethionine-dependent methyltransferase activity	8/603	49/3205	0.728925	0.98093	0.874418	rlmH/rlmN/trmJ/rlmG/yhdJ/trmL/rlmB/hsdM	8
MF	GO:0005261	cation channel activity	2/603	13/3205	0.733488	0.98093	0.874418	atpH/atpB	2
MF	GO:0016774	phosphotransferase activity, carboxyl group as acceptor	2/603	13/3205	0.733488	0.98093	0.874418	ybcF/rcsD	2
MF	GO:0016878	acid-thiol ligase activity	2/603	13/3205	0.733488	0.98093	0.874418	citC/fadD	2
MF	GO:0016829	lyase activity	33/603	191/3205	0.740755	0.982288	0.875629	caiD/prpB/prpD/gcl/purK/citE/speF/moaC/pabC/purB/chaC/acnA/paaF/maeA/fumC/gmd/arnA/murQ/eutC/eno/fucA/tcdA/mltA/speA/speC/ribB/uxaA/mutM/dgoD/metB/ppc/nnr/yjhH	33
MF	GO:0004520	endodeoxyribonuclease activity	5/603	32/3205	0.746936	0.982288	0.875629	rusA/ycfH/ruvC/cas3/hsdR	5
MF	GO:0005216	ion channel activity	5/603	32/3205	0.746936	0.982288	0.875629	clcA/mscK/yfeO/atpH/atpB	5
MF	GO:0004536	deoxyribonuclease activity	7/603	44/3205	0.74819	0.982288	0.875629	polB/rusA/ycfH/ruvC/cas3/recC/hsdR	7
MF	GO:0008289	lipid binding	4/603	26/3205	0.749253	0.982288	0.875629	mrcB/sucB/murJ/fadD	4
MF	GO:0015036	disulfide oxidoreductase activity	3/603	20/3205	0.75578	0.98696	0.879794	trxB/dsbB/dsbA	3
MF	GO:0016814	hydrolase activity, acting on carbon-nitrogen (but not peptide) bonds, in cyclic amidines	2/603	14/3205	0.771269	0.992268	0.884525	add/hisI	2
MF	GO:0019239	deaminase activity	2/603	14/3205	0.771269	0.992268	0.884525	add/yieK	2
MF	GO:0030955	potassium ion binding	2/603	14/3205	0.771269	0.992268	0.884525	kbp/tcdA	2
MF	GO:0016854	racemase and epimerase activity	5/603	33/3205	0.771764	0.992268	0.884525	caiD/galM/rpe/nnr/ycjG	5
MF	GO:0015149	hexose transmembrane transporter activity	3/603	21/3205	0.785538	0.999995	0.891413	manY/fruB/alsA	3
MF	GO:0016661	oxidoreductase activity, acting on other nitrogenous compounds as donors	3/603	21/3205	0.785538	0.999995	0.891413	queF/garK/nrfB	3
MF	GO:0016860	intramolecular oxidoreductase activity	5/603	34/3205	0.79469	0.999995	0.891413	hyi/hisA/xylA/yieK/dsbA	5
MF	GO:0008374	O-acyltransferase activity	2/603	15/3205	0.804292	0.999995	0.891413	lpxA/pagP	2
MF	GO:0051536	iron-sulfur cluster binding	25/603	152/3205	0.806933	0.999995	0.891413	prpD/lipA/miaB/nadA/ybiY/dmsA/acnA/ttcA/ydeM/ydiJ/preA/napG/yfaE/nuoG/nuoF/aegA/hyfG/rlmN/hycG/hycE/ygfS/mutY/soxR/fdhF/yjiL	25
MF	GO:0043021	ribonucleoprotein complex binding	6/603	41/3205	0.811176	0.999995	0.891413	arfB/rlmH/ratA/infB/rbbA/hflX	6
MF	GO:0016746	acyltransferase activity	15/603	95/3205	0.814433	0.999995	0.891413	lpxA/entE/citC/pagP/sucB/fabD/speG/menD/tmcA/patZ/glcB/glmU/rffC/pflD/yjaB	15
MF	GO:0004540	ribonuclease activity	5/603	35/3205	0.815773	0.999995	0.891413	rnhB/ybeY/rne/rnb/rph	5
MF	GO:0016765	transferase activity, transferring alkyl or aryl (other than methyl) groups	5/603	35/3205	0.815773	0.999995	0.891413	cyoE/nadA/cmoB/folP/metB	5
MF	GO:0051540	metal cluster binding	25/603	153/3205	0.817339	0.999995	0.891413	prpD/lipA/miaB/nadA/ybiY/dmsA/acnA/ttcA/ydeM/ydiJ/preA/napG/yfaE/nuoG/nuoF/aegA/hyfG/rlmN/hycG/hycE/ygfS/mutY/soxR/fdhF/yjiL	25
MF	GO:0016645	oxidoreductase activity, acting on the CH-NH group of donors	2/603	16/3205	0.833009	0.999995	0.891413	putA/queF	2
MF	GO:0070566	adenylyltransferase activity	2/603	16/3205	0.833009	0.999995	0.891413	mog/entE	2
MF	GO:0016780	phosphotransferase activity, for other substituted phosphate groups	3/603	23/3205	0.836058	0.999995	0.891413	mraY/clsA/opgB	3
MF	GO:0071949	FAD binding	4/603	30/3205	0.843711	0.999995	0.891413	gcl/ydiJ/ftp/ygfM	4
MF	GO:0030170	pyridoxal phosphate binding	8/603	56/3205	0.853791	0.999995	0.891413	speF/bioA/pabC/ydcR/gabT/speC/selA/metB	8
MF	GO:0070279	vitamin B6 binding	8/603	56/3205	0.853791	0.999995	0.891413	speF/bioA/pabC/ydcR/gabT/speC/selA/metB	8
MF	GO:0004521	endoribonuclease activity	3/603	24/3205	0.857234	0.999995	0.891413	rnhB/ybeY/rne	3
MF	GO:0008198	ferrous iron binding	3/603	24/3205	0.857234	0.999995	0.891413	ftnB/uxaA/rpe	3
MF	GO:0016783	sulfurtransferase activity	2/603	17/3205	0.857867	0.999995	0.891413	lipA/ttcA	2
MF	GO:0016747	acyltransferase activity, transferring groups other than amino-acyl groups	12/603	81/3205	0.860645	0.999995	0.891413	lpxA/citC/pagP/sucB/fabD/speG/tmcA/patZ/glmU/rffC/pflD/yjaB	12
MF	GO:0000049	tRNA binding	6/603	44/3205	0.861933	0.999995	0.891413	ttcA/tmcA/rlmN/alaS/selB/rph	6
MF	GO:0098772	molecular function regulator	6/603	44/3205	0.861933	0.999995	0.891413	djlC/rarA/hyaD/gatA/yfhM/rraA	6
MF	GO:0004519	endonuclease activity	9/603	63/3205	0.864443	0.999995	0.891413	rnhB/rusA/ybeY/rne/ycfH/ruvC/cas3/mutM/hsdR	9
MF	GO:0016811	hydrolase activity, acting on carbon-nitrogen (but not peptide) bonds, in linear amides	5/603	38/3205	0.868747	0.999995	0.891413	glsA/iaaA/hinT/ansA/mpaA	5
MF	GO:0043022	ribosome binding	3/603	25/3205	0.875977	0.999995	0.891413	arfB/rlmH/hflX	3
MF	GO:0008320	protein transmembrane transporter activity	1/603	10/3205	0.876013	0.999995	0.891413	secE	1
MF	GO:0016453	C-acetyltransferase activity	1/603	10/3205	0.876013	0.999995	0.891413	pflD	1
MF	GO:0016841	ammonia-lyase activity	1/603	10/3205	0.876013	0.999995	0.891413	eutC	1
MF	GO:0047429	nucleoside-triphosphate diphosphatase activity	1/603	10/3205	0.876013	0.999995	0.891413	mazG	1
MF	GO:0051087	chaperone binding	1/603	10/3205	0.876013	0.999995	0.891413	clpS	1
MF	GO:0044877	protein-containing complex binding	6/603	45/3205	0.876127	0.999995	0.891413	arfB/rlmH/ratA/infB/rbbA/hflX	6
MF	GO:0016616	oxidoreductase activity, acting on the CH-OH group of donors, NAD or NADP as acceptor	13/603	90/3205	0.890372	0.999995	0.891413	ykgG/allD/adhE/maeA/ydiJ/chbF/zwf/arnA/guaB/garR/mdh/wecC/uxuB	13
MF	GO:0051537	2 iron, 2 sulfur cluster binding	4/603	33/3205	0.893169	0.999995	0.891413	prpD/yfaE/nuoG/soxR	4
MF	GO:0030246	carbohydrate binding	5/603	40/3205	0.89642	0.999995	0.891413	lacZ/galM/ebgA/ytfQ/yjhU	5
MF	GO:0008484	sulfuric ester hydrolase activity	1/603	11/3205	0.899413	0.999995	0.891413	opgB	1
MF	GO:0016491	oxidoreductase activity	73/603	438/3205	0.905092	0.999995	0.891413	fixB/aceE/rclA/ykgG/betB/cyoB/cyoA/allD/sdhD/sdhA/sucA/ybiY/trxB/dmsA/ssuD/putA/dsbB/adhE/tynA/aldA/patD/curA/maeA/pntA/sodC/ydhU/ydiJ/btuE/chbF/ynjA/gdhA/zwf/torY/ftnB/msrP/preA/yfaE/glpA/arnA/nuoL/nuoH/nuoG/nuoF/nuoC/hemF/aegA/hyfG/guaB/yphC/nadB/hycG/hycE/hycC/ygbJ/queF/xdhA/ygfM/ygjR/garK/garR/yhbW/mdh/ccp/aldB/yibA/wecC/hemG/dsbA/katG/sthA/nrfB/fdhF/uxuB	73
MF	GO:0030234	enzyme regulator activity	5/603	41/3205	0.90826	0.999995	0.891413	rarA/hyaD/gatA/yfhM/rraA	5
MF	GO:0071916	dipeptide transmembrane transporter activity	2/603	20/3205	0.913484	0.999995	0.891413	ydeE/dtpA	2
MF	GO:0004497	monooxygenase activity	1/603	12/3205	0.918403	0.999995	0.891413	ssuD	1
MF	GO:0016408	C-acyltransferase activity	1/603	12/3205	0.918403	0.999995	0.891413	pflD	1
MF	GO:0043531	ADP binding	1/603	12/3205	0.918403	0.999995	0.891413	dbpA	1
MF	GO:0050897	cobalt ion binding	1/603	12/3205	0.918403	0.999995	0.891413	dgt	1
MF	GO:0016597	amino acid binding	2/603	21/3205	0.926952	0.999995	0.891413	asnB/alaS	2
MF	GO:0016705	oxidoreductase activity, acting on paired donors, with incorporation or reduction of molecular oxygen	2/603	21/3205	0.926952	0.999995	0.891413	ssuD/yhbW	2
MF	GO:0016614	oxidoreductase activity, acting on CH-OH group of donors	14/603	102/3205	0.933229	0.999995	0.891413	ykgG/allD/adhE/maeA/ydiJ/chbF/zwf/glpA/arnA/guaB/garR/mdh/wecC/uxuB	14
MF	GO:0016846	carbon-sulfur lyase activity	1/603	13/3205	0.933813	0.999995	0.891413	metB	1
MF	GO:0016868	intramolecular transferase activity, phosphotransferases	1/603	13/3205	0.933813	0.999995	0.891413	cpsG	1
MF	GO:0050308	sugar-phosphatase activity	1/603	13/3205	0.933813	0.999995	0.891413	agp	1
MF	GO:0140318	protein transporter activity	1/603	13/3205	0.933813	0.999995	0.891413	secE	1
MF	GO:0010181	FMN binding	4/603	37/3205	0.93751	0.999995	0.891413	glpA/nuoG/nuoF/hemG	4
MF	GO:0003723	RNA binding	28/603	188/3205	0.938244	0.999995	0.891413	rnhB/arfB/cspD/rne/rluC/acnA/rnb/dbpA/ttcA/accD/tmcA/rlmN/trmJ/stpA/alaS/truD/casC/cas3/infB/fusA/yhgF/selB/trmL/rph/rhlB/rho/hflX/rlmB	28
MF	GO:0016857	racemase and epimerase activity, acting on carbohydrates and derivatives	2/603	22/3205	0.938424	0.999995	0.891413	galM/rpe	2
MF	GO:0035673	oligopeptide transmembrane transporter activity	2/603	22/3205	0.938424	0.999995	0.891413	ydeE/dtpA	2
MF	GO:0019203	carbohydrate phosphatase activity	1/603	14/3205	0.946316	0.999995	0.891413	agp	1
MF	GO:0005319	lipid transporter activity	2/603	23/3205	0.948173	0.999995	0.891413	acrB/mdtC	2
MF	GO:0072349	modified amino acid transmembrane transporter activity	1/603	16/3205	0.964691	0.999995	0.891413	tcyN	1
MF	GO:0016866	intramolecular transferase activity	3/603	34/3205	0.968033	0.999995	0.891413	rluC/cpsG/truD	3
MF	GO:0016832	aldehyde-lyase activity	2/603	26/3205	0.969348	0.999995	0.891413	fucA/yjhH	2
MF	GO:0016776	phosphotransferase activity, phosphate group as acceptor	1/603	17/3205	0.971367	0.999995	0.891413	ppk	1
MF	GO:0016790	thiolester hydrolase activity	1/603	17/3205	0.971367	0.999995	0.891413	yeiG	1
MF	GO:0048029	monosaccharide binding	1/603	17/3205	0.971367	0.999995	0.891413	ytfQ	1
MF	GO:0004857	enzyme inhibitor activity	1/603	18/3205	0.976783	0.999995	0.891413	rraA	1
MF	GO:0061783	peptidoglycan muralytic activity	1/603	18/3205	0.976783	0.999995	0.891413	mltA	1
MF	GO:0140678	molecular function inhibitor activity	1/603	18/3205	0.976783	0.999995	0.891413	rraA	1
MF	GO:0016725	oxidoreductase activity, acting on CH or CH2 groups	1/603	19/3205	0.981176	0.999995	0.891413	xdhA	1
MF	GO:0008270	zinc ion binding	20/603	156/3205	0.984134	0.999995	0.891413	gmhB/ybeY/rne/tdk/add/sodC/znuA/yeiR/accD/yphC/alaS/fucA/nanK/mutM/recQ/glpK/priA/rpoC/nudC/mpaA	20
MF	GO:0046914	transition metal ion binding	46/603	318/3205	0.986781	0.999995	0.891413	fhuA/dgt/rnhB/gmhB/cyoB/cyoA/allE/cusB/cusA/ybeY/modA/dmsA/rne/tdk/acnA/tynA/add/sodC/znuA/torY/ftnB/gmm/yeiR/menD/accD/hemF/hyfG/yphC/alaS/hycE/fucA/tktA/ribB/uxaA/nanK/rpe/mutM/recQ/pepQ/glpK/priA/rpoC/nudC/fdhF/pepA/mpaA	46
MF	GO:0051082	unfolded protein binding	1/603	21/3205	0.987628	0.999995	0.891413	cpxP	1
MF	GO:0016763	pentosyltransferase activity	1/603	23/3205	0.991871	0.999995	0.891413	arnT	1
MF	GO:0016853	isomerase activity	14/603	125/3205	0.993202	0.999995	0.891413	caiD/hyi/galM/rluC/topA/hisA/cpsG/truD/rpe/xylA/yieK/dsbA/nnr/ycjG	14
MF	GO:0005506	iron ion binding	6/603	74/3205	0.99723	0.999995	0.891413	fhuA/acnA/torY/ftnB/uxaA/rpe	6
MF	GO:0019843	rRNA binding	3/603	57/3205	0.99936	0.999995	0.891413	dbpA/rlmN/hflX	3
MF	GO:0005198	structural molecule activity	3/603	72/3205	0.999959	0.999995	0.891413	flgK/eutS/yhgF	3
MF	GO:0003735	structural constituent of ribosome	1/603	58/3205	0.999995	0.999995	0.891413	yhgF	1

## Sheet: NC-7_GO_enrich
Table S2 Gene ontology analysis of mutated genes in L-forms: NC-7
ONTOLOGY	ID	Description	GeneRatio	BgRatio	pvalue	p.adjust	qvalue	geneID	Count
BP	GO:0045229	external encapsulating structure organization	11/151	101/3318	0.00553611	0.662775	0.662775	ftsI/ftsW/ampD/mrcB/bamA/elyC/ycbF/ldtC/emtA/wcaM/bacA	11
BP	GO:0071555	cell wall organization	9/151	78/3318	0.00815014	0.662775	0.662775	ftsI/ftsW/ampD/mrcB/elyC/ycbF/ldtC/emtA/bacA	9
BP	GO:0071554	cell wall organization or biogenesis	10/151	92/3318	0.00818199	0.662775	0.662775	ftsI/ftsW/ampD/mrcB/yagH/elyC/ycbF/ldtC/emtA/bacA	10
BP	GO:0032502	developmental process	7/151	55/3318	0.0113594	0.662775	0.662775	ftsI/ftsW/mrcB/ldtC/cbtA/fau/bacA	7
BP	GO:0044036	cell wall macromolecule metabolic process	7/151	56/3318	0.0124999	0.662775	0.662775	ftsI/ftsW/mrcB/yagH/ldtC/emtA/bacA	7
BP	GO:0051301	cell division	10/151	99/3318	0.0134634	0.662775	0.662775	ftsI/ftsW/ftsA/tig/matP/emtA/lapB/cbtA/nlpI/ftsX	10
BP	GO:0000270	peptidoglycan metabolic process	8/151	75/3318	0.0193476	0.662775	0.662775	ftsI/ftsW/ampD/mrcB/elyC/ldtC/emtA/bacA	8
BP	GO:0030203	glycosaminoglycan metabolic process	8/151	75/3318	0.0193476	0.662775	0.662775	ftsI/ftsW/ampD/mrcB/elyC/ldtC/emtA/bacA	8
BP	GO:0016043	cellular component organization	30/151	455/3318	0.0201014	0.662775	0.662775	ftsI/ftsW/ampD/yadC/mrcB/bamA/rpsA/msbA/elyC/ssuD/ycbF/matP/rne/ldtC/emtA/fabI/cspE/fliP/cbtA/wcaM/gyrA/srmB/rluD/cas3/prfB/bacA/rlmE/uvrD/rpsJ/patZ	30
BP	GO:0008360	regulation of cell shape	6/151	48/3318	0.020304	0.662775	0.662775	ftsI/ftsW/mrcB/ldtC/cbtA/bacA	6
BP	GO:0022603	regulation of anatomical structure morphogenesis	6/151	48/3318	0.020304	0.662775	0.662775	ftsI/ftsW/mrcB/ldtC/cbtA/bacA	6
BP	GO:0022604	regulation of cell morphogenesis	6/151	48/3318	0.020304	0.662775	0.662775	ftsI/ftsW/mrcB/ldtC/cbtA/bacA	6
BP	GO:0050793	regulation of developmental process	6/151	48/3318	0.020304	0.662775	0.662775	ftsI/ftsW/mrcB/ldtC/cbtA/bacA	6
BP	GO:0005976	polysaccharide metabolic process	12/151	137/3318	0.0205085	0.662775	0.662775	yagH/lapB/wcaM/cpsG/bglX/wzxE/wecC/rfaD/bcsA/yjbF/opgC/waaF	12
BP	GO:0000902	cell morphogenesis	6/151	49/3318	0.0222946	0.662775	0.662775	ftsI/ftsW/mrcB/ldtC/cbtA/bacA	6
BP	GO:0009273	peptidoglycan-based cell wall biogenesis	6/151	49/3318	0.0222946	0.662775	0.662775	ftsI/ftsW/mrcB/elyC/ldtC/bacA	6
BP	GO:0009653	anatomical structure morphogenesis	6/151	49/3318	0.0222946	0.662775	0.662775	ftsI/ftsW/mrcB/ldtC/cbtA/bacA	6
BP	GO:0048856	anatomical structure development	6/151	49/3318	0.0222946	0.662775	0.662775	ftsI/ftsW/mrcB/ldtC/cbtA/bacA	6
BP	GO:0006022	aminoglycan metabolic process	8/151	77/3318	0.0223587	0.662775	0.662775	ftsI/ftsW/ampD/mrcB/elyC/ldtC/emtA/bacA	8
BP	GO:0044265	cellular macromolecule catabolic process	7/151	63/3318	0.0228949	0.662775	0.662775	rnhA/yagH/lon/rne/emtA/cas3/rnr	7
BP	GO:0043090	amino acid import	3/151	14/3318	0.0232371	0.662775	0.662775	lysP/livH/dcuA	3
BP	GO:0046487	glyoxylate metabolic process	3/151	14/3318	0.0232371	0.662775	0.662775	acnB/gcl/glxK	3
BP	GO:0089718	amino acid import across plasma membrane	3/151	14/3318	0.0232371	0.662775	0.662775	lysP/livH/dcuA	3
BP	GO:0009057	macromolecule catabolic process	9/151	93/3318	0.0241009	0.662775	0.662775	ampD/rnhA/yagH/lon/rne/emtA/bglX/cas3/rnr	9
BP	GO:0042546	cell wall biogenesis	6/151	51/3318	0.0266625	0.703891	0.703891	ftsI/ftsW/mrcB/elyC/ldtC/bacA	6
BP	GO:0005975	carbohydrate metabolic process	26/151	397/3318	0.0326436	0.792443	0.792443	acnB/lpxB/frsA/yagH/lacZ/ybiW/lapB/edd/wcaM/cpsG/bglX/ygbJ/ebgA/nanK/wzxE/wecC/yieK/dgoT/rfaD/gpsA/bcsA/yjbF/ulaF/opgC/pck/waaF	26
BP	GO:0044264	cellular polysaccharide metabolic process	11/151	131/3318	0.0342574	0.792443	0.792443	yagH/lapB/wcaM/cpsG/wzxE/wecC/rfaD/bcsA/yjbF/opgC/waaF	11
BP	GO:0000027	ribosomal large subunit assembly	4/151	28/3318	0.0360202	0.792443	0.792443	srmB/rluD/cas3/rlmE	4
BP	GO:0009225	nucleotide-sugar metabolic process	4/151	28/3318	0.0360202	0.792443	0.792443	cpsG/yieK/rfaD/bcsA	4
BP	GO:0042273	ribosomal large subunit biogenesis	4/151	28/3318	0.0360202	0.792443	0.792443	srmB/rluD/cas3/rlmE	4
BP	GO:1902475	L-alpha-amino acid transmembrane transport	4/151	29/3318	0.0403522	0.859112	0.859112	lysP/dctA/livH/dcuA	4
BP	GO:0044262	cellular carbohydrate metabolic process	17/151	244/3318	0.0486683	0.89819	0.89819	acnB/yagH/lacZ/lapB/edd/wcaM/cpsG/ebgA/nanK/wzxE/wecC/dgoT/rfaD/bcsA/yjbF/opgC/waaF	17
BP	GO:0015807	L-amino acid transport	4/151	31/3318	0.0498677	0.89819	0.89819	lysP/dctA/livH/dcuA	4
BP	GO:0000003	reproduction	4/151	32/3318	0.0550496	0.89819	0.89819	ftsI/ftsW/ftsA/cbtA	4
BP	GO:0019954	asexual reproduction	4/151	32/3318	0.0550496	0.89819	0.89819	ftsI/ftsW/ftsA/cbtA	4
BP	GO:0022414	reproductive process	4/151	32/3318	0.0550496	0.89819	0.89819	ftsI/ftsW/ftsA/cbtA	4
BP	GO:0032505	reproduction of a single-celled organism	4/151	32/3318	0.0550496	0.89819	0.89819	ftsI/ftsW/ftsA/cbtA	4
BP	GO:0043093	FtsZ-dependent cytokinesis	4/151	32/3318	0.0550496	0.89819	0.89819	ftsI/ftsW/ftsA/cbtA	4
BP	GO:0006023	aminoglycan biosynthetic process	5/151	46/3318	0.0557966	0.89819	0.89819	ftsI/ftsW/mrcB/ldtC/bacA	5
BP	GO:0006024	glycosaminoglycan biosynthetic process	5/151	46/3318	0.0557966	0.89819	0.89819	ftsI/ftsW/mrcB/ldtC/bacA	5
BP	GO:0009252	peptidoglycan biosynthetic process	5/151	46/3318	0.0557966	0.89819	0.89819	ftsI/ftsW/mrcB/ldtC/bacA	5
BP	GO:1901575	organic substance catabolic process	30/151	498/3318	0.059141	0.915893	0.915893	ampD/acnB/rnhA/frsA/yagH/yahI/lacZ/lon/gcl/glxK/ssuD/rutE/rne/emtA/puuP/paaC/edd/bglX/cas3/speA/rdgB/glcE/ebgA/nanK/yieK/dgoT/gpsA/phnJ/rnr/ulaF	30
BP	GO:0022618	ribonucleoprotein complex assembly	5/151	48/3318	0.0648883	0.915893	0.915893	rpsA/srmB/rluD/cas3/rlmE	5
BP	GO:0044038	cell wall macromolecule biosynthetic process	5/151	48/3318	0.0648883	0.915893	0.915893	ftsI/ftsW/mrcB/ldtC/bacA	5
BP	GO:0070589	cellular component macromolecule biosynthetic process	5/151	48/3318	0.0648883	0.915893	0.915893	ftsI/ftsW/mrcB/ldtC/bacA	5
BP	GO:0071826	ribonucleoprotein complex subunit organization	5/151	48/3318	0.0648883	0.915893	0.915893	rpsA/srmB/rluD/cas3/rlmE	5
BP	GO:0033036	macromolecule localization	11/151	146/3318	0.0660742	0.915893	0.915893	bamA/tig/msbA/oppA/oppF/fliP/asmA/mdtB/mlaF/mdtE/gspM	11
BP	GO:0006996	organelle organization	10/151	131/3318	0.0724665	0.915893	0.915893	rpsA/matP/fliP/cbtA/gyrA/srmB/rluD/cas3/rlmE/uvrD	10
BP	GO:0006298	mismatch repair	2/151	10/3318	0.0728411	0.915893	0.915893	mutS/uvrD	2
BP	GO:0006768	biotin metabolic process	2/151	10/3318	0.0728411	0.915893	0.915893	fabI/bioH	2
BP	GO:0009102	biotin biosynthetic process	2/151	10/3318	0.0728411	0.915893	0.915893	fabI/bioH	2
BP	GO:0009311	oligosaccharide metabolic process	6/151	65/3318	0.0731052	0.915893	0.915893	lpxB/lacZ/ebgA/rfaD/opgC/waaF	6
BP	GO:0009226	nucleotide-sugar biosynthetic process	3/151	22/3318	0.0755318	0.915893	0.915893	cpsG/yieK/rfaD	3
BP	GO:0034310	primary alcohol catabolic process	3/151	22/3318	0.0755318	0.915893	0.915893	gcl/glxK/glcE	3
BP	GO:0016051	carbohydrate biosynthetic process	11/151	151/3318	0.07995	0.915893	0.915893	lpxB/wcaM/cpsG/wzxE/wecC/rfaD/bcsA/yjbF/opgC/pck/waaF	11
BP	GO:0043933	protein-containing complex subunit organization	12/151	171/3318	0.0862621	0.915893	0.915893	rpsA/ssuD/rne/fabI/cspE/srmB/rluD/cas3/prfB/rlmE/rpsJ/patZ	12
BP	GO:0009313	oligosaccharide catabolic process	2/151	11/3318	0.0864407	0.915893	0.915893	lacZ/ebgA	2
BP	GO:0033692	cellular polysaccharide biosynthetic process	9/151	119/3318	0.0898379	0.915893	0.915893	wcaM/cpsG/wzxE/wecC/rfaD/bcsA/yjbF/opgC/waaF	9
BP	GO:0042255	ribosome assembly	5/151	54/3318	0.0968162	0.915893	0.915893	rpsA/srmB/rluD/cas3/rlmE	5
BP	GO:0006869	lipid transport	4/151	39/3318	0.0989557	0.915893	0.915893	msbA/mdtB/mlaF/mdtE	4
BP	GO:0010876	lipid localization	4/151	39/3318	0.0989557	0.915893	0.915893	msbA/mdtB/mlaF/mdtE	4
BP	GO:0006284	base-excision repair	2/151	12/3318	0.100726	0.915893	0.915893	mug/ligB	2
BP	GO:0006527	arginine catabolic process	2/151	12/3318	0.100726	0.915893	0.915893	yahI/speA	2
BP	GO:0006730	one-carbon metabolic process	2/151	12/3318	0.100726	0.915893	0.915893	fau/metH	2
BP	GO:0015740	C4-dicarboxylate transport	2/151	12/3318	0.100726	0.915893	0.915893	dctA/dcuA	2
BP	GO:0046348	amino sugar catabolic process	2/151	12/3318	0.100726	0.915893	0.915893	nanK/yieK	2
BP	GO:0000271	polysaccharide biosynthetic process	9/151	122/3318	0.101128	0.915893	0.915893	wcaM/cpsG/wzxE/wecC/rfaD/bcsA/yjbF/opgC/waaF	9
BP	GO:0044248	cellular catabolic process	23/151	386/3318	0.102763	0.915893	0.915893	acnB/rnhA/yagH/yahI/lacZ/lon/gcl/glxK/rutE/rne/emtA/paaC/edd/cas3/speA/rdgB/glcE/ebgA/nanK/yieK/dgoT/rnr/ulaF	23
BP	GO:0051260	protein homooligomerization	4/151	40/3318	0.106258	0.915893	0.915893	ssuD/rne/fabI/patZ	4
BP	GO:1901137	carbohydrate derivative biosynthetic process	16/151	253/3318	0.108617	0.915893	0.915893	ftsI/ftsW/mrcB/lpxB/ldtC/wcaM/cpsG/guaA/xdhD/bacA/wzxE/wecC/yieK/rfaD/gpsA/waaF	16
BP	GO:0034637	cellular carbohydrate biosynthetic process	9/151	124/3318	0.109091	0.915893	0.915893	wcaM/cpsG/wzxE/wecC/rfaD/bcsA/yjbF/opgC/waaF	9
BP	GO:0098739	import across plasma membrane	3/151	26/3318	0.111999	0.915893	0.915893	lysP/livH/dcuA	3
BP	GO:0051128	regulation of cellular component organization	5/151	57/3318	0.115292	0.915893	0.915893	mrcB/cspE/cbtA/rpsJ/patZ	5
BP	GO:0000272	polysaccharide catabolic process	2/151	13/3318	0.115608	0.915893	0.915893	yagH/bglX	2
BP	GO:0006549	isoleucine metabolic process	2/151	13/3318	0.115608	0.915893	0.915893	gcl/ilvC	2
BP	GO:0006573	valine metabolic process	2/151	13/3318	0.115608	0.915893	0.915893	gcl/ilvC	2
BP	GO:0009097	isoleucine biosynthetic process	2/151	13/3318	0.115608	0.915893	0.915893	gcl/ilvC	2
BP	GO:0009099	valine biosynthetic process	2/151	13/3318	0.115608	0.915893	0.915893	gcl/ilvC	2
BP	GO:0009246	enterobacterial common antigen biosynthetic process	2/151	13/3318	0.115608	0.915893	0.915893	wzxE/wecC	2
BP	GO:0046378	enterobacterial common antigen metabolic process	2/151	13/3318	0.115608	0.915893	0.915893	wzxE/wecC	2
BP	GO:0006525	arginine metabolic process	3/151	27/3318	0.122003	0.915893	0.915893	argF/yahI/speA	3
BP	GO:0044042	glucan metabolic process	3/151	27/3318	0.122003	0.915893	0.915893	bglX/bcsA/opgC	3
BP	GO:0000910	cytokinesis	4/151	43/3318	0.129563	0.915893	0.915893	ftsI/ftsW/ftsA/cbtA	4
BP	GO:1901607	alpha-amino acid biosynthetic process	8/151	111/3318	0.130304	0.915893	0.915893	argF/gcl/lysA/serA/ilvC/selA/metA/metH	8
BP	GO:0006835	dicarboxylic acid transport	2/151	14/3318	0.131003	0.915893	0.915893	dctA/dcuA	2
BP	GO:0009445	putrescine metabolic process	2/151	14/3318	0.131003	0.915893	0.915893	puuP/speA	2
BP	GO:0051289	protein homotetramerization	3/151	28/3318	0.132321	0.915893	0.915893	ssuD/rne/fabI	3
BP	GO:0072329	monocarboxylic acid catabolic process	7/151	94/3318	0.133789	0.915893	0.915893	acnB/gcl/glxK/paaC/edd/glcE/dgoT	7
BP	GO:0046395	carboxylic acid catabolic process	12/151	186/3318	0.137003	0.915893	0.915893	acnB/yahI/gcl/glxK/paaC/edd/speA/glcE/nanK/yieK/dgoT/ulaF	12
BP	GO:0045184	establishment of protein localization	7/151	95/3318	0.139238	0.915893	0.915893	bamA/tig/oppA/oppF/fliP/asmA/gspM	7
BP	GO:0009408	response to heat	5/151	61/3318	0.142328	0.915893	0.915893	tig/lon/ssuD/oppA/patZ	5
BP	GO:0051262	protein tetramerization	3/151	29/3318	0.142933	0.915893	0.915893	ssuD/rne/fabI	3
BP	GO:0046942	carboxylic acid transport	8/151	114/3318	0.145292	0.915893	0.915893	mdtB/lysP/aaeB/dgoT/dctA/mdtE/livH/dcuA	8
BP	GO:0005984	disaccharide metabolic process	2/151	15/3318	0.146835	0.915893	0.915893	lacZ/ebgA	2
BP	GO:0015721	bile acid and bile salt transport	2/151	15/3318	0.146835	0.915893	0.915893	mdtB/mdtE	2
BP	GO:0031564	transcription antitermination	2/151	15/3318	0.146835	0.915893	0.915893	cspE/rpsJ	2
BP	GO:0051129	negative regulation of cellular component organization	2/151	15/3318	0.146835	0.915893	0.915893	cspE/cbtA	2
BP	GO:0090150	establishment of protein localization to membrane	2/151	15/3318	0.146835	0.915893	0.915893	bamA/asmA	2
BP	GO:0008104	protein localization	7/151	97/3318	0.150455	0.915893	0.915893	bamA/tig/oppA/oppF/fliP/asmA/gspM	7
BP	GO:0006364	rRNA processing	4/151	46/3318	0.15479	0.915893	0.915893	rne/rluD/rlmE/rlmL	4
BP	GO:0016054	organic acid catabolic process	12/151	192/3318	0.161115	0.915893	0.915893	acnB/yahI/gcl/glxK/paaC/edd/speA/glcE/nanK/yieK/dgoT/ulaF	12
BP	GO:0042254	ribosome biogenesis	7/151	99/3318	0.162087	0.915893	0.915893	rpsA/rne/srmB/rluD/cas3/rlmE/rlmL	7
BP	GO:0006555	methionine metabolic process	2/151	16/3318	0.163032	0.915893	0.915893	metA/metH	2
BP	GO:0009086	methionine biosynthetic process	2/151	16/3318	0.163032	0.915893	0.915893	metA/metH	2
BP	GO:0098657	import into cell	4/151	47/3318	0.163585	0.915893	0.915893	lysP/nfeF/livH/dcuA	4
BP	GO:0006401	RNA catabolic process	3/151	31/3318	0.164955	0.915893	0.915893	rnhA/rne/rnr	3
BP	GO:0022613	ribonucleoprotein complex biogenesis	7/151	100/3318	0.168052	0.915893	0.915893	rpsA/rne/srmB/rluD/cas3/rlmE/rlmL	7
BP	GO:1901135	carbohydrate derivative metabolic process	22/151	391/3318	0.168284	0.915893	0.915893	ftsI/ftsW/ampD/mrcB/lpxB/elyC/ldtC/emtA/lapB/wcaM/cpsG/guaA/xdhD/bacA/nanK/wzxE/wecC/yieK/rfaD/gpsA/bcsA/waaF	22
BP	GO:0034655	nucleobase-containing compound catabolic process	5/151	65/3318	0.171848	0.915893	0.915893	rnhA/rne/cas3/rdgB/rnr	5
BP	GO:0016072	rRNA metabolic process	4/151	48/3318	0.172558	0.915893	0.915893	rne/rluD/rlmE/rlmL	4
BP	GO:0046700	heterocycle catabolic process	7/151	101/3318	0.174115	0.915893	0.915893	rnhA/rutE/rne/cas3/rdgB/rnr/ulaF	7
BP	GO:0065003	protein-containing complex assembly	9/151	138/3318	0.174169	0.915893	0.915893	rpsA/ssuD/rne/fabI/srmB/rluD/cas3/rlmE/patZ	9
BP	GO:0000154	rRNA modification	3/151	32/3318	0.176324	0.915893	0.915893	rluD/rlmE/rlmL	3
BP	GO:0010165	response to X-ray	2/151	17/3318	0.17953	0.915893	0.915893	mrcB/lon	2
BP	GO:0009266	response to temperature stimulus	6/151	84/3318	0.181304	0.915893	0.915893	tig/lon/ssuD/oppA/rnr/patZ	6
BP	GO:0044764	multi-organism cellular process	2/151	18/3318	0.196267	0.915893	0.915893	yiaF/smf	2
BP	GO:0046653	tetrahydrofolate metabolic process	2/151	18/3318	0.196267	0.915893	0.915893	fau/metH	2
BP	GO:0051704	multi-organism process	2/151	18/3318	0.196267	0.915893	0.915893	yiaF/smf	2
BP	GO:0061077	chaperone-mediated protein folding	3/151	34/3318	0.199679	0.915893	0.915893	tig/ycbF/oppA	3
BP	GO:0015031	protein transport	6/151	88/3318	0.20969	0.915893	0.915893	tig/oppA/oppF/fliP/asmA/gspM	6
BP	GO:0006457	protein folding	4/151	52/3318	0.21003	0.915893	0.915893	tig/elyC/ycbF/oppA	4
BP	GO:0007049	cell cycle	4/151	52/3318	0.21003	0.915893	0.915893	ftsI/ftsW/ftsA/cbtA	4
BP	GO:0022402	cell cycle process	4/151	52/3318	0.21003	0.915893	0.915893	ftsI/ftsW/ftsA/cbtA	4
BP	GO:0006595	polyamine metabolic process	2/151	19/3318	0.213189	0.915893	0.915893	puuP/speA	2
BP	GO:0006743	ubiquinone metabolic process	2/151	19/3318	0.213189	0.915893	0.915893	ubiX/ubiU	2
BP	GO:0006744	ubiquinone biosynthetic process	2/151	19/3318	0.213189	0.915893	0.915893	ubiX/ubiU	2
BP	GO:0009065	glutamine family amino acid catabolic process	2/151	19/3318	0.213189	0.915893	0.915893	yahI/speA	2
BP	GO:0009250	glucan biosynthetic process	2/151	19/3318	0.213189	0.915893	0.915893	bcsA/opgC	2
BP	GO:0046185	aldehyde catabolic process	2/151	19/3318	0.213189	0.915893	0.915893	gcl/glxK	2
BP	GO:0009067	aspartate family amino acid biosynthetic process	3/151	36/3318	0.223722	0.915893	0.915893	lysA/metA/metH	3
BP	GO:0032984	protein-containing complex disassembly	3/151	36/3318	0.223722	0.915893	0.915893	cspE/prfB/rpsJ	3
BP	GO:0042908	xenobiotic transport	3/151	36/3318	0.223722	0.915893	0.915893	msbA/mdtB/mdtE	3
BP	GO:0090501	RNA phosphodiester bond hydrolysis	3/151	36/3318	0.223722	0.915893	0.915893	rnhA/rne/rnr	3
BP	GO:1903509	liposaccharide metabolic process	6/151	90/3318	0.224448	0.915893	0.915893	lpxB/lapB/wcaM/cpsG/rfaD/waaF	6
BP	GO:1903825	organic acid transmembrane transport	5/151	72/3318	0.228475	0.915893	0.915893	lysP/dgoT/dctA/livH/dcuA	5
BP	GO:1905039	carboxylic acid transmembrane transport	5/151	72/3318	0.228475	0.915893	0.915893	lysP/dgoT/dctA/livH/dcuA	5
BP	GO:0006144	purine nucleobase metabolic process	2/151	20/3318	0.230245	0.915893	0.915893	allE/xdhD	2
BP	GO:0006402	mRNA catabolic process	2/151	20/3318	0.230245	0.915893	0.915893	rne/rnr	2
BP	GO:0046677	response to antibiotic	7/151	111/3318	0.239495	0.915893	0.915893	yadC/mrcB/fabI/gyrA/bacA/mdtE/mprA	7
BP	GO:0034622	cellular protein-containing complex assembly	5/151	74/3318	0.245591	0.915893	0.915893	rpsA/srmB/rluD/cas3/rlmE	5
BP	GO:0098656	anion transmembrane transport	6/151	93/3318	0.247202	0.915893	0.915893	lysP/yrbG/dgoT/dctA/livH/dcuA	6
BP	GO:0008610	lipid biosynthetic process	9/151	151/3318	0.247343	0.915893	0.915893	lpxB/lapB/fabI/ynjF/wcaM/cpsG/rfaD/gpsA/waaF	9
BP	GO:0006040	amino sugar metabolic process	2/151	21/3318	0.247386	0.915893	0.915893	nanK/yieK	2
BP	GO:0006760	folic acid-containing compound metabolic process	2/151	21/3318	0.247386	0.915893	0.915893	fau/metH	2
BP	GO:0009081	branched-chain amino acid metabolic process	2/151	21/3318	0.247386	0.915893	0.915893	gcl/ilvC	2
BP	GO:0009082	branched-chain amino acid biosynthetic process	2/151	21/3318	0.247386	0.915893	0.915893	gcl/ilvC	2
BP	GO:0042126	nitrate metabolic process	2/151	21/3318	0.247386	0.915893	0.915893	narG/msrP	2
BP	GO:0042128	nitrate assimilation	2/151	21/3318	0.247386	0.915893	0.915893	narG/msrP	2
BP	GO:0042558	pteridine-containing compound metabolic process	2/151	21/3318	0.247386	0.915893	0.915893	fau/metH	2
BP	GO:0046176	aldonic acid catabolic process	2/151	21/3318	0.247386	0.915893	0.915893	edd/dgoT	2
BP	GO:0046434	organophosphate catabolic process	3/151	38/3318	0.248301	0.915893	0.915893	rdgB/gpsA/phnJ	3
BP	GO:0051276	chromosome organization	3/151	38/3318	0.248301	0.915893	0.915893	matP/gyrA/uvrD	3
BP	GO:1901605	alpha-amino acid metabolic process	11/151	191/3318	0.249952	0.915893	0.915893	argF/yahI/gcl/guaA/lysA/serA/speA/ilvC/selA/metA/metH	11
BP	GO:1901361	organic cyclic compound catabolic process	8/151	133/3318	0.257277	0.915893	0.915893	rnhA/rutE/rne/paaC/cas3/rdgB/rnr/ulaF	8
BP	GO:0003333	amino acid transmembrane transport	4/151	57/3318	0.259701	0.915893	0.915893	lysP/dctA/livH/dcuA	4
BP	GO:0022411	cellular component disassembly	3/151	39/3318	0.260747	0.915893	0.915893	cspE/prfB/rpsJ	3
BP	GO:0051604	protein maturation	3/151	40/3318	0.273273	0.915893	0.915893	hypE/fdhE/gspO	3
BP	GO:0006767	water-soluble vitamin metabolic process	5/151	78/3318	0.280763	0.915893	0.915893	ribD/fabI/ribB/bioH/ulaF	5
BP	GO:0070925	organelle assembly	5/151	78/3318	0.280763	0.915893	0.915893	rpsA/srmB/rluD/cas3/rlmE	5
BP	GO:0140694	non-membrane-bounded organelle assembly	5/151	78/3318	0.280763	0.915893	0.915893	rpsA/srmB/rluD/cas3/rlmE	5
BP	GO:0019520	aldonic acid metabolic process	2/151	23/3318	0.281762	0.915893	0.915893	edd/dgoT	2
BP	GO:0031167	rRNA methylation	2/151	23/3318	0.281762	0.915893	0.915893	rlmE/rlmL	2
BP	GO:0015718	monocarboxylic acid transport	3/151	41/3318	0.285863	0.915893	0.915893	mdtB/dgoT/mdtE	3
BP	GO:0006766	vitamin metabolic process	5/151	79/3318	0.289717	0.915893	0.915893	ribD/fabI/ribB/bioH/ulaF	5
BP	GO:0009064	glutamine family amino acid metabolic process	4/151	60/3318	0.29055	0.915893	0.915893	argF/yahI/guaA/speA	4
BP	GO:0044275	cellular carbohydrate catabolic process	4/151	60/3318	0.29055	0.915893	0.915893	lacZ/edd/ebgA/dgoT	4
BP	GO:0051259	protein complex oligomerization	4/151	60/3318	0.29055	0.915893	0.915893	ssuD/rne/fabI/patZ	4
BP	GO:0015711	organic anion transport	8/151	139/3318	0.297341	0.915893	0.915893	mdtB/lysP/aaeB/dgoT/dctA/mdtE/livH/dcuA	8
BP	GO:0016052	carbohydrate catabolic process	8/151	139/3318	0.297341	0.915893	0.915893	frsA/yagH/lacZ/edd/bglX/ebgA/dgoT/ulaF	8
BP	GO:0009070	serine family amino acid biosynthetic process	2/151	24/3318	0.29892	0.915893	0.915893	serA/selA	2
BP	GO:0051668	localization within membrane	2/151	24/3318	0.29892	0.915893	0.915893	bamA/asmA	2
BP	GO:0072657	protein localization to membrane	2/151	24/3318	0.29892	0.915893	0.915893	bamA/asmA	2
BP	GO:0090502	RNA phosphodiester bond hydrolysis, endonucleolytic	2/151	24/3318	0.29892	0.915893	0.915893	rnhA/rne	2
BP	GO:0006260	DNA replication	4/151	61/3318	0.300952	0.915893	0.915893	mutT/gyrA/uvrD/ligB	4
BP	GO:0044085	cellular component biogenesis	17/151	324/3318	0.302169	0.915893	0.915893	ftsI/ftsW/mrcB/bamA/rpsA/elyC/ssuD/rne/ldtC/fabI/srmB/rluD/cas3/bacA/rlmE/patZ/rlmL	17
BP	GO:0008653	lipopolysaccharide metabolic process	5/151	81/3318	0.307776	0.915893	0.915893	lapB/wcaM/cpsG/rfaD/waaF	5
BP	GO:0034660	ncRNA metabolic process	8/151	141/3318	0.31103	0.915893	0.915893	rne/mnmA/rluD/rlmE/selA/trpS/rnr/rlmL	8
BP	GO:0009069	serine family amino acid metabolic process	3/151	43/3318	0.311171	0.915893	0.915893	serA/selA/metA	3
BP	GO:0022610	biological adhesion	4/151	62/3318	0.311398	0.915893	0.915893	yadC/bamA/nfrA/ycgV	4
BP	GO:0000097	sulfur amino acid biosynthetic process	2/151	25/3318	0.316015	0.915893	0.915893	metA/metH	2
BP	GO:0016071	mRNA metabolic process	2/151	25/3318	0.316015	0.915893	0.915893	rne/rnr	2
BP	GO:0045226	extracellular polysaccharide biosynthetic process	2/151	25/3318	0.316015	0.915893	0.915893	wcaM/yjbF	2
BP	GO:0046379	extracellular polysaccharide metabolic process	2/151	25/3318	0.316015	0.915893	0.915893	wcaM/yjbF	2
BP	GO:0071941	nitrogen cycle metabolic process	2/151	25/3318	0.316015	0.915893	0.915893	narG/msrP	2
BP	GO:2001057	reactive nitrogen species metabolic process	2/151	25/3318	0.316015	0.915893	0.915893	narG/msrP	2
BP	GO:1901136	carbohydrate derivative catabolic process	4/151	63/3318	0.321879	0.915893	0.915893	ampD/nanK/yieK/gpsA	4
BP	GO:0008652	cellular amino acid biosynthetic process	8/151	143/3318	0.324852	0.915893	0.915893	argF/gcl/lysA/serA/ilvC/selA/metA/metH	8
BP	GO:0006073	cellular glucan metabolic process	2/151	26/3318	0.333016	0.915893	0.915893	bcsA/opgC	2
BP	GO:0009244	lipopolysaccharide core region biosynthetic process	2/151	26/3318	0.333016	0.915893	0.915893	rfaD/waaF	2
BP	GO:0046401	lipopolysaccharide core region metabolic process	2/151	26/3318	0.333016	0.915893	0.915893	rfaD/waaF	2
BP	GO:1901661	quinone metabolic process	2/151	26/3318	0.333016	0.915893	0.915893	ubiX/ubiU	2
BP	GO:1901663	quinone biosynthetic process	2/151	26/3318	0.333016	0.915893	0.915893	ubiX/ubiU	2
BP	GO:0044283	small molecule biosynthetic process	16/151	310/3318	0.334374	0.915893	0.915893	argF/ribD/gcl/fabI/ubiX/lysA/xdhD/serA/ribB/ubiU/ilvC/selA/bioH/metA/metH/pck	16
BP	GO:0034219	carbohydrate transmembrane transport	5/151	84/3318	0.335156	0.915893	0.915893	setA/fryC/srlE/frvB/dgoT	5
BP	GO:0010629	negative regulation of gene expression	3/151	45/3318	0.33655	0.915893	0.915893	rpsA/rne/rnr	3
BP	GO:0015849	organic acid transport	8/151	145/3318	0.338788	0.915893	0.915893	puuP/mdtB/lysP/dgoT/dctA/mdtE/livH/dcuA	8
BP	GO:0042364	water-soluble vitamin biosynthetic process	4/151	65/3318	0.342915	0.915893	0.915893	ribD/fabI/ribB/bioH	4
BP	GO:0044270	cellular nitrogen compound catabolic process	6/151	105/3318	0.343504	0.915893	0.915893	rnhA/rutE/rne/cas3/rdgB/rnr	6
BP	GO:0006508	proteolysis	7/151	126/3318	0.349043	0.915893	0.915893	ftsI/mrcB/lon/ldtC/ygeY/ubiU/gspO	7
BP	GO:0046164	alcohol catabolic process	3/151	46/3318	0.349231	0.915893	0.915893	gcl/glxK/glcE	3
BP	GO:0031554	regulation of DNA-templated transcription, termination	2/151	27/3318	0.349898	0.915893	0.915893	cspE/rpsJ	2
BP	GO:0042181	ketone biosynthetic process	2/151	27/3318	0.349898	0.915893	0.915893	ubiX/ubiU	2
BP	GO:0061024	membrane organization	2/151	27/3318	0.349898	0.915893	0.915893	bamA/msbA	2
BP	GO:0009110	vitamin biosynthetic process	4/151	66/3318	0.353453	0.915893	0.915893	ribD/fabI/ribB/bioH	4
BP	GO:0044272	sulfur compound biosynthetic process	4/151	66/3318	0.353453	0.915893	0.915893	fabI/bioH/metA/metH	4
BP	GO:0071702	organic substance transport	24/151	484/3318	0.355771	0.915893	0.915893	setA/ftsW/tig/msbA/oppA/oppF/puuP/fliP/asmA/mdtB/lysP/fryC/srlE/mlaF/aaeB/frvB/dgoT/dctA/mdtE/livH/gspM/malM/phnD/dcuA	24
BP	GO:0009306	protein secretion	2/151	28/3318	0.366634	0.915893	0.915893	fliP/gspM	2
BP	GO:0032940	secretion by cell	2/151	28/3318	0.366634	0.915893	0.915893	fliP/gspM	2
BP	GO:0035592	establishment of protein localization to extracellular region	2/151	28/3318	0.366634	0.915893	0.915893	fliP/gspM	2
BP	GO:0043244	regulation of protein-containing complex disassembly	2/151	28/3318	0.366634	0.915893	0.915893	cspE/rpsJ	2
BP	GO:0046903	secretion	2/151	28/3318	0.366634	0.915893	0.915893	fliP/gspM	2
BP	GO:0071692	protein localization to extracellular region	2/151	28/3318	0.366634	0.915893	0.915893	fliP/gspM	2
BP	GO:1901698	response to nitrogen compound	2/151	28/3318	0.366634	0.915893	0.915893	fnr/lysP	2
BP	GO:0034470	ncRNA processing	6/151	108/3318	0.368341	0.915893	0.915893	rne/mnmA/rluD/rlmE/rnr/rlmL	6
BP	GO:0000413	protein peptidyl-prolyl isomerization	1/151	10/3318	0.372758	0.915893	0.915893	tig	1
BP	GO:0001558	regulation of cell growth	1/151	10/3318	0.372758	0.915893	0.915893	mrcB	1
BP	GO:0006089	lactate metabolic process	1/151	10/3318	0.372758	0.915893	0.915893	glcE	1
BP	GO:0006591	ornithine metabolic process	1/151	10/3318	0.372758	0.915893	0.915893	argF	1
BP	GO:0009447	putrescine catabolic process	1/151	10/3318	0.372758	0.915893	0.915893	puuP	1
BP	GO:0016049	cell growth	1/151	10/3318	0.372758	0.915893	0.915893	mrcB	1
BP	GO:0018198	peptidyl-cysteine modification	1/151	10/3318	0.372758	0.915893	0.915893	hypE	1
BP	GO:0018208	peptidyl-proline modification	1/151	10/3318	0.372758	0.915893	0.915893	tig	1
BP	GO:0019634	organic phosphonate metabolic process	1/151	10/3318	0.372758	0.915893	0.915893	phnJ	1
BP	GO:0019860	uracil metabolic process	1/151	10/3318	0.372758	0.915893	0.915893	rutE	1
BP	GO:0034605	cellular response to heat	1/151	10/3318	0.372758	0.915893	0.915893	lon	1
BP	GO:0042451	purine nucleoside biosynthetic process	1/151	10/3318	0.372758	0.915893	0.915893	xdhD	1
BP	GO:0042873	aldonate transmembrane transport	1/151	10/3318	0.372758	0.915893	0.915893	dgoT	1
BP	GO:0043543	protein acylation	1/151	10/3318	0.372758	0.915893	0.915893	patZ	1
BP	GO:0044257	cellular protein catabolic process	1/151	10/3318	0.372758	0.915893	0.915893	lon	1
BP	GO:0045228	slime layer polysaccharide biosynthetic process	1/151	10/3318	0.372758	0.915893	0.915893	wcaM	1
BP	GO:0045231	slime layer organization	1/151	10/3318	0.372758	0.915893	0.915893	wcaM	1
BP	GO:0046129	purine ribonucleoside biosynthetic process	1/151	10/3318	0.372758	0.915893	0.915893	xdhD	1
BP	GO:0031667	response to nutrient levels	3/151	48/3318	0.374511	0.915893	0.915893	sanA/nfeF/crp	3
BP	GO:0034308	primary alcohol metabolic process	3/151	48/3318	0.374511	0.915893	0.915893	gcl/glxK/glcE	3
BP	GO:0065008	regulation of biological quality	9/151	171/3318	0.37529	0.915893	0.915893	ftsI/ftsW/mrcB/msbA/ldtC/cbtA/bacA/nfeF/yrbG	9
BP	GO:0006281	DNA repair	5/151	89/3318	0.381194	0.915893	0.915893	mutT/mutS/mug/uvrD/ligB	5
BP	GO:0006353	DNA-templated transcription, termination	2/151	29/3318	0.383205	0.915893	0.915893	cspE/rpsJ	2
BP	GO:0008645	hexose transmembrane transport	2/151	29/3318	0.383205	0.915893	0.915893	setA/frvB	2
BP	GO:0010212	response to ionizing radiation	2/151	29/3318	0.383205	0.915893	0.915893	mrcB/lon	2
BP	GO:0044255	cellular lipid metabolic process	10/151	195/3318	0.394877	0.915893	0.915893	acnB/lpxB/lapB/fabI/ynjF/wcaM/cpsG/rfaD/gpsA/waaF	10
BP	GO:0006820	anion transport	9/151	174/3318	0.395276	0.915893	0.915893	mdtB/lysP/yrbG/aaeB/dgoT/dctA/mdtE/livH/dcuA	9
BP	GO:0071103	DNA conformation change	2/151	30/3318	0.399589	0.915893	0.915893	gyrA/uvrD	2
BP	GO:0006109	regulation of carbohydrate metabolic process	1/151	11/3318	0.401389	0.915893	0.915893	frsA	1
BP	GO:0006598	polyamine catabolic process	1/151	11/3318	0.401389	0.915893	0.915893	puuP	1
BP	GO:0015755	fructose transmembrane transport	1/151	11/3318	0.401389	0.915893	0.915893	frvB	1
BP	GO:0043101	purine-containing compound salvage	1/151	11/3318	0.401389	0.915893	0.915893	xdhD	1
BP	GO:0046128	purine ribonucleoside metabolic process	1/151	11/3318	0.401389	0.915893	0.915893	xdhD	1
BP	GO:0051049	regulation of transport	1/151	11/3318	0.401389	0.915893	0.915893	asmA	1
BP	GO:0051205	protein insertion into membrane	1/151	11/3318	0.401389	0.915893	0.915893	bamA	1
BP	GO:0051274	beta-glucan biosynthetic process	1/151	11/3318	0.401389	0.915893	0.915893	bcsA	1
BP	GO:0090503	RNA phosphodiester bond hydrolysis, exonucleolytic	1/151	11/3318	0.401389	0.915893	0.915893	rnr	1
BP	GO:1904659	glucose transmembrane transport	1/151	11/3318	0.401389	0.915893	0.915893	setA	1
BP	GO:0019439	aromatic compound catabolic process	6/151	113/3318	0.409882	0.915893	0.915893	rnhA/rne/paaC/cas3/rdgB/rnr	6
BP	GO:0006081	cellular aldehyde metabolic process	3/151	51/3318	0.412049	0.915893	0.915893	acnB/gcl/glxK	3
BP	GO:0009112	nucleobase metabolic process	3/151	51/3318	0.412049	0.915893	0.915893	allE/rutE/xdhD	3
BP	GO:0009312	oligosaccharide biosynthetic process	3/151	51/3318	0.412049	0.915893	0.915893	lpxB/rfaD/waaF	3
BP	GO:0043414	macromolecule methylation	3/151	52/3318	0.424418	0.915893	0.915893	rlmE/metH/rlmL	3
BP	GO:1901616	organic hydroxy compound catabolic process	3/151	52/3318	0.424418	0.915893	0.915893	gcl/glxK/glcE	3
BP	GO:0006396	RNA processing	6/151	115/3318	0.426464	0.915893	0.915893	rne/mnmA/rluD/rlmE/rnr/rlmL	6
BP	GO:0000725	recombinational repair	1/151	12/3318	0.428722	0.915893	0.915893	uvrD	1
BP	GO:0006208	pyrimidine nucleobase catabolic process	1/151	12/3318	0.428722	0.915893	0.915893	rutE	1
BP	GO:0006605	protein targeting	1/151	12/3318	0.428722	0.915893	0.915893	asmA	1
BP	GO:0016485	protein processing	1/151	12/3318	0.428722	0.915893	0.915893	gspO	1
BP	GO:0019521	D-gluconate metabolic process	1/151	12/3318	0.428722	0.915893	0.915893	edd	1
BP	GO:0030091	protein repair	1/151	12/3318	0.428722	0.915893	0.915893	msrP	1
BP	GO:0033043	regulation of organelle organization	1/151	12/3318	0.428722	0.915893	0.915893	cbtA	1
BP	GO:0040007	growth	1/151	12/3318	0.428722	0.915893	0.915893	mrcB	1
BP	GO:0040008	regulation of growth	1/151	12/3318	0.428722	0.915893	0.915893	mrcB	1
BP	GO:0051273	beta-glucan metabolic process	1/151	12/3318	0.428722	0.915893	0.915893	bcsA	1
BP	GO:0034220	ion transmembrane transport	11/151	222/3318	0.430348	0.915893	0.915893	setA/ybiO/puuP/lysP/yrbG/frvB/corA/dgoT/dctA/livH/dcuA	11
BP	GO:0015850	organic hydroxy compound transport	2/151	32/3318	0.431734	0.915893	0.915893	mdtB/mdtE	2
BP	GO:0033554	cellular response to stress	18/151	373/3318	0.432961	0.915893	0.915893	setA/mutT/yadC/argF/lon/ybiO/trxB/rutE/puuP/hyfF/mutS/ygfI/mug/nfeF/nanK/uvrD/ligB/dctA	18
BP	GO:0045893	positive regulation of transcription, DNA-templated	5/151	96/3318	0.445413	0.915893	0.915893	rapA/fnr/glrR/rbsR/crp	5
BP	GO:1902680	positive regulation of RNA biosynthetic process	5/151	96/3318	0.445413	0.915893	0.915893	rapA/fnr/glrR/rbsR/crp	5
BP	GO:1903508	positive regulation of nucleic acid-templated transcription	5/151	96/3318	0.445413	0.915893	0.915893	rapA/fnr/glrR/rbsR/crp	5
BP	GO:0000096	sulfur amino acid metabolic process	2/151	33/3318	0.447465	0.915893	0.915893	metA/metH	2
BP	GO:0032879	regulation of localization	2/151	33/3318	0.447465	0.915893	0.915893	dgcT/asmA	2
BP	GO:0034613	cellular protein localization	2/151	33/3318	0.447465	0.915893	0.915893	bamA/asmA	2
BP	GO:0070727	cellular macromolecule localization	2/151	33/3318	0.447465	0.915893	0.915893	bamA/asmA	2
BP	GO:0006629	lipid metabolic process	10/151	204/3318	0.45179	0.915893	0.915893	acnB/lpxB/lapB/fabI/ynjF/wcaM/cpsG/rfaD/gpsA/waaF	10
BP	GO:0006974	cellular response to DNA damage stimulus	13/151	269/3318	0.45325	0.915893	0.915893	mutT/yadC/argF/rutE/puuP/hyfF/mutS/ygfI/mug/nanK/uvrD/ligB/dctA	13
BP	GO:0001522	pseudouridine synthesis	1/151	13/3318	0.454815	0.915893	0.915893	rluD	1
BP	GO:0006308	DNA catabolic process	1/151	13/3318	0.454815	0.915893	0.915893	cas3	1
BP	GO:0006563	L-serine metabolic process	1/151	13/3318	0.454815	0.915893	0.915893	serA	1
BP	GO:0009089	lysine biosynthetic process via diaminopimelate	1/151	13/3318	0.454815	0.915893	0.915893	lysA	1
BP	GO:0012501	programmed cell death	1/151	13/3318	0.454815	0.915893	0.915893	cbtA	1
BP	GO:0033214	siderophore-dependent iron import into cell	1/151	13/3318	0.454815	0.915893	0.915893	nfeF	1
BP	GO:0043163	cell envelope organization	1/151	13/3318	0.454815	0.915893	0.915893	bamA	1
BP	GO:0043165	Gram-negative-bacterium-type cell outer membrane assembly	1/151	13/3318	0.454815	0.915893	0.915893	bamA	1
BP	GO:0044091	membrane biogenesis	1/151	13/3318	0.454815	0.915893	0.915893	bamA	1
BP	GO:0044550	secondary metabolite biosynthetic process	1/151	13/3318	0.454815	0.915893	0.915893	cvpA	1
BP	GO:0046451	diaminopimelate metabolic process	1/151	13/3318	0.454815	0.915893	0.915893	lysA	1
BP	GO:0046496	nicotinamide nucleotide metabolic process	1/151	13/3318	0.454815	0.915893	0.915893	nnr	1
BP	GO:0051052	regulation of DNA metabolic process	1/151	13/3318	0.454815	0.915893	0.915893	mutS	1
BP	GO:0051271	negative regulation of cellular component movement	1/151	13/3318	0.454815	0.915893	0.915893	dgcT	1
BP	GO:0051607	defense response to virus	1/151	13/3318	0.454815	0.915893	0.915893	cas3	1
BP	GO:0071709	membrane assembly	1/151	13/3318	0.454815	0.915893	0.915893	bamA	1
BP	GO:0140546	defense response to symbiont	1/151	13/3318	0.454815	0.915893	0.915893	cas3	1
BP	GO:1901292	nucleoside phosphate catabolic process	1/151	13/3318	0.454815	0.915893	0.915893	rdgB	1
BP	GO:2000143	negative regulation of DNA-templated transcription, initiation	1/151	13/3318	0.454815	0.915893	0.915893	dinJ	1
BP	GO:0006417	regulation of translation	3/151	55/3318	0.46096	0.915893	0.915893	acnB/rpsA/selA	3
BP	GO:0062197	cellular response to chemical stress	3/151	55/3318	0.46096	0.915893	0.915893	setA/ybiO/trxB	3
BP	GO:0009410	response to xenobiotic stimulus	2/151	34/3318	0.462952	0.915893	0.915893	paaC/sanA	2
BP	GO:0034248	regulation of cellular amide metabolic process	3/151	56/3318	0.472926	0.915893	0.915893	acnB/rpsA/selA	3
BP	GO:0046394	carboxylic acid biosynthetic process	10/151	208/3318	0.476953	0.915893	0.915893	argF/gcl/fabI/lysA/serA/ilvC/selA/bioH/metA/metH	10
BP	GO:0009103	lipopolysaccharide biosynthetic process	4/151	78/3318	0.478112	0.915893	0.915893	wcaM/cpsG/rfaD/waaF	4
BP	GO:0022607	cellular component assembly	11/151	230/3318	0.478445	0.915893	0.915893	ftsI/bamA/rpsA/ssuD/rne/fabI/srmB/rluD/cas3/rlmE/patZ	11
BP	GO:0006094	gluconeogenesis	1/151	14/3318	0.479724	0.915893	0.915893	pck	1
BP	GO:0009144	purine nucleoside triphosphate metabolic process	1/151	14/3318	0.479724	0.915893	0.915893	rdgB	1
BP	GO:0009396	folic acid-containing compound biosynthetic process	1/151	14/3318	0.479724	0.915893	0.915893	fau	1
BP	GO:0015891	siderophore transport	1/151	14/3318	0.479724	0.915893	0.915893	nfeF	1
BP	GO:0019319	hexose biosynthetic process	1/151	14/3318	0.479724	0.915893	0.915893	pck	1
BP	GO:0019740	nitrogen utilization	1/151	14/3318	0.479724	0.915893	0.915893	rutE	1
BP	GO:0042559	pteridine-containing compound biosynthetic process	1/151	14/3318	0.479724	0.915893	0.915893	fau	1
BP	GO:0051254	positive regulation of RNA metabolic process	5/151	100/3318	0.481446	0.915893	0.915893	rapA/fnr/glrR/rbsR/crp	5
BP	GO:0016053	organic acid biosynthetic process	10/151	209/3318	0.483213	0.915893	0.915893	argF/gcl/fabI/lysA/serA/ilvC/selA/bioH/metA/metH	10
BP	GO:0051641	cellular localization	3/151	57/3318	0.484771	0.915893	0.915893	bamA/asmA/nfeF	3
BP	GO:2000142	regulation of DNA-templated transcription, initiation	2/151	36/3318	0.493152	0.915893	0.915893	dinJ/rpoS	2
BP	GO:0007155	cell adhesion	3/151	58/3318	0.496491	0.915893	0.915893	yadC/bamA/ycgV	3
BP	GO:0008654	phospholipid biosynthetic process	3/151	58/3318	0.496491	0.915893	0.915893	lpxB/ynjF/gpsA	3
BP	GO:0018193	peptidyl-amino acid modification	4/151	80/3318	0.49813	0.915893	0.915893	tig/hypE/creC/patZ	4
BP	GO:0006865	amino acid transport	5/151	102/3318	0.499178	0.915893	0.915893	puuP/lysP/dctA/livH/dcuA	5
BP	GO:0045935	positive regulation of nucleobase-containing compound metabolic process	5/151	102/3318	0.499178	0.915893	0.915893	rapA/fnr/glrR/rbsR/crp	5
BP	GO:0006526	arginine biosynthetic process	1/151	15/3318	0.503501	0.915893	0.915893	argF	1
BP	GO:0009085	lysine biosynthetic process	1/151	15/3318	0.503501	0.915893	0.915893	lysA	1
BP	GO:0009254	peptidoglycan turnover	1/151	15/3318	0.503501	0.915893	0.915893	ampD	1
BP	GO:0010124	phenylacetate catabolic process	1/151	15/3318	0.503501	0.915893	0.915893	paaC	1
BP	GO:0015847	putrescine transport	1/151	15/3318	0.503501	0.915893	0.915893	puuP	1
BP	GO:0018205	peptidyl-lysine modification	1/151	15/3318	0.503501	0.915893	0.915893	patZ	1
BP	GO:0019362	pyridine nucleotide metabolic process	1/151	15/3318	0.503501	0.915893	0.915893	nnr	1
BP	GO:0019541	propionate metabolic process	1/151	15/3318	0.503501	0.915893	0.915893	acnB	1
BP	GO:0071470	cellular response to osmotic stress	1/151	15/3318	0.503501	0.915893	0.915893	ybiO	1
BP	GO:0000302	response to reactive oxygen species	2/151	37/3318	0.507849	0.915893	0.915893	trxB/msrP	2
BP	GO:0031669	cellular response to nutrient levels	2/151	37/3318	0.507849	0.915893	0.915893	nfeF/crp	2
BP	GO:0051649	establishment of localization in cell	2/151	37/3318	0.507849	0.915893	0.915893	asmA/nfeF	2
BP	GO:1901700	response to oxygen-containing compound	4/151	81/3318	0.508019	0.915893	0.915893	trxB/fnr/msrP/lysP	4
BP	GO:0019222	regulation of metabolic process	22/151	477/3318	0.509406	0.915893	0.915893	rapA/acnB/dinJ/frsA/rpsA/matP/rne/lapB/fnr/cspE/lysP/glrR/mutS/rpoS/ygfI/greA/rbsR/selA/crp/rpsJ/rnr/mprA	22
BP	GO:0008643	carbohydrate transport	6/151	126/3318	0.515879	0.915893	0.915893	setA/fryC/srlE/frvB/dgoT/malM	6
BP	GO:0009991	response to extracellular stimulus	4/151	82/3318	0.517821	0.915893	0.915893	sanA/nfeF/uvrD/crp	4
BP	GO:0009401	phosphoenolpyruvate-dependent sugar phosphotransferase system	3/151	60/3318	0.519527	0.915893	0.915893	fryC/srlE/frvB	3
BP	GO:0006352	DNA-templated transcription, initiation	2/151	38/3318	0.522269	0.915893	0.915893	dinJ/rpoS	2
BP	GO:0000917	division septum assembly	1/151	16/3318	0.526199	0.915893	0.915893	ftsI	1
BP	GO:0006027	glycosaminoglycan catabolic process	1/151	16/3318	0.526199	0.915893	0.915893	ampD	1
BP	GO:0006886	intracellular protein transport	1/151	16/3318	0.526199	0.915893	0.915893	asmA	1
BP	GO:0007059	chromosome segregation	1/151	16/3318	0.526199	0.915893	0.915893	matP	1
BP	GO:0009253	peptidoglycan catabolic process	1/151	16/3318	0.526199	0.915893	0.915893	ampD	1
BP	GO:0009309	amine biosynthetic process	1/151	16/3318	0.526199	0.915893	0.915893	speA	1
BP	GO:0015766	disaccharide transport	1/151	16/3318	0.526199	0.915893	0.915893	setA	1
BP	GO:0042401	cellular biogenic amine biosynthetic process	1/151	16/3318	0.526199	0.915893	0.915893	speA	1
BP	GO:0045017	glycerolipid biosynthetic process	1/151	16/3318	0.526199	0.915893	0.915893	gpsA	1
BP	GO:0046474	glycerophospholipid biosynthetic process	1/151	16/3318	0.526199	0.915893	0.915893	gpsA	1
BP	GO:0046907	intracellular transport	1/151	16/3318	0.526199	0.915893	0.915893	asmA	1
BP	GO:0051189	prosthetic group metabolic process	1/151	16/3318	0.526199	0.915893	0.915893	citG	1
BP	GO:0090529	cell septum assembly	1/151	16/3318	0.526199	0.915893	0.915893	ftsI	1
BP	GO:0006520	cellular amino acid metabolic process	12/151	261/3318	0.530793	0.915893	0.915893	argF/yahI/gcl/guaA/lysA/serA/speA/ilvC/selA/trpS/metA/metH	12
BP	GO:0006644	phospholipid metabolic process	3/151	61/3318	0.530832	0.915893	0.915893	lpxB/ynjF/gpsA	3
BP	GO:0009061	anaerobic respiration	3/151	61/3318	0.530832	0.915893	0.915893	narG/fnr/dcuA	3
BP	GO:0010608	posttranscriptional regulation of gene expression	3/151	61/3318	0.530832	0.915893	0.915893	acnB/rpsA/selA	3
BP	GO:0090605	submerged biofilm formation	3/151	61/3318	0.530832	0.915893	0.915893	yadC/dgcT/ycgV	3
BP	GO:0001510	RNA methylation	2/151	39/3318	0.536405	0.915893	0.915893	rlmE/rlmL	2
BP	GO:0006261	DNA-dependent DNA replication	2/151	39/3318	0.536405	0.915893	0.915893	gyrA/uvrD	2
BP	GO:0019538	protein metabolic process	21/151	462/3318	0.539896	0.915893	0.915893	ftsI/acnB/mrcB/tig/lon/citG/rpsA/ldtC/msrP/hypE/ygeY/prfB/ubiU/fdhE/selA/trpS/gspO/rpsJ/metH/creC/patZ	21
BP	GO:0032259	methylation	3/151	62/3318	0.54199	0.915893	0.915893	rlmE/metH/rlmL	3
BP	GO:1902600	proton transmembrane transport	3/151	62/3318	0.54199	0.915893	0.915893	setA/puuP/frvB	3
BP	GO:0031328	positive regulation of cellular biosynthetic process	5/151	107/3318	0.542458	0.915893	0.915893	rapA/fnr/glrR/rbsR/crp	5
BP	GO:0043603	cellular amide metabolic process	11/151	241/3318	0.543248	0.915893	0.915893	acnB/rpsA/fabI/prfB/nanK/yieK/selA/bioH/trpS/gspO/rpsJ	11
BP	GO:0001101	response to acid chemical	1/151	17/3318	0.547866	0.915893	0.915893	lysP	1
BP	GO:0002098	tRNA wobble uridine modification	1/151	17/3318	0.547866	0.915893	0.915893	mnmA	1
BP	GO:0006113	fermentation	1/151	17/3318	0.547866	0.915893	0.915893	creC	1
BP	GO:0006414	translational elongation	1/151	17/3318	0.547866	0.915893	0.915893	selA	1
BP	GO:0008219	cell death	1/151	17/3318	0.547866	0.915893	0.915893	cbtA	1
BP	GO:0015748	organophosphate ester transport	1/151	17/3318	0.547866	0.915893	0.915893	mlaF	1
BP	GO:0032392	DNA geometric change	1/151	17/3318	0.547866	0.915893	0.915893	uvrD	1
BP	GO:0032508	DNA duplex unwinding	1/151	17/3318	0.547866	0.915893	0.915893	uvrD	1
BP	GO:0042278	purine nucleoside metabolic process	1/151	17/3318	0.547866	0.915893	0.915893	xdhD	1
BP	GO:0044087	regulation of cellular component biogenesis	1/151	17/3318	0.547866	0.915893	0.915893	patZ	1
BP	GO:0051302	regulation of cell division	1/151	17/3318	0.547866	0.915893	0.915893	cbtA	1
BP	GO:1901334	lactone metabolic process	1/151	17/3318	0.547866	0.915893	0.915893	ulaF	1
BP	GO:0006875	cellular metal ion homeostasis	2/151	40/3318	0.550254	0.915893	0.915893	nfeF/yrbG	2
BP	GO:0010557	positive regulation of macromolecule biosynthetic process	5/151	108/3318	0.55091	0.915893	0.915893	rapA/fnr/glrR/rbsR/crp	5
BP	GO:0009066	aspartate family amino acid metabolic process	3/151	63/3318	0.552995	0.915893	0.915893	lysA/metA/metH	3
BP	GO:0042221	response to chemical	17/151	377/3318	0.556507	0.915893	0.915893	setA/yadC/mrcB/ybiO/trxB/fabI/fnr/paaC/msrP/sanA/lysP/gyrA/bacA/nfeF/mdtE/crp/mprA	17
BP	GO:0009891	positive regulation of biosynthetic process	5/151	109/3318	0.559288	0.915893	0.915893	rapA/fnr/glrR/rbsR/crp	5
BP	GO:0090305	nucleic acid phosphodiester bond hydrolysis	4/151	87/3318	0.565414	0.915893	0.915893	rnhA/rne/cas3/rnr	4
BP	GO:0006026	aminoglycan catabolic process	1/151	18/3318	0.568548	0.915893	0.915893	ampD	1
BP	GO:0006541	glutamine metabolic process	1/151	18/3318	0.568548	0.915893	0.915893	guaA	1
BP	GO:0009409	response to cold	1/151	18/3318	0.568548	0.915893	0.915893	rnr	1
BP	GO:0009615	response to virus	1/151	18/3318	0.568548	0.915893	0.915893	cas3	1
BP	GO:0015846	polyamine transport	1/151	18/3318	0.568548	0.915893	0.915893	puuP	1
BP	GO:0019323	pentose catabolic process	1/151	18/3318	0.568548	0.915893	0.915893	ulaF	1
BP	GO:0032506	cytokinetic process	1/151	18/3318	0.568548	0.915893	0.915893	ftsI	1
BP	GO:0080090	regulation of primary metabolic process	20/151	447/3318	0.571138	0.915893	0.915893	rapA/acnB/dinJ/frsA/rpsA/matP/lapB/fnr/cspE/lysP/glrR/mutS/rpoS/ygfI/greA/rbsR/selA/crp/rpsJ/mprA	20
BP	GO:0042594	response to starvation	2/151	42/3318	0.577078	0.915893	0.915893	sanA/nfeF	2
BP	GO:0098655	cation transmembrane transport	7/151	157/3318	0.579546	0.915893	0.915893	setA/puuP/lysP/yrbG/frvB/corA/livH	7
BP	GO:0015772	oligosaccharide transport	1/151	19/3318	0.588291	0.915893	0.915893	setA	1
BP	GO:0030163	protein catabolic process	1/151	19/3318	0.588291	0.915893	0.915893	lon	1
BP	GO:0033212	iron import into cell	1/151	19/3318	0.588291	0.915893	0.915893	nfeF	1
BP	GO:0034614	cellular response to reactive oxygen species	1/151	19/3318	0.588291	0.915893	0.915893	trxB	1
BP	GO:0046459	short-chain fatty acid metabolic process	1/151	19/3318	0.588291	0.915893	0.915893	acnB	1
BP	GO:0070475	rRNA base methylation	1/151	19/3318	0.588291	0.915893	0.915893	rlmL	1
BP	GO:0071248	cellular response to metal ion	1/151	19/3318	0.588291	0.915893	0.915893	nfeF	1
BP	GO:0044267	cellular protein metabolic process	15/151	339/3318	0.588396	0.915893	0.915893	acnB/tig/lon/citG/rpsA/msrP/hypE/prfB/selA/trpS/gspO/rpsJ/metH/creC/patZ	15
BP	GO:0015749	monosaccharide transmembrane transport	2/151	43/3318	0.590049	0.915893	0.915893	setA/frvB	2
BP	GO:0098662	inorganic cation transmembrane transport	5/151	114/3318	0.599987	0.915893	0.915893	setA/puuP/yrbG/frvB/corA	5
BP	GO:0010468	regulation of gene expression	18/151	409/3318	0.600591	0.915893	0.915893	rapA/acnB/dinJ/rpsA/matP/rne/fnr/cspE/lysP/glrR/rpoS/ygfI/greA/rbsR/selA/crp/rnr/mprA	18
BP	GO:0009451	RNA modification	4/151	91/3318	0.601597	0.915893	0.915893	mnmA/rluD/rlmE/rlmL	4
BP	GO:0032268	regulation of cellular protein metabolic process	3/151	68/3318	0.60562	0.915893	0.915893	acnB/rpsA/selA	3
BP	GO:0048522	positive regulation of cellular process	6/151	138/3318	0.606889	0.915893	0.915893	rapA/mrcB/fnr/glrR/rbsR/crp	6
BP	GO:0000028	ribosomal small subunit assembly	1/151	20/3318	0.607135	0.915893	0.915893	rpsA	1
BP	GO:0006553	lysine metabolic process	1/151	20/3318	0.607135	0.915893	0.915893	lysA	1
BP	GO:0006650	glycerophospholipid metabolic process	1/151	20/3318	0.607135	0.915893	0.915893	gpsA	1
BP	GO:0006814	sodium ion transport	1/151	20/3318	0.607135	0.915893	0.915893	yrbG	1
BP	GO:0009894	regulation of catabolic process	1/151	20/3318	0.607135	0.915893	0.915893	frsA	1
BP	GO:0019748	secondary metabolic process	1/151	20/3318	0.607135	0.915893	0.915893	cvpA	1
BP	GO:0042455	ribonucleoside biosynthetic process	1/151	20/3318	0.607135	0.915893	0.915893	xdhD	1
BP	GO:0046113	nucleobase catabolic process	1/151	20/3318	0.607135	0.915893	0.915893	rutE	1
BP	GO:0046364	monosaccharide biosynthetic process	1/151	20/3318	0.607135	0.915893	0.915893	pck	1
BP	GO:0046417	chorismate metabolic process	1/151	20/3318	0.607135	0.915893	0.915893	ubiU	1
BP	GO:0046486	glycerolipid metabolic process	1/151	20/3318	0.607135	0.915893	0.915893	gpsA	1
BP	GO:0071805	potassium ion transmembrane transport	1/151	20/3318	0.607135	0.915893	0.915893	yrbG	1
BP	GO:0072529	pyrimidine-containing compound catabolic process	1/151	20/3318	0.607135	0.915893	0.915893	rutE	1
BP	GO:1901264	carbohydrate derivative transport	2/151	45/3318	0.615105	0.915893	0.915893	ftsW/msbA	2
BP	GO:0009141	nucleoside triphosphate metabolic process	1/151	21/3318	0.625123	0.915893	0.915893	rdgB	1
BP	GO:0019058	viral life cycle	1/151	21/3318	0.625123	0.915893	0.915893	nfrA	1
BP	GO:0044403	biological process involved in symbiotic interaction	1/151	21/3318	0.625123	0.915893	0.915893	nfrA	1
BP	GO:0055086	nucleobase-containing small molecule metabolic process	10/151	233/3318	0.626092	0.915893	0.915893	allE/rutE/cpsG/guaA/xdhD/rdgB/yieK/rfaD/bcsA/nnr	10
BP	GO:0009889	regulation of biosynthetic process	18/151	415/3318	0.626781	0.915893	0.915893	rapA/acnB/dinJ/rpsA/matP/lapB/fnr/cspE/lysP/glrR/rpoS/ygfI/greA/rbsR/selA/crp/rpsJ/mprA	18
BP	GO:0070887	cellular response to chemical stimulus	6/151	141/3318	0.628171	0.915893	0.915893	setA/ybiO/trxB/paaC/nfeF/crp	6
BP	GO:0060255	regulation of macromolecule metabolic process	20/151	461/3318	0.630361	0.915893	0.915893	rapA/acnB/dinJ/rpsA/matP/rne/fnr/cspE/lysP/glrR/mutS/rpoS/ygfI/greA/rbsR/selA/crp/rpsJ/rnr/mprA	20
BP	GO:0031668	cellular response to extracellular stimulus	3/151	71/3318	0.635183	0.915893	0.915893	nfeF/uvrD/crp	3
BP	GO:0071496	cellular response to external stimulus	3/151	71/3318	0.635183	0.915893	0.915893	nfeF/uvrD/crp	3
BP	GO:0010035	response to inorganic substance	4/151	95/3318	0.635935	0.915893	0.915893	trxB/fnr/msrP/nfeF	4
BP	GO:0051173	positive regulation of nitrogen compound metabolic process	5/151	119/3318	0.638527	0.915893	0.915893	rapA/fnr/glrR/rbsR/crp	5
BP	GO:0043708	cell adhesion involved in biofilm formation	2/151	47/3318	0.638981	0.915893	0.915893	yadC/ycgV	2
BP	GO:0009127	purine nucleoside monophosphate biosynthetic process	1/151	22/3318	0.642292	0.915893	0.915893	guaA	1
BP	GO:0009163	nucleoside biosynthetic process	1/151	22/3318	0.642292	0.915893	0.915893	xdhD	1
BP	GO:0009168	purine ribonucleoside monophosphate biosynthetic process	1/151	22/3318	0.642292	0.915893	0.915893	guaA	1
BP	GO:0010243	response to organonitrogen compound	1/151	22/3318	0.642292	0.915893	0.915893	lysP	1
BP	GO:0034404	nucleobase-containing small molecule biosynthetic process	1/151	22/3318	0.642292	0.915893	0.915893	xdhD	1
BP	GO:0051270	regulation of cellular component movement	1/151	22/3318	0.642292	0.915893	0.915893	dgcT	1
BP	GO:0071241	cellular response to inorganic substance	1/151	22/3318	0.642292	0.915893	0.915893	nfeF	1
BP	GO:0030003	cellular cation homeostasis	2/151	48/3318	0.65048	0.915893	0.915893	nfeF/yrbG	2
BP	GO:0031325	positive regulation of cellular metabolic process	5/151	121/3318	0.653297	0.915893	0.915893	rapA/fnr/glrR/rbsR/crp	5
BP	GO:0048518	positive regulation of biological process	6/151	145/3318	0.655506	0.915893	0.915893	rapA/mrcB/fnr/glrR/rbsR/crp	6
BP	GO:0071705	nitrogen compound transport	12/151	285/3318	0.657561	0.915893	0.915893	ftsW/tig/oppA/oppF/puuP/fliP/asmA/lysP/dctA/livH/gspM/dcuA	12
BP	GO:0009126	purine nucleoside monophosphate metabolic process	1/151	23/3318	0.658679	0.915893	0.915893	guaA	1
BP	GO:0009167	purine ribonucleoside monophosphate metabolic process	1/151	23/3318	0.658679	0.915893	0.915893	guaA	1
BP	GO:0098869	cellular oxidant detoxification	1/151	23/3318	0.658679	0.915893	0.915893	trxB	1
BP	GO:1901659	glycosyl compound biosynthetic process	1/151	23/3318	0.658679	0.915893	0.915893	xdhD	1
BP	GO:0006399	tRNA metabolic process	4/151	98/3318	0.660416	0.915893	0.915893	rne/mnmA/selA/trpS	4
BP	GO:0010604	positive regulation of macromolecule metabolic process	5/151	122/3318	0.660539	0.915893	0.915893	rapA/fnr/glrR/rbsR/crp	5
BP	GO:0006873	cellular ion homeostasis	2/151	49/3318	0.661688	0.915893	0.915893	nfeF/yrbG	2
BP	GO:0031589	cell-substrate adhesion	2/151	49/3318	0.661688	0.915893	0.915893	yadC/ycgV	2
BP	GO:0072330	monocarboxylic acid biosynthetic process	2/151	49/3318	0.661688	0.915893	0.915893	fabI/bioH	2
BP	GO:0051246	regulation of protein metabolic process	3/151	75/3318	0.672171	0.915893	0.915893	acnB/rpsA/selA	3
BP	GO:0006576	cellular biogenic amine metabolic process	2/151	50/3318	0.672609	0.915893	0.915893	puuP/speA	2
BP	GO:0044419	biological process involved in interspecies interaction between organisms	2/151	50/3318	0.672609	0.915893	0.915893	nfrA/cas3	2
BP	GO:0002097	tRNA wobble base modification	1/151	24/3318	0.674321	0.915893	0.915893	mnmA	1
BP	GO:0009245	lipid A biosynthetic process	1/151	24/3318	0.674321	0.915893	0.915893	lpxB	1
BP	GO:0046493	lipid A metabolic process	1/151	24/3318	0.674321	0.915893	0.915893	lpxB	1
BP	GO:0051336	regulation of hydrolase activity	1/151	24/3318	0.674321	0.915893	0.915893	viaA	1
BP	GO:0032787	monocarboxylic acid metabolic process	9/151	219/3318	0.676221	0.915893	0.915893	acnB/gcl/glxK/fabI/paaC/edd/glcE/dgoT/bioH	9
BP	GO:0032774	RNA biosynthetic process	16/151	383/3318	0.684292	0.915893	0.915893	rapA/dinJ/matP/fnr/cspE/lysP/gyrA/glrR/rpoS/ygfI/greA/rbsR/selA/crp/rpsJ/mprA	16
BP	GO:0006259	DNA metabolic process	8/151	197/3318	0.684532	0.915893	0.915893	mutT/rnhA/gyrA/mutS/cas3/mug/uvrD/ligB	8
BP	GO:0043604	amide biosynthetic process	8/151	197/3318	0.684532	0.915893	0.915893	acnB/rpsA/fabI/prfB/selA/bioH/trpS/rpsJ	8
BP	GO:0006412	translation	6/151	150/3318	0.687914	0.915893	0.915893	acnB/rpsA/prfB/selA/trpS/rpsJ	6
BP	GO:0009893	positive regulation of metabolic process	5/151	126/3318	0.688533	0.915893	0.915893	rapA/fnr/glrR/rbsR/crp	5
BP	GO:0006643	membrane lipid metabolic process	1/151	25/3318	0.689251	0.915893	0.915893	lpxB	1
BP	GO:0006664	glycolipid metabolic process	1/151	25/3318	0.689251	0.915893	0.915893	lpxB	1
BP	GO:0009062	fatty acid catabolic process	1/151	25/3318	0.689251	0.915893	0.915893	acnB	1
BP	GO:0009247	glycolipid biosynthetic process	1/151	25/3318	0.689251	0.915893	0.915893	lpxB	1
BP	GO:0017148	negative regulation of translation	1/151	25/3318	0.689251	0.915893	0.915893	rpsA	1
BP	GO:0019321	pentose metabolic process	1/151	25/3318	0.689251	0.915893	0.915893	ulaF	1
BP	GO:0046467	membrane lipid biosynthetic process	1/151	25/3318	0.689251	0.915893	0.915893	lpxB	1
BP	GO:0072524	pyridine-containing compound metabolic process	1/151	25/3318	0.689251	0.915893	0.915893	nnr	1
BP	GO:1901269	lipooligosaccharide metabolic process	1/151	25/3318	0.689251	0.915893	0.915893	lpxB	1
BP	GO:1901271	lipooligosaccharide biosynthetic process	1/151	25/3318	0.689251	0.915893	0.915893	lpxB	1
BP	GO:0009308	amine metabolic process	2/151	52/3318	0.693597	0.915893	0.915893	puuP/speA	2
BP	GO:0042180	cellular ketone metabolic process	2/151	52/3318	0.693597	0.915893	0.915893	ubiX/ubiU	2
BP	GO:0044106	cellular amine metabolic process	2/151	52/3318	0.693597	0.915893	0.915893	puuP/speA	2
BP	GO:0010556	regulation of macromolecule biosynthetic process	17/151	409/3318	0.696448	0.915893	0.915893	rapA/acnB/dinJ/rpsA/matP/fnr/cspE/lysP/glrR/rpoS/ygfI/greA/rbsR/selA/crp/rpsJ/mprA	17
BP	GO:0048519	negative regulation of biological process	9/151	223/3318	0.697303	0.915893	0.915893	dinJ/rpsA/dgcT/rne/cspE/cbtA/crp/rnr/mprA	9
BP	GO:0044282	small molecule catabolic process	12/151	294/3318	0.700081	0.915893	0.915893	acnB/yahI/gcl/glxK/paaC/edd/speA/glcE/nanK/yieK/dgoT/ulaF	12
BP	GO:0006418	tRNA aminoacylation for protein translation	1/151	26/3318	0.7035	0.915893	0.915893	trpS	1
BP	GO:0006813	potassium ion transport	1/151	26/3318	0.7035	0.915893	0.915893	yrbG	1
BP	GO:0009119	ribonucleoside metabolic process	1/151	26/3318	0.7035	0.915893	0.915893	xdhD	1
BP	GO:0016032	viral process	1/151	26/3318	0.7035	0.915893	0.915893	nfrA	1
BP	GO:0034249	negative regulation of cellular amide metabolic process	1/151	26/3318	0.7035	0.915893	0.915893	rpsA	1
BP	GO:0042274	ribosomal small subunit biogenesis	1/151	26/3318	0.7035	0.915893	0.915893	rpsA	1
BP	GO:0043039	tRNA aminoacylation	1/151	26/3318	0.7035	0.915893	0.915893	trpS	1
BP	GO:0055082	cellular chemical homeostasis	2/151	53/3318	0.703671	0.915893	0.915893	nfeF/yrbG	2
BP	GO:0031326	regulation of cellular biosynthetic process	17/151	411/3318	0.704329	0.915893	0.915893	rapA/acnB/dinJ/rpsA/matP/fnr/cspE/lysP/glrR/rpoS/ygfI/greA/rbsR/selA/crp/rpsJ/mprA	17
BP	GO:2000112	regulation of cellular macromolecule biosynthetic process	16/151	390/3318	0.712646	0.915893	0.915893	rapA/acnB/dinJ/rpsA/matP/fnr/cspE/lysP/glrR/rpoS/ygfI/greA/rbsR/selA/crp/mprA	16
BP	GO:0006575	cellular modified amino acid metabolic process	2/151	54/3318	0.713471	0.915893	0.915893	fau/metH	2
BP	GO:1901565	organonitrogen compound catabolic process	8/151	203/3318	0.716875	0.915893	0.915893	ampD/yahI/lon/rutE/puuP/speA/nanK/yieK	8
BP	GO:0002376	immune system process	1/151	27/3318	0.7171	0.915893	0.915893	cas3	1
BP	GO:0006633	fatty acid biosynthetic process	1/151	27/3318	0.7171	0.915893	0.915893	fabI	1
BP	GO:0006952	defense response	1/151	27/3318	0.7171	0.915893	0.915893	cas3	1
BP	GO:0006955	immune response	1/151	27/3318	0.7171	0.915893	0.915893	cas3	1
BP	GO:0042178	xenobiotic catabolic process	1/151	27/3318	0.7171	0.915893	0.915893	paaC	1
BP	GO:0042398	cellular modified amino acid biosynthetic process	1/151	27/3318	0.7171	0.915893	0.915893	fau	1
BP	GO:0043038	amino acid activation	1/151	27/3318	0.7171	0.915893	0.915893	trpS	1
BP	GO:0098542	defense response to other organism	1/151	27/3318	0.7171	0.915893	0.915893	cas3	1
BP	GO:0006351	transcription, DNA-templated	15/151	368/3318	0.717478	0.915893	0.915893	rapA/dinJ/matP/fnr/cspE/lysP/gyrA/glrR/rpoS/ygfI/greA/rbsR/crp/rpsJ/mprA	15
BP	GO:0010605	negative regulation of macromolecule metabolic process	7/151	180/3318	0.722488	0.915893	0.915893	dinJ/rpsA/rne/cspE/crp/rnr/mprA	7
BP	GO:0051171	regulation of nitrogen compound metabolic process	18/151	439/3318	0.722946	0.915893	0.915893	rapA/acnB/dinJ/rpsA/matP/fnr/cspE/lysP/glrR/mutS/rpoS/ygfI/greA/rbsR/selA/crp/rpsJ/mprA	18
BP	GO:0043711	pilus organization	2/151	55/3318	0.722999	0.915893	0.915893	yadC/ycbF	2
BP	GO:0055065	metal ion homeostasis	2/151	55/3318	0.722999	0.915893	0.915893	nfeF/yrbG	2
BP	GO:0072522	purine-containing compound biosynthetic process	2/151	55/3318	0.722999	0.915893	0.915893	guaA/xdhD	2
BP	GO:0006811	ion transport	15/151	370/3318	0.725421	0.915893	0.915893	setA/ybiO/puuP/mdtB/lysP/nfeF/yrbG/aaeB/frvB/corA/dgoT/dctA/mdtE/livH/dcuA	15
BP	GO:0015980	energy derivation by oxidation of organic compounds	5/151	132/3318	0.727551	0.915893	0.915893	acnB/narG/fnr/dcuA/creC	5
BP	GO:0006518	peptide metabolic process	7/151	181/3318	0.727892	0.915893	0.915893	acnB/rpsA/prfB/selA/trpS/gspO/rpsJ	7
BP	GO:0046835	carbohydrate phosphorylation	1/151	28/3318	0.73008	0.915893	0.915893	nanK	1
BP	GO:0097237	cellular response to toxic substance	1/151	28/3318	0.73008	0.915893	0.915893	trxB	1
BP	GO:1990748	cellular detoxification	1/151	28/3318	0.73008	0.915893	0.915893	trxB	1
BP	GO:0090609	single-species submerged biofilm formation	2/151	56/3318	0.732261	0.915893	0.915893	yadC/dgcT	2
BP	GO:0098660	inorganic ion transmembrane transport	5/151	133/3318	0.733704	0.915893	0.915893	setA/puuP/yrbG/frvB/corA	5
BP	GO:0009892	negative regulation of metabolic process	7/151	183/3318	0.738485	0.915893	0.915893	dinJ/rpsA/rne/cspE/crp/rnr/mprA	7
BP	GO:0097659	nucleic acid-templated transcription	15/151	374/3318	0.740897	0.915893	0.915893	rapA/dinJ/matP/fnr/cspE/lysP/gyrA/glrR/rpoS/ygfI/greA/rbsR/crp/rpsJ/mprA	15
BP	GO:0006099	tricarboxylic acid cycle	1/151	29/3318	0.742469	0.915893	0.915893	acnB	1
BP	GO:0006879	cellular iron ion homeostasis	1/151	29/3318	0.742469	0.915893	0.915893	nfeF	1
BP	GO:0009084	glutamine family amino acid biosynthetic process	1/151	29/3318	0.742469	0.915893	0.915893	argF	1
BP	GO:0032269	negative regulation of cellular protein metabolic process	1/151	29/3318	0.742469	0.915893	0.915893	rpsA	1
BP	GO:0043085	positive regulation of catalytic activity	1/151	29/3318	0.742469	0.915893	0.915893	viaA	1
BP	GO:0044242	cellular lipid catabolic process	1/151	29/3318	0.742469	0.915893	0.915893	acnB	1
BP	GO:0042710	biofilm formation	4/151	110/3318	0.747037	0.915893	0.915893	yadC/dinJ/dgcT/ycgV	4
BP	GO:0098630	aggregation of unicellular organisms	4/151	110/3318	0.747037	0.915893	0.915893	yadC/dinJ/dgcT/ycgV	4
BP	GO:0098743	cell aggregation	4/151	110/3318	0.747037	0.915893	0.915893	yadC/dinJ/dgcT/ycgV	4
BP	GO:0030030	cell projection organization	3/151	85/3318	0.752479	0.915893	0.915893	yadC/ycbF/fliP	3
BP	GO:0009432	SOS response	1/151	30/3318	0.754292	0.915893	0.915893	uvrD	1
BP	GO:0018106	peptidyl-histidine phosphorylation	1/151	30/3318	0.754292	0.915893	0.915893	creC	1
BP	GO:0018202	peptidyl-histidine modification	1/151	30/3318	0.754292	0.915893	0.915893	creC	1
BP	GO:0044781	bacterial-type flagellum organization	1/151	30/3318	0.754292	0.915893	0.915893	fliP	1
BP	GO:0031323	regulation of cellular metabolic process	18/151	449/3318	0.758324	0.915893	0.915893	rapA/acnB/dinJ/rpsA/matP/fnr/cspE/lysP/glrR/mutS/rpoS/ygfI/greA/rbsR/selA/crp/rpsJ/mprA	18
BP	GO:0140352	export from cell	2/151	59/3318	0.758491	0.915893	0.915893	fliP/gspM	2
BP	GO:0019219	regulation of nucleobase-containing compound metabolic process	15/151	379/3318	0.75946	0.915893	0.915893	rapA/dinJ/matP/fnr/cspE/lysP/glrR/mutS/rpoS/ygfI/greA/rbsR/crp/rpsJ/mprA	15
BP	GO:0044010	single-species biofilm formation	3/151	86/3318	0.759577	0.915893	0.915893	yadC/dinJ/dgcT	3
BP	GO:0051703	biological process involved in intraspecies interaction between organisms	3/151	86/3318	0.759577	0.915893	0.915893	yadC/dinJ/dgcT	3
BP	GO:2001141	regulation of RNA biosynthetic process	14/151	356/3318	0.761662	0.915893	0.915893	rapA/dinJ/matP/fnr/cspE/lysP/glrR/rpoS/ygfI/greA/rbsR/crp/rpsJ/mprA	14
BP	GO:0043043	peptide biosynthetic process	6/151	163/3318	0.762586	0.915893	0.915893	acnB/rpsA/prfB/selA/trpS/rpsJ	6
BP	GO:0006206	pyrimidine nucleobase metabolic process	1/151	31/3318	0.765576	0.915893	0.915893	rutE	1
BP	GO:0006805	xenobiotic metabolic process	1/151	31/3318	0.765576	0.915893	0.915893	paaC	1
BP	GO:0042402	cellular biogenic amine catabolic process	1/151	31/3318	0.765576	0.915893	0.915893	puuP	1
BP	GO:0071466	cellular response to xenobiotic stimulus	1/151	31/3318	0.765576	0.915893	0.915893	paaC	1
BP	GO:1901701	cellular response to oxygen-containing compound	1/151	31/3318	0.765576	0.915893	0.915893	trxB	1
BP	GO:0006066	alcohol metabolic process	3/151	88/3318	0.773284	0.915893	0.915893	gcl/glxK/glcE	3
BP	GO:0009605	response to external stimulus	5/151	140/3318	0.773988	0.915893	0.915893	sanA/cas3/nfeF/uvrD/crp	5
BP	GO:0015833	peptide transport	2/151	61/3318	0.774728	0.915893	0.915893	oppA/oppF	2
BP	GO:1901606	alpha-amino acid catabolic process	2/151	61/3318	0.774728	0.915893	0.915893	yahI/speA	2
BP	GO:0006006	glucose metabolic process	1/151	32/3318	0.776345	0.915893	0.915893	pck	1
BP	GO:0006857	oligopeptide transport	1/151	32/3318	0.776345	0.915893	0.915893	oppA	1
BP	GO:0009267	cellular response to starvation	1/151	32/3318	0.776345	0.915893	0.915893	nfeF	1
BP	GO:0009310	amine catabolic process	1/151	32/3318	0.776345	0.915893	0.915893	puuP	1
BP	GO:0034599	cellular response to oxidative stress	1/151	32/3318	0.776345	0.915893	0.915893	trxB	1
BP	GO:0042537	benzene-containing compound metabolic process	1/151	32/3318	0.776345	0.915893	0.915893	paaC	1
BP	GO:0043094	cellular metabolic compound salvage	1/151	32/3318	0.776345	0.915893	0.915893	xdhD	1
BP	GO:0043207	response to external biotic stimulus	1/151	32/3318	0.776345	0.915893	0.915893	cas3	1
BP	GO:0051248	negative regulation of protein metabolic process	1/151	32/3318	0.776345	0.915893	0.915893	rpsA	1
BP	GO:0051707	response to other organism	1/151	32/3318	0.776345	0.915893	0.915893	cas3	1
BP	GO:0045333	cellular respiration	4/151	115/3318	0.777812	0.915893	0.915893	acnB/narG/fnr/dcuA	4
BP	GO:0006355	regulation of transcription, DNA-templated	13/151	337/3318	0.779117	0.915893	0.915893	rapA/dinJ/matP/fnr/cspE/lysP/glrR/rpoS/ygfI/greA/rbsR/crp/mprA	13
BP	GO:0065009	regulation of molecular function	3/151	89/3318	0.779896	0.915893	0.915893	rne/lysP/viaA	3
BP	GO:0015695	organic cation transport	1/151	33/3318	0.786623	0.918887	0.918887	puuP	1
BP	GO:0016042	lipid catabolic process	1/151	33/3318	0.786623	0.918887	0.918887	acnB	1
BP	GO:0044093	positive regulation of molecular function	1/151	33/3318	0.786623	0.918887	0.918887	viaA	1
BP	GO:0045892	negative regulation of transcription, DNA-templated	4/151	118/3318	0.794828	0.920172	0.920172	dinJ/cspE/crp/mprA	4
BP	GO:0009156	ribonucleoside monophosphate biosynthetic process	1/151	34/3318	0.796431	0.920172	0.920172	guaA	1
BP	GO:0046777	protein autophosphorylation	1/151	34/3318	0.796431	0.920172	0.920172	creC	1
BP	GO:0071214	cellular response to abiotic stimulus	1/151	34/3318	0.796431	0.920172	0.920172	ybiO	1
BP	GO:0104004	cellular response to environmental stimulus	1/151	34/3318	0.796431	0.920172	0.920172	ybiO	1
BP	GO:0055080	cation homeostasis	2/151	64/3318	0.797306	0.920172	0.920172	nfeF/yrbG	2
BP	GO:0009628	response to abiotic stimulus	9/151	245/3318	0.797482	0.920172	0.920172	mrcB/tig/lon/ybiO/ssuD/oppA/uvrD/rnr/patZ	9
BP	GO:1903506	regulation of nucleic acid-templated transcription	13/151	343/3318	0.800123	0.921023	0.921023	rapA/dinJ/matP/fnr/cspE/lysP/glrR/rpoS/ygfI/greA/rbsR/crp/mprA	13
BP	GO:0050801	ion homeostasis	2/151	65/3318	0.804378	0.921023	0.921023	nfeF/yrbG	2
BP	GO:0098771	inorganic ion homeostasis	2/151	65/3318	0.804378	0.921023	0.921023	nfeF/yrbG	2
BP	GO:2000113	negative regulation of cellular macromolecule biosynthetic process	5/151	146/3318	0.804711	0.921023	0.921023	dinJ/rpsA/cspE/crp/mprA	5
BP	GO:0015804	neutral amino acid transport	1/151	35/3318	0.805791	0.921023	0.921023	livH	1
BP	GO:0051252	regulation of RNA metabolic process	14/151	369/3318	0.806593	0.921023	0.921023	rapA/dinJ/matP/fnr/cspE/lysP/glrR/rpoS/ygfI/greA/rbsR/crp/rpsJ/mprA	14
BP	GO:0042886	amide transport	2/151	66/3318	0.811232	0.922985	0.922985	oppA/oppF	2
BP	GO:0006793	phosphorus metabolic process	19/151	490/3318	0.812535	0.922985	0.922985	lpxB/yahI/glxK/citG/ynjF/guaA/srlE/rdgB/bacA/nanK/frvB/yieK/yieH/rfaD/gpsA/bcsA/phnJ/nnr/creC	19
BP	GO:0046916	cellular transition metal ion homeostasis	1/151	36/3318	0.814724	0.922985	0.922985	nfeF	1
BP	GO:0006310	DNA recombination	2/151	67/3318	0.817872	0.922985	0.922985	mutS/uvrD	2
BP	GO:0006790	sulfur compound metabolic process	4/151	123/3318	0.820866	0.922985	0.922985	fabI/bioH/metA/metH	4
BP	GO:0009161	ribonucleoside monophosphate metabolic process	1/151	37/3318	0.823248	0.922985	0.922985	guaA	1
BP	GO:0009607	response to biotic stimulus	1/151	37/3318	0.823248	0.922985	0.922985	cas3	1
BP	GO:0006631	fatty acid metabolic process	2/151	68/3318	0.824304	0.922985	0.922985	acnB/fabI	2
BP	GO:0016311	dephosphorylation	2/151	68/3318	0.824304	0.922985	0.922985	bacA/yieH	2
BP	GO:0016310	phosphorylation	7/151	202/3318	0.824968	0.922985	0.922985	yahI/glxK/citG/srlE/nanK/frvB/creC	7
BP	GO:0009314	response to radiation	3/151	97/3318	0.827288	0.922985	0.922985	mrcB/lon/uvrD	3
BP	GO:0008033	tRNA processing	2/151	69/3318	0.830532	0.922985	0.922985	rne/mnmA	2
BP	GO:0009116	nucleoside metabolic process	1/151	38/3318	0.831383	0.922985	0.922985	xdhD	1
BP	GO:0006979	response to oxidative stress	3/151	98/3318	0.832558	0.922985	0.922985	trxB/msrP/patZ	3
BP	GO:0048523	negative regulation of cellular process	7/151	204/3318	0.832623	0.922985	0.922985	dinJ/rpsA/dgcT/cspE/cbtA/crp/mprA	7
BP	GO:1902679	negative regulation of RNA biosynthetic process	4/151	126/3318	0.835154	0.922985	0.922985	dinJ/cspE/crp/mprA	4
BP	GO:1903507	negative regulation of nucleic acid-templated transcription	4/151	126/3318	0.835154	0.922985	0.922985	dinJ/cspE/crp/mprA	4
BP	GO:0010558	negative regulation of macromolecule biosynthetic process	5/151	153/3318	0.836317	0.922985	0.922985	dinJ/rpsA/cspE/crp/mprA	5
BP	GO:0048878	chemical homeostasis	2/151	70/3318	0.836563	0.922985	0.922985	nfeF/yrbG	2
BP	GO:0009124	nucleoside monophosphate biosynthetic process	1/151	39/3318	0.839145	0.922985	0.922985	guaA	1
BP	GO:0055072	iron ion homeostasis	1/151	39/3318	0.839145	0.922985	0.922985	nfeF	1
BP	GO:0009890	negative regulation of biosynthetic process	5/151	154/3318	0.840476	0.922985	0.922985	dinJ/rpsA/cspE/crp/mprA	5
BP	GO:0031327	negative regulation of cellular biosynthetic process	5/151	154/3318	0.840476	0.922985	0.922985	dinJ/rpsA/cspE/crp/mprA	5
BP	GO:1901657	glycosyl compound metabolic process	1/151	40/3318	0.846553	0.925537	0.925537	xdhD	1
BP	GO:1901678	iron coordination entity transport	1/151	40/3318	0.846553	0.925537	0.925537	nfeF	1
BP	GO:0000041	transition metal ion transport	2/151	72/3318	0.848049	0.925537	0.925537	nfeF/corA	2
BP	GO:0006812	cation transport	8/151	234/3318	0.848409	0.925537	0.925537	setA/puuP/lysP/nfeF/yrbG/frvB/corA/livH	8
BP	GO:0009063	cellular amino acid catabolic process	2/151	73/3318	0.853514	0.926916	0.926916	yahI/speA	2
BP	GO:0006464	cellular protein modification process	5/151	158/3318	0.856261	0.926916	0.926916	tig/hypE/metH/creC/patZ	5
BP	GO:0036211	protein modification process	5/151	158/3318	0.856261	0.926916	0.926916	tig/hypE/metH/creC/patZ	5
BP	GO:0072521	purine-containing compound metabolic process	3/151	103/3318	0.856894	0.926916	0.926916	allE/guaA/xdhD	3
BP	GO:0050790	regulation of catalytic activity	2/151	74/3318	0.858801	0.926916	0.926916	rne/viaA	2
BP	GO:0043412	macromolecule modification	9/151	263/3318	0.859602	0.926916	0.926916	tig/mnmA/rluD/hypE/rlmE/metH/creC/patZ/rlmL	9
BP	GO:0043709	cell adhesion involved in single-species biofilm formation	1/151	42/3318	0.860366	0.926916	0.926916	yadC	1
BP	GO:0051253	negative regulation of RNA metabolic process	4/151	132/3318	0.860908	0.926916	0.926916	dinJ/cspE/crp/mprA	4
BP	GO:0006970	response to osmotic stress	1/151	43/3318	0.866802	0.929411	0.929411	ybiO	1
BP	GO:0051172	negative regulation of nitrogen compound metabolic process	5/151	161/3318	0.867236	0.929411	0.929411	dinJ/rpsA/cspE/crp/mprA	5
BP	GO:0045934	negative regulation of nucleobase-containing compound metabolic process	4/151	134/3318	0.868702	0.929411	0.929411	dinJ/cspE/crp/mprA	4
BP	GO:0019725	cellular homeostasis	2/151	76/3318	0.868858	0.929411	0.929411	nfeF/yrbG	2
BP	GO:0000160	phosphorelay signal transduction system	2/151	78/3318	0.878258	0.937946	0.937946	glrR/creC	2
BP	GO:0031324	negative regulation of cellular metabolic process	5/151	165/3318	0.880776	0.938425	0.938425	dinJ/rpsA/cspE/crp/mprA	5
BP	GO:0009636	response to toxic substance	2/151	79/3318	0.882723	0.938425	0.938425	trxB/mdtE	2
BP	GO:0009123	nucleoside monophosphate metabolic process	1/151	46/3318	0.884395	0.938425	0.938425	guaA	1
BP	GO:0009152	purine ribonucleotide biosynthetic process	1/151	46/3318	0.884395	0.938425	0.938425	guaA	1
BP	GO:0007154	cell communication	5/151	168/3318	0.89015	0.943016	0.943016	glrR/nfeF/uvrD/crp/creC	5
BP	GO:0035556	intracellular signal transduction	2/151	82/3318	0.89523	0.946878	0.946878	glrR/creC	2
BP	GO:0055076	transition metal ion homeostasis	1/151	49/3318	0.899677	0.948738	0.948738	nfeF	1
BP	GO:0030001	metal ion transport	3/151	114/3318	0.899864	0.948738	0.948738	nfeF/yrbG/corA	3
BP	GO:0006164	purine nucleotide biosynthetic process	1/151	50/3318	0.904311	0.94888	0.94888	guaA	1
BP	GO:0006826	iron ion transport	1/151	50/3318	0.904311	0.94888	0.94888	nfeF	1
BP	GO:0010033	response to organic substance	1/151	50/3318	0.904311	0.94888	0.94888	lysP	1
BP	GO:0046034	ATP metabolic process	1/151	51/3318	0.908733	0.952006	0.952006	creC	1
BP	GO:0046365	monosaccharide catabolic process	1/151	53/3318	0.916976	0.959119	0.959119	ulaF	1
BP	GO:1901615	organic hydroxy compound metabolic process	3/151	121/3318	0.920814	0.96161	0.96161	gcl/glxK/glcE	3
BP	GO:0006091	generation of precursor metabolites and energy	6/151	212/3318	0.929691	0.964934	0.964934	acnB/narG/fnr/ygcR/dcuA/creC	6
BP	GO:0042592	homeostatic process	2/151	93/3318	0.931268	0.964934	0.964934	nfeF/yrbG	2
BP	GO:0006400	tRNA modification	1/151	57/3318	0.931308	0.964934	0.964934	mnmA	1
BP	GO:0006468	protein phosphorylation	1/151	57/3318	0.931308	0.964934	0.964934	creC	1
BP	GO:0010038	response to metal ion	1/151	57/3318	0.931308	0.964934	0.964934	nfeF	1
BP	GO:0007165	signal transduction	2/151	95/3318	0.936419	0.966311	0.966311	glrR/creC	2
BP	GO:0009060	aerobic respiration	1/151	59/3318	0.937523	0.966311	0.966311	acnB	1
BP	GO:0009260	ribonucleotide biosynthetic process	1/151	59/3318	0.937523	0.966311	0.966311	guaA	1
BP	GO:0019318	hexose metabolic process	1/151	61/3318	0.943179	0.966311	0.966311	pck	1
BP	GO:0005996	monosaccharide metabolic process	2/151	98/3318	0.943468	0.966311	0.966311	ulaF/pck	2
BP	GO:0043648	dicarboxylic acid metabolic process	2/151	99/3318	0.945649	0.966311	0.966311	lysA/ubiU	2
BP	GO:0046390	ribose phosphate biosynthetic process	1/151	62/3318	0.945813	0.966311	0.966311	guaA	1
BP	GO:0072527	pyrimidine-containing compound metabolic process	1/151	62/3318	0.945813	0.966311	0.966311	rutE	1
BP	GO:0098754	detoxification	1/151	62/3318	0.945813	0.966311	0.966311	trxB	1
BP	GO:0023052	signaling	2/151	101/3318	0.949775	0.968858	0.968858	glrR/creC	2
BP	GO:0006796	phosphate-containing compound metabolic process	15/151	467/3318	0.952425	0.970062	0.970062	lpxB/yahI/glxK/citG/ynjF/guaA/srlE/rdgB/bacA/nanK/frvB/yieH/gpsA/nnr/creC	15
BP	GO:0022900	electron transport chain	2/151	107/3318	0.960443	0.976721	0.976721	narG/ygcR	2
BP	GO:0009117	nucleotide metabolic process	3/151	147/3318	0.968298	0.983195	0.983195	guaA/rdgB/nnr	3
BP	GO:0009150	purine ribonucleotide metabolic process	1/151	76/3318	0.972166	0.984544	0.984544	guaA	1
BP	GO:0006753	nucleoside phosphate metabolic process	3/151	151/3318	0.97261	0.984544	0.984544	guaA/rdgB/nnr	3
BP	GO:0006928	movement of cell or subcellular component	1/151	78/3318	0.974699	0.985147	0.985147	dgcT	1
BP	GO:0090407	organophosphate biosynthetic process	4/151	190/3318	0.978058	0.986572	0.986572	lpxB/ynjF/guaA/gpsA	4
BP	GO:0006163	purine nucleotide metabolic process	1/151	82/3318	0.979098	0.986572	0.986572	guaA	1
BP	GO:0019637	organophosphate metabolic process	7/151	289/3318	0.982534	0.988525	0.988525	lpxB/ynjF/guaA/rdgB/gpsA/phnJ/nnr	7
BP	GO:0009259	ribonucleotide metabolic process	1/151	92/3318	0.987047	0.990283	0.990283	guaA	1
BP	GO:0009165	nucleotide biosynthetic process	1/151	95/3318	0.988783	0.990283	0.990283	guaA	1
BP	GO:1901293	nucleoside phosphate biosynthetic process	1/151	95/3318	0.988783	0.990283	0.990283	guaA	1
BP	GO:0019693	ribose phosphate metabolic process	1/151	98/3318	0.990287	0.990287	0.990287	guaA	1
CC	GO:0009898	cytoplasmic side of plasma membrane	4/139	29/2948	0.0449661	0.889231	0.889231	ftsA/rne/narG/lapB	4
CC	GO:0098562	cytoplasmic side of membrane	4/139	29/2948	0.0449661	0.889231	0.889231	ftsA/rne/narG/lapB	4
CC	GO:0032153	cell division site	4/139	35/2948	0.0799731	0.889231	0.889231	ftsI/ftsW/ftsA/ftsX	4
CC	GO:0009274	peptidoglycan-based cell wall	2/139	12/2948	0.106942	0.889231	0.889231	mrcB/ftsX	2
CC	GO:0005618	cell wall	2/139	13/2948	0.12262	0.889231	0.889231	mrcB/ftsX	2
CC	GO:1902494	catalytic complex	11/139	162/2948	0.1386	0.889231	0.889231	lacZ/gcl/ssuD/rne/narG/nuoJ/hyfF/ebgA/uvrD/gpsA/phnJ	11
CC	GO:0098552	side of membrane	5/139	69/2948	0.223889	0.889231	0.889231	ftsA/bamA/rne/narG/lapB	5
CC	GO:0005694	chromosome	2/139	20/2948	0.242566	0.889231	0.889231	matP/gyrA	2
CC	GO:0031230	intrinsic component of cell outer membrane	3/139	37/2948	0.252344	0.889231	0.889231	bamA/nlpI/yjbF	3
CC	GO:0070470	plasma membrane respirasome	2/139	24/2948	0.313767	0.889231	0.889231	narG/nuoJ	2
CC	GO:0032993	protein-DNA complex	4/139	61/2948	0.323913	0.889231	0.889231	dinJ/matP/fnr/crp	4
CC	GO:0030312	external encapsulating structure	8/139	138/2948	0.324454	0.889231	0.889231	mrcB/bamA/nfrA/emtA/ypjA/nlpI/ftsX/yjbF	8
CC	GO:0015935	small ribosomal subunit	2/139	25/2948	0.331416	0.889231	0.889231	rpsA/rpsJ	2
CC	GO:0022627	cytosolic small ribosomal subunit	2/139	25/2948	0.331416	0.889231	0.889231	rpsA/rpsJ	2
CC	GO:0098803	respiratory chain complex	2/139	25/2948	0.331416	0.889231	0.889231	narG/nuoJ	2
CC	GO:0070469	respirasome	2/139	27/2948	0.366306	0.889231	0.889231	narG/nuoJ	2
CC	GO:1990204	oxidoreductase complex	4/139	65/2948	0.367629	0.889231	0.889231	ssuD/narG/nuoJ/gpsA	4
CC	GO:0042597	periplasmic space	13/139	254/2948	0.420776	0.889231	0.889231	mrcB/ycbF/ldtC/oppA/msrP/asmA/bglX/sanA/lysP/yphF/speA/malM/phnD	13
CC	GO:0030313	cell envelope	16/139	318/2948	0.430818	0.889231	0.889231	mrcB/bamA/nfrA/ycbF/emtA/oppA/msrP/bglX/sanA/lysP/yphF/ypjA/nlpI/ftsX/yjbF/malM	16
CC	GO:0031975	envelope	16/139	319/2948	0.436056	0.889231	0.889231	mrcB/bamA/nfrA/ycbF/emtA/oppA/msrP/bglX/sanA/lysP/yphF/ypjA/nlpI/ftsX/yjbF/malM	16
CC	GO:0031246	intrinsic component of periplasmic side of cell outer membrane	1/139	12/2948	0.440489	0.889231	0.889231	bamA	1
CC	GO:0019867	outer membrane	7/139	134/2948	0.44689	0.889231	0.889231	bamA/nfrA/emtA/ycgV/ypjA/nlpI/yjbF	7
CC	GO:0031225	anchored component of membrane	1/139	13/2948	0.466978	0.889231	0.889231	nlpI	1
CC	GO:0045203	integral component of cell outer membrane	1/139	14/2948	0.492222	0.889231	0.889231	yjbF	1
CC	GO:0043232	intracellular non-membrane-bounded organelle	5/139	99/2948	0.504461	0.889231	0.889231	rpsA/matP/gyrA/cas3/rpsJ	5
CC	GO:0044569	[Ni-Fe] hydrogenase complex	1/139	15/2948	0.516278	0.889231	0.889231	hyfF	1
CC	GO:0031241	periplasmic side of cell outer membrane	1/139	16/2948	0.539202	0.889231	0.889231	bamA	1
CC	GO:0045271	respiratory chain complex I	1/139	16/2948	0.539202	0.889231	0.889231	nuoJ	1
CC	GO:0045272	plasma membrane respiratory chain complex I	1/139	16/2948	0.539202	0.889231	0.889231	nuoJ	1
CC	GO:0009279	cell outer membrane	6/139	126/2948	0.55174	0.889231	0.889231	bamA/nfrA/emtA/ypjA/nlpI/yjbF	6
CC	GO:0030964	NADH dehydrogenase complex	1/139	17/2948	0.561048	0.889231	0.889231	nuoJ	1
CC	GO:0043229	intracellular organelle	5/139	106/2948	0.566528	0.889231	0.889231	rpsA/matP/gyrA/cas3/rpsJ	5
CC	GO:0043228	non-membrane-bounded organelle	6/139	128/2948	0.567571	0.889231	0.889231	rpsA/matP/fliP/gyrA/cas3/rpsJ	6
CC	GO:0030288	outer membrane-bounded periplasmic space	9/139	196/2948	0.584978	0.889231	0.889231	mrcB/ycbF/oppA/msrP/bglX/sanA/lysP/yphF/malM	9
CC	GO:0005840	ribosome	3/139	64/2948	0.588662	0.889231	0.889231	rpsA/cas3/rpsJ	3
CC	GO:0009425	bacterial-type flagellum basal body	1/139	20/2948	0.620603	0.889231	0.889231	fliP	1
CC	GO:0043226	organelle	6/139	135/2948	0.620784	0.889231	0.889231	rpsA/matP/fliP/gyrA/cas3/rpsJ	6
CC	GO:0019897	extrinsic component of plasma membrane	1/139	21/2948	0.638614	0.890699	0.890699	lpxB	1
CC	GO:0019898	extrinsic component of membrane	1/139	24/2948	0.687709	0.905163	0.905163	lpxB	1
CC	GO:0009288	bacterial-type flagellum	1/139	29/2948	0.755249	0.905163	0.905163	fliP	1
CC	GO:0022626	cytosolic ribosome	2/139	57/2948	0.759455	0.905163	0.905163	rpsA/rpsJ	2
CC	GO:0044391	ribosomal subunit	2/139	57/2948	0.759455	0.905163	0.905163	rpsA/rpsJ	2
CC	GO:1990904	ribonucleoprotein complex	2/139	59/2948	0.776236	0.905163	0.905163	rpsA/rpsJ	2
CC	GO:0098797	plasma membrane protein complex	6/139	165/2948	0.802248	0.905163	0.905163	msbA/narG/oppA/nuoJ/livH/phnD	6
CC	GO:0055052	ATP-binding cassette (ABC) transporter complex, substrate-binding subunit-containing	1/139	34/2948	0.808264	0.905163	0.905163	livH	1
CC	GO:0042995	cell projection	2/139	65/2948	0.820615	0.905163	0.905163	yadC/fliP	2
CC	GO:0009289	pilus	1/139	36/2948	0.826123	0.905163	0.905163	yadC	1
CC	GO:1990234	transferase complex	1/139	42/2948	0.870377	0.905163	0.905163	gcl	1
CC	GO:0043190	ATP-binding cassette (ABC) transporter complex	4/139	131/2948	0.875794	0.905163	0.905163	msbA/oppA/livH/phnD	4
CC	GO:0098533	ATPase dependent transmembrane transport complex	4/139	135/2948	0.890113	0.905163	0.905163	msbA/oppA/livH/phnD	4
CC	GO:1902495	transmembrane transporter complex	5/139	163/2948	0.893519	0.905163	0.905163	msbA/oppA/nuoJ/livH/phnD	5
CC	GO:0098796	membrane protein complex	7/139	217/2948	0.898517	0.905163	0.905163	bamA/msbA/narG/oppA/nuoJ/livH/phnD	7
CC	GO:1990351	transporter complex	5/139	167/2948	0.905163	0.905163	0.905163	msbA/oppA/nuoJ/livH/phnD	5
MF	GO:0070063	RNA polymerase binding	3/145	10/3205	0.00860972	0.741415	0.741264	rapA/rpoS/greA	3
MF	GO:0004386	helicase activity	5/145	30/3205	0.0100873	0.741415	0.741264	rapA/srmB/cas3/uvrD/rnr	5
MF	GO:0016831	carboxy-lyase activity	5/145	30/3205	0.0100873	0.741415	0.741264	gcl/ubiX/lysA/speA/pck	5
MF	GO:0008186	ATP-dependent activity, acting on RNA	3/145	11/3205	0.0114504	0.741415	0.741264	srmB/cas3/rnr	3
MF	GO:0005319	lipid transporter activity	4/145	23/3205	0.0181829	0.775972	0.775814	msbA/mdtB/mlaF/mdtE	4
MF	GO:0016758	hexosyltransferase activity	5/145	35/3205	0.0191773	0.775972	0.775814	ftsI/ftsW/mrcB/lpxB/bcsA	5
MF	GO:0004185	serine-type carboxypeptidase activity	3/145	15/3205	0.0276565	0.775972	0.775814	ftsI/mrcB/ldtC	3
MF	GO:0015295	solute:proton symporter activity	5/145	40/3205	0.0324741	0.775972	0.775814	setA/puuP/frvB/dgoT/dctA	5
MF	GO:0070008	serine-type exopeptidase activity	3/145	16/3205	0.032936	0.775972	0.775814	ftsI/mrcB/ldtC	3
MF	GO:0016757	glycosyltransferase activity	8/145	84/3205	0.0343687	0.775972	0.775814	ftsI/ftsW/mrcB/lpxB/ldtC/emtA/bcsA/waaF	8
MF	GO:0019899	enzyme binding	4/145	28/3205	0.0353295	0.775972	0.775814	rapA/rne/rpoS/greA	4
MF	GO:0016830	carbon-carbon lyase activity	7/145	72/3205	0.0422633	0.775972	0.775814	gcl/ubiX/lysA/speA/ribB/ulaF/pck	7
MF	GO:0008094	ATP-dependent activity, acting on DNA	4/145	30/3205	0.044126	0.775972	0.775814	gyrA/mutS/cas3/uvrD	4
MF	GO:0004180	carboxypeptidase activity	3/145	21/3205	0.0664252	0.775972	0.775814	ftsI/mrcB/ldtC	3
MF	GO:0050661	NADP binding	4/145	35/3205	0.0709902	0.775972	0.775814	ribD/ygbJ/ilvC/rfaD	4
MF	GO:0001072	transcription antitermination factor activity, RNA binding	2/145	10/3205	0.0720786	0.775972	0.775814	cspE/rpsJ	2
MF	GO:0009002	serine-type D-Ala-D-Ala carboxypeptidase activity	2/145	10/3205	0.0720786	0.775972	0.775814	ftsI/mrcB	2
MF	GO:0047429	nucleoside-triphosphate diphosphatase activity	2/145	10/3205	0.0720786	0.775972	0.775814	mutT/rdgB	2
MF	GO:0004553	hydrolase activity, hydrolyzing O-glycosyl compounds	4/145	36/3205	0.0771787	0.775972	0.775814	yagH/lacZ/bglX/ebgA	4
MF	GO:0008236	serine-type peptidase activity	4/145	36/3205	0.0771787	0.775972	0.775814	ftsI/mrcB/lon/ldtC	4
MF	GO:0017171	serine hydrolase activity	4/145	36/3205	0.0771787	0.775972	0.775814	ftsI/mrcB/lon/ldtC	4
MF	GO:0008658	penicillin binding	2/145	11/3205	0.0855515	0.775972	0.775814	ftsI/mrcB	2
MF	GO:0016829	lyase activity	13/145	191/3205	0.0881569	0.775972	0.775814	acnB/gcl/emtA/edd/ubiX/hypE/lysA/speA/ribB/phnJ/nnr/ulaF/pck	13
MF	GO:0015125	bile acid transmembrane transporter activity	2/145	12/3205	0.0997082	0.775972	0.775814	mdtB/mdtE	2
MF	GO:0016628	oxidoreductase activity, acting on the CH-CH group of donors, NAD or NADP as acceptor	2/145	12/3205	0.0997082	0.775972	0.775814	fabI/wecC	2
MF	GO:0042277	peptide binding	2/145	12/3205	0.0997082	0.775972	0.775814	mrcB/oppA	2
MF	GO:0032559	adenyl ribonucleotide binding	26/145	449/3205	0.104459	0.775972	0.775814	rapA/ftsA/lon/glxK/citG/msbA/phoH/mnmA/oppF/gyrA/guaA/glrR/srmB/mutS/cas3/fau/mlaF/nanK/uvrD/trpS/crp/gspA/nnr/creC/pck/patZ	26
MF	GO:0030554	adenyl nucleotide binding	26/145	450/3205	0.106559	0.775972	0.775814	rapA/ftsA/lon/glxK/citG/msbA/phoH/mnmA/oppF/gyrA/guaA/glrR/srmB/mutS/cas3/fau/mlaF/nanK/uvrD/trpS/crp/gspA/nnr/creC/pck/patZ	26
MF	GO:0015294	solute:cation symporter activity	5/145	56/3205	0.106864	0.775972	0.775814	setA/puuP/frvB/dgoT/dctA	5
MF	GO:0016798	hydrolase activity, acting on glycosyl bonds	5/145	56/3205	0.106864	0.775972	0.775814	yagH/lacZ/bglX/mug/ebgA	5
MF	GO:0016616	oxidoreductase activity, acting on the CH-OH group of donors, NAD or NADP as acceptor	7/145	90/3205	0.110413	0.775972	0.775814	ribD/rutE/serA/glcE/wecC/ilvC/gpsA	7
MF	GO:0008289	lipid binding	3/145	26/3205	0.110495	0.775972	0.775814	mrcB/lpxB/msbA	3
MF	GO:0140640	catalytic activity, acting on a nucleic acid	16/145	258/3205	0.118345	0.775972	0.775814	rapA/rnhA/rne/gyrA/srmB/rluD/mutS/cas3/mug/rlmE/uvrD/ligB/selA/trpS/rnr/rlmL	16
MF	GO:0046943	carboxylic acid transmembrane transporter activity	7/145	92/3205	0.120346	0.775972	0.775814	mdtB/lysP/dgoT/dctA/mdtE/livH/dcuA	7
MF	GO:0090563	protein-phosphocysteine-sugar phosphotransferase activity	3/145	27/3205	0.120388	0.775972	0.775814	fryC/srlE/frvB	3
MF	GO:0015078	proton transmembrane transporter activity	6/145	75/3205	0.121393	0.775972	0.775814	setA/puuP/mdtB/frvB/dgoT/dctA	6
MF	GO:0000287	magnesium ion binding	12/145	184/3205	0.125212	0.775972	0.775814	mutT/rnhA/lacZ/gcl/rne/cpsG/cas3/rdgB/ribB/ilvC/yieH/pck	12
MF	GO:0019239	deaminase activity	2/145	14/3205	0.129726	0.775972	0.775814	ribD/yieK	2
MF	GO:0140098	catalytic activity, acting on RNA	10/145	148/3205	0.129955	0.775972	0.775814	rnhA/rne/srmB/rluD/cas3/rlmE/selA/trpS/rnr/rlmL	10
MF	GO:0005342	organic acid transmembrane transporter activity	7/145	94/3205	0.130728	0.775972	0.775814	mdtB/lysP/dgoT/dctA/mdtE/livH/dcuA	7
MF	GO:0043177	organic acid binding	4/145	44/3205	0.135601	0.775972	0.775814	ftsI/mrcB/argF/serA	4
MF	GO:0005524	ATP binding	25/145	443/3205	0.137001	0.775972	0.775814	rapA/ftsA/lon/glxK/citG/msbA/phoH/mnmA/oppF/gyrA/guaA/glrR/srmB/mutS/cas3/fau/mlaF/nanK/uvrD/trpS/gspA/nnr/creC/pck/patZ	25
MF	GO:0003723	RNA binding	12/145	188/3205	0.140223	0.775972	0.775814	acnB/rpsA/rne/mnmA/cspE/srmB/rluD/cas3/prfB/rpsJ/rnr/rlmL	12
MF	GO:0008028	monocarboxylic acid transmembrane transporter activity	3/145	29/3205	0.141096	0.775972	0.775814	mdtB/dgoT/mdtE	3
MF	GO:0016462	pyrophosphatase activity	11/145	170/3205	0.143865	0.775972	0.775814	rapA/mutT/lon/msbA/oppF/guaA/srmB/mutS/rdgB/bacA/mlaF	11
MF	GO:0005351	carbohydrate:proton symporter activity	2/145	15/3205	0.145429	0.775972	0.775814	setA/frvB	2
MF	GO:0071949	FAD binding	3/145	30/3205	0.151871	0.775972	0.775814	gcl/glcE/nfeF	3
MF	GO:0016407	acetyltransferase activity	4/145	46/3205	0.152416	0.775972	0.775814	ybiW/yhbS/metA/patZ	4
MF	GO:0016747	acyltransferase activity, transferring groups other than amino-acyl groups	6/145	81/3205	0.157939	0.775972	0.775814	ybiW/fabI/yhbS/metA/opgC/patZ	6
MF	GO:0008194	UDP-glycosyltransferase activity	2/145	16/3205	0.161499	0.775972	0.775814	lpxB/bcsA	2
MF	GO:0016818	hydrolase activity, acting on acid anhydrides, in phosphorus-containing anhydrides	11/145	175/3205	0.165361	0.775972	0.775814	rapA/mutT/lon/msbA/oppF/guaA/srmB/mutS/rdgB/bacA/mlaF	11
MF	GO:0016817	hydrolase activity, acting on acid anhydrides	11/145	176/3205	0.169846	0.775972	0.775814	rapA/mutT/lon/msbA/oppF/guaA/srmB/mutS/rdgB/bacA/mlaF	11
MF	GO:0015179	L-amino acid transmembrane transporter activity	3/145	32/3205	0.174159	0.775972	0.775814	lysP/dctA/livH	3
MF	GO:0031406	carboxylic acid binding	3/145	32/3205	0.174159	0.775972	0.775814	ftsI/mrcB/serA	3
MF	GO:0033218	amide binding	3/145	32/3205	0.174159	0.775972	0.775814	ftsI/mrcB/oppA	3
MF	GO:0016614	oxidoreductase activity, acting on CH-OH group of donors	7/145	102/3205	0.176469	0.775972	0.775814	ribD/rutE/serA/glcE/wecC/ilvC/gpsA	7
MF	GO:0008134	transcription factor binding	2/145	17/3205	0.177872	0.775972	0.775814	lysP/glrR	2
MF	GO:0033293	monocarboxylic acid binding	2/145	17/3205	0.177872	0.775972	0.775814	ftsI/mrcB	2
MF	GO:0016854	racemase and epimerase activity	3/145	33/3205	0.185634	0.775972	0.775814	rfaD/nnr/ulaF	3
MF	GO:0022890	inorganic cation transmembrane transporter activity	8/145	123/3205	0.190632	0.775972	0.775814	setA/puuP/mdtB/yrbG/frvB/corA/dgoT/dctA	8
MF	GO:0005402	carbohydrate:cation symporter activity	2/145	18/3205	0.194488	0.775972	0.775814	setA/frvB	2
MF	GO:0043546	molybdopterin cofactor binding	2/145	18/3205	0.194488	0.775972	0.775814	narG/msrP	2
MF	GO:0061783	peptidoglycan muralytic activity	2/145	18/3205	0.194488	0.775972	0.775814	ampD/emtA	2
MF	GO:0051287	NAD binding	4/145	51/3205	0.197568	0.775972	0.775814	ygbJ/serA/wecC/gpsA	4
MF	GO:0016853	isomerase activity	8/145	125/3205	0.202378	0.775972	0.775814	tig/cpsG/gyrA/rluD/yieK/rfaD/nnr/ulaF	8
MF	GO:0000986	bacterial-type cis-regulatory region sequence-specific DNA binding	3/145	35/3205	0.209143	0.775972	0.775814	dinJ/glrR/rbsR	3
MF	GO:0000987	cis-regulatory region sequence-specific DNA binding	3/145	35/3205	0.209143	0.775972	0.775814	dinJ/glrR/rbsR	3
MF	GO:0004540	ribonuclease activity	3/145	35/3205	0.209143	0.775972	0.775814	rnhA/rne/rnr	3
MF	GO:0008982	protein-N(PI)-phosphohistidine-sugar phosphotransferase activity	3/145	35/3205	0.209143	0.775972	0.775814	fryC/srlE/frvB	3
MF	GO:0035639	purine ribonucleoside triphosphate binding	26/145	489/3205	0.209722	0.775972	0.775814	rapA/ftsA/lon/glxK/citG/msbA/phoH/dgcT/mnmA/oppF/gyrA/guaA/glrR/srmB/mutS/cas3/fau/mlaF/nanK/uvrD/trpS/gspA/nnr/creC/pck/patZ	26
MF	GO:0140657	ATP-dependent activity	11/145	185/3205	0.212786	0.776219	0.776061	rapA/lon/msbA/oppF/gyrA/srmB/mutS/cas3/mlaF/uvrD/rnr	11
MF	GO:0050660	flavin adenine dinucleotide binding	5/145	72/3205	0.224852	0.778218	0.778059	gcl/trxB/glcE/mdaB/nfeF	5
MF	GO:0008324	cation transmembrane transporter activity	10/145	169/3205	0.232178	0.778218	0.778059	setA/puuP/mdtB/lysP/yrbG/frvB/corA/dgoT/dctA/livH	10
MF	GO:0008233	peptidase activity	7/145	111/3205	0.234904	0.778218	0.778059	ftsI/mrcB/lon/ldtC/ygeY/ubiU/gspO	7
MF	GO:0022853	active ion transmembrane transporter activity	8/145	131/3205	0.239281	0.778218	0.778059	setA/puuP/mdtB/yrbG/frvB/dgoT/dctA/dcuA	8
MF	GO:0003729	mRNA binding	2/145	21/3205	0.245266	0.778218	0.778059	acnB/rpsA	2
MF	GO:0016597	amino acid binding	2/145	21/3205	0.245266	0.778218	0.778059	argF/serA	2
MF	GO:0016661	oxidoreductase activity, acting on other nitrogenous compounds as donors	2/145	21/3205	0.245266	0.778218	0.778059	glxK/narG	2
MF	GO:0030145	manganese ion binding	4/145	56/3205	0.246225	0.778218	0.778059	mutT/allE/ribB/yieH	4
MF	GO:0016887	ATP hydrolysis activity	7/145	114/3205	0.255708	0.778218	0.778059	rapA/lon/msbA/oppF/srmB/mutS/mlaF	7
MF	GO:0008238	exopeptidase activity	3/145	39/3205	0.257877	0.778218	0.778059	ftsI/mrcB/ldtC	3
MF	GO:1901681	sulfur compound binding	3/145	39/3205	0.257877	0.778218	0.778059	ftsI/mrcB/gcl	3
MF	GO:0016746	acyltransferase activity	6/145	95/3205	0.25831	0.778218	0.778059	ybiW/fabI/yhbS/metA/opgC/patZ	6
MF	GO:0015293	symporter activity	5/145	76/3205	0.259073	0.778218	0.778059	setA/puuP/frvB/dgoT/dctA	5
MF	GO:0008408	3'-5' exonuclease activity	2/145	22/3205	0.262347	0.778218	0.778059	cas3/rnr	2
MF	GO:0016857	racemase and epimerase activity, acting on carbohydrates and derivatives	2/145	22/3205	0.262347	0.778218	0.778059	rfaD/ulaF	2
MF	GO:0022884	macromolecule transmembrane transporter activity	2/145	22/3205	0.262347	0.778218	0.778059	ftsW/oppF	2
MF	GO:0016741	transferase activity, transferring one-carbon groups	5/145	77/3205	0.267823	0.778218	0.778059	argF/rlmE/metH/opgC/rlmL	5
MF	GO:0030246	carbohydrate binding	3/145	40/3205	0.270313	0.778218	0.778059	lacZ/yphF/ebgA	3
MF	GO:0015291	secondary active transmembrane transporter activity	8/145	137/3205	0.278309	0.778218	0.778059	setA/puuP/mdtB/yrbG/frvB/dgoT/dctA/dcuA	8
MF	GO:0008649	rRNA methyltransferase activity	2/145	23/3205	0.279437	0.778218	0.778059	rlmE/rlmL	2
MF	GO:0016780	phosphotransferase activity, for other substituted phosphate groups	2/145	23/3205	0.279437	0.778218	0.778059	citG/ynjF	2
MF	GO:0140102	catalytic activity, acting on a rRNA	2/145	23/3205	0.279437	0.778218	0.778059	rlmE/rlmL	2
MF	GO:0017111	nucleoside-triphosphatase activity	8/145	139/3205	0.291704	0.783611	0.783452	rapA/lon/msbA/oppF/srmB/mutS/rdgB/mlaF	8
MF	GO:0015297	antiporter activity	3/145	42/3205	0.295371	0.783611	0.783452	mdtB/yrbG/dcuA	3
MF	GO:0004521	endoribonuclease activity	2/145	24/3205	0.296501	0.783611	0.783452	rnhA/rne	2
MF	GO:0016796	exonuclease activity, active with either ribo- or deoxyribonucleic acids and producing 5'-phosphomonoesters	2/145	24/3205	0.296501	0.783611	0.783452	cas3/rnr	2
MF	GO:1901618	organic hydroxy compound transmembrane transporter activity	2/145	24/3205	0.296501	0.783611	0.783452	mdtB/mdtE	2
MF	GO:0008514	organic anion transmembrane transporter activity	5/145	82/3205	0.312455	0.794686	0.794524	lysP/dgoT/dctA/livH/dcuA	5
MF	GO:0003955	NAD(P)H dehydrogenase (quinone) activity	2/145	25/3205	0.313507	0.794686	0.794524	nuoJ/mdaB	2
MF	GO:0008080	N-acetyltransferase activity	2/145	25/3205	0.313507	0.794686	0.794524	yhbS/patZ	2
MF	GO:0015298	solute:cation antiporter activity	2/145	25/3205	0.313507	0.794686	0.794524	mdtB/yrbG	2
MF	GO:0015318	inorganic molecular entity transmembrane transporter activity	9/145	163/3205	0.316355	0.794686	0.794524	setA/ybiO/puuP/mdtB/yrbG/frvB/corA/dgoT/dctA	9
MF	GO:0000984	bacterial-type RNA polymerase transcription regulatory region sequence-specific DNA binding	3/145	44/3205	0.320573	0.794686	0.794524	dinJ/glrR/rbsR	3
MF	GO:0140096	catalytic activity, acting on a protein	12/145	226/3205	0.323248	0.794686	0.794524	ftsI/mrcB/tig/lon/trxB/ldtC/ygeY/ubiU/gspO/metH/creC/patZ	12
MF	GO:0016491	oxidoreductase activity	22/145	438/3205	0.33033	0.794686	0.794524	ribD/glxK/trxB/ssuD/rutE/narG/fabI/ydjL/msrP/nuoJ/hyfF/ygbJ/ygcR/xdhD/serA/yggP/glcE/mdaB/nfeF/wecC/ilvC/gpsA	22
MF	GO:0015144	carbohydrate transmembrane transporter activity	5/145	84/3205	0.33061	0.794686	0.794524	setA/fryC/srlE/frvB/dgoT	5
MF	GO:0042802	identical protein binding	21/145	417/3205	0.331375	0.794686	0.794524	ftsA/lpxB/lacZ/tig/gcl/msbA/ssuD/rne/fabI/lysP/gyrA/guaA/mutS/serA/ribB/ilvC/yieK/selA/mdtE/crp/patZ	21
MF	GO:0016655	oxidoreductase activity, acting on NAD(P)H, quinone or similar compound as acceptor	2/145	28/3205	0.363892	0.82596	0.825792	nuoJ/mdaB	2
MF	GO:0003755	peptidyl-prolyl cis-trans isomerase activity	1/145	10/3205	0.371009	0.82596	0.825792	tig	1
MF	GO:0015173	aromatic amino acid transmembrane transporter activity	1/145	10/3205	0.371009	0.82596	0.825792	livH	1
MF	GO:0016453	C-acetyltransferase activity	1/145	10/3205	0.371009	0.82596	0.825792	ybiW	1
MF	GO:0016668	oxidoreductase activity, acting on a sulfur group of donors, NAD(P) as acceptor	1/145	10/3205	0.371009	0.82596	0.825792	trxB	1
MF	GO:0016410	N-acyltransferase activity	2/145	29/3205	0.380395	0.82596	0.825792	yhbS/patZ	2
MF	GO:0003684	damaged DNA binding	1/145	11/3205	0.399555	0.82596	0.825792	mutS	1
MF	GO:0004532	exoribonuclease activity	1/145	11/3205	0.399555	0.82596	0.825792	rnr	1
MF	GO:0009982	pseudouridine synthase activity	1/145	11/3205	0.399555	0.82596	0.825792	rluD	1
MF	GO:0015203	polyamine transmembrane transporter activity	1/145	11/3205	0.399555	0.82596	0.825792	puuP	1
MF	GO:0015491	cation:cation antiporter activity	1/145	11/3205	0.399555	0.82596	0.825792	yrbG	1
MF	GO:0016896	exoribonuclease activity, producing 5'-phosphomonoesters	1/145	11/3205	0.399555	0.82596	0.825792	rnr	1
MF	GO:0016835	carbon-oxygen lyase activity	4/145	71/3205	0.401676	0.82596	0.825792	acnB/emtA/edd/nnr	4
MF	GO:0008509	anion transmembrane transporter activity	6/145	113/3205	0.404372	0.82596	0.825792	lysP/yrbG/dgoT/dctA/livH/dcuA	6
MF	GO:0015075	ion transmembrane transporter activity	12/145	241/3205	0.408148	0.82596	0.825792	setA/ybiO/puuP/mdtB/lysP/yrbG/frvB/corA/dgoT/dctA/livH/dcuA	12
MF	GO:0052689	carboxylic ester hydrolase activity	2/145	31/3205	0.412844	0.82596	0.825792	frsA/bioH	2
MF	GO:0004497	monooxygenase activity	1/145	12/3205	0.426814	0.82596	0.825792	ssuD	1
MF	GO:0005509	calcium ion binding	1/145	12/3205	0.426814	0.82596	0.825792	pck	1
MF	GO:0008171	O-methyltransferase activity	1/145	12/3205	0.426814	0.82596	0.825792	rlmE	1
MF	GO:0016408	C-acyltransferase activity	1/145	12/3205	0.426814	0.82596	0.825792	ybiW	1
MF	GO:0016859	cis-trans isomerase activity	1/145	12/3205	0.426814	0.82596	0.825792	tig	1
MF	GO:0030976	thiamine pyrophosphate binding	1/145	12/3205	0.426814	0.82596	0.825792	gcl	1
MF	GO:0043531	ADP binding	1/145	12/3205	0.426814	0.82596	0.825792	mutS	1
MF	GO:0004527	exonuclease activity	2/145	32/3205	0.428756	0.82596	0.825792	cas3/rnr	2
MF	GO:0005216	ion channel activity	2/145	32/3205	0.428756	0.82596	0.825792	ybiO/yrbG	2
MF	GO:0016627	oxidoreductase activity, acting on the CH-CH group of donors	2/145	32/3205	0.428756	0.82596	0.825792	fabI/wecC	2
MF	GO:0140097	catalytic activity, acting on DNA	6/145	117/3205	0.437337	0.82596	0.825792	gyrA/mutS/cas3/mug/uvrD/ligB	6
MF	GO:1901505	carbohydrate derivative transmembrane transporter activity	2/145	33/3205	0.444441	0.82596	0.825792	ftsW/oppF	2
MF	GO:0051539	4 iron, 4 sulfur cluster binding	6/145	118/3205	0.445537	0.82596	0.825792	acnB/narG/fnr/edd/ubiU/phnJ	6
MF	GO:0005261	cation channel activity	1/145	13/3205	0.452843	0.82596	0.825792	yrbG	1
MF	GO:0016774	phosphotransferase activity, carboxyl group as acceptor	1/145	13/3205	0.452843	0.82596	0.825792	yahI	1
MF	GO:0016868	intramolecular transferase activity, phosphotransferases	1/145	13/3205	0.452843	0.82596	0.825792	cpsG	1
MF	GO:0050997	quaternary ammonium group binding	1/145	13/3205	0.452843	0.82596	0.825792	gcl	1
MF	GO:0052621	diguanylate cyclase activity	1/145	13/3205	0.452843	0.82596	0.825792	dgcT	1
MF	GO:0008173	RNA methyltransferase activity	2/145	34/3205	0.459888	0.827159	0.826991	rlmE/rlmL	2
MF	GO:0016866	intramolecular transferase activity	2/145	34/3205	0.459888	0.827159	0.826991	cpsG/rluD	2
MF	GO:0001216	DNA-binding transcription activator activity	2/145	35/3205	0.475084	0.841625	0.841454	fnr/rbsR	2
MF	GO:0004252	serine-type endopeptidase activity	1/145	14/3205	0.477698	0.841625	0.841454	lon	1
MF	GO:0016814	hydrolase activity, acting on carbon-nitrogen (but not peptide) bonds, in cyclic amidines	1/145	14/3205	0.477698	0.841625	0.841454	ribD	1
MF	GO:0003690	double-stranded DNA binding	6/145	123/3205	0.486139	0.841625	0.841454	dinJ/fnr/glrR/mutS/cas3/rbsR	6
MF	GO:0042910	xenobiotic transmembrane transporter activity	2/145	36/3205	0.490022	0.841625	0.841454	msbA/mdtB	2
MF	GO:0015171	amino acid transmembrane transporter activity	3/145	58/3205	0.492542	0.841625	0.841454	lysP/dctA/livH	3
MF	GO:0008374	O-acyltransferase activity	1/145	15/3205	0.501432	0.841625	0.841454	metA	1
MF	GO:0015081	sodium ion transmembrane transporter activity	1/145	15/3205	0.501432	0.841625	0.841454	yrbG	1
MF	GO:0019842	vitamin binding	4/145	81/3205	0.50337	0.841625	0.841454	gcl/lysA/selA/metH	4
MF	GO:0016836	hydro-lyase activity	3/145	59/3205	0.50411	0.841625	0.841454	acnB/edd/nnr	3
MF	GO:0008168	methyltransferase activity	3/145	60/3205	0.515544	0.841625	0.841454	rlmE/metH/rlmL	3
MF	GO:0008135	translation factor activity, RNA binding	1/145	16/3205	0.524094	0.841625	0.841454	prfB	1
MF	GO:0015035	protein-disulfide reductase activity	1/145	16/3205	0.524094	0.841625	0.841454	trxB	1
MF	GO:0016893	endonuclease activity, active with either ribo- or deoxyribonucleic acids and producing 5'-phosphomonoesters	1/145	16/3205	0.524094	0.841625	0.841454	rnhA	1
MF	GO:0022836	gated channel activity	1/145	16/3205	0.524094	0.841625	0.841454	ybiO	1
MF	GO:0051536	iron-sulfur cluster binding	7/145	152/3205	0.537991	0.841625	0.841454	acnB/narG/fnr/edd/xdhD/ubiU/phnJ	7
MF	GO:0051540	metal cluster binding	7/145	153/3205	0.545141	0.841625	0.841454	acnB/narG/fnr/edd/xdhD/ubiU/phnJ	7
MF	GO:0003678	DNA helicase activity	1/145	17/3205	0.545733	0.841625	0.841454	uvrD	1
MF	GO:0008137	NADH dehydrogenase (ubiquinone) activity	1/145	17/3205	0.545733	0.841625	0.841454	nuoJ	1
MF	GO:0015079	potassium ion transmembrane transporter activity	1/145	17/3205	0.545733	0.841625	0.841454	yrbG	1
MF	GO:0016783	sulfurtransferase activity	1/145	17/3205	0.545733	0.841625	0.841454	mnmA	1
MF	GO:0016799	hydrolase activity, hydrolyzing N-glycosyl compounds	1/145	17/3205	0.545733	0.841625	0.841454	mug	1
MF	GO:0016895	exodeoxyribonuclease activity, producing 5'-phosphomonoesters	1/145	17/3205	0.545733	0.841625	0.841454	cas3	1
MF	GO:0004519	endonuclease activity	3/145	63/3205	0.548987	0.841625	0.841454	rnhA/rne/cas3	3
MF	GO:0016667	oxidoreductase activity, acting on a sulfur group of donors	2/145	41/3205	0.560599	0.841625	0.841454	trxB/msrP	2
MF	GO:0004529	exodeoxyribonuclease activity	1/145	18/3205	0.566394	0.841625	0.841454	cas3	1
MF	GO:0008170	N-methyltransferase activity	1/145	18/3205	0.566394	0.841625	0.841454	rlmL	1
MF	GO:0031420	alkali metal ion binding	1/145	18/3205	0.566394	0.841625	0.841454	lacZ	1
MF	GO:0050136	NADH dehydrogenase (quinone) activity	1/145	18/3205	0.566394	0.841625	0.841454	nuoJ	1
MF	GO:0015267	channel activity	3/145	65/3205	0.570525	0.841625	0.841454	ybiO/ycgV/yrbG	3
MF	GO:0022803	passive transmembrane transporter activity	3/145	65/3205	0.570525	0.841625	0.841454	ybiO/ycgV/yrbG	3
MF	GO:0022804	active transmembrane transporter activity	12/145	270/3205	0.571915	0.841625	0.841454	setA/msbA/puuP/mdtB/nuoJ/fryC/srlE/yrbG/frvB/dgoT/dctA/dcuA	12
MF	GO:0015101	organic cation transmembrane transporter activity	1/145	19/3205	0.586122	0.846146	0.845974	puuP	1
MF	GO:0015175	neutral amino acid transmembrane transporter activity	1/145	19/3205	0.586122	0.846146	0.845974	livH	1
MF	GO:0004518	nuclease activity	4/145	90/3205	0.588063	0.846146	0.845974	rnhA/rne/cas3/rnr	4
MF	GO:0000049	tRNA binding	2/145	44/3205	0.59951	0.846146	0.845974	mnmA/rpsJ	2
MF	GO:0016651	oxidoreductase activity, acting on NAD(P)H	2/145	44/3205	0.59951	0.846146	0.845974	nuoJ/mdaB	2
MF	GO:0015036	disulfide oxidoreductase activity	1/145	20/3205	0.604958	0.846146	0.845974	trxB	1
MF	GO:0015299	solute:proton antiporter activity	1/145	20/3205	0.604958	0.846146	0.845974	mdtB	1
MF	GO:0090079	translation regulator activity, nucleic acid binding	1/145	20/3205	0.604958	0.846146	0.845974	prfB	1
MF	GO:0016879	ligase activity, forming carbon-nitrogen bonds	2/145	45/3205	0.611897	0.846146	0.845974	guaA/fau	2
MF	GO:0015149	hexose transmembrane transporter activity	1/145	21/3205	0.622943	0.846146	0.845974	frvB	1
MF	GO:0015453	oxidoreduction-driven active transmembrane transporter activity	1/145	21/3205	0.622943	0.846146	0.845974	nuoJ	1
MF	GO:0016209	antioxidant activity	1/145	21/3205	0.622943	0.846146	0.845974	trxB	1
MF	GO:0016705	oxidoreductase activity, acting on paired donors, with incorporation or reduction of molecular oxygen	1/145	21/3205	0.622943	0.846146	0.845974	ssuD	1
MF	GO:0019200	carbohydrate kinase activity	1/145	21/3205	0.622943	0.846146	0.845974	nanK	1
MF	GO:0004175	endopeptidase activity	2/145	46/3205	0.623992	0.846146	0.845974	lon/gspO	2
MF	GO:0045182	translation regulator activity	1/145	22/3205	0.640114	0.858721	0.858547	prfB	1
MF	GO:0016810	hydrolase activity, acting on carbon-nitrogen (but not peptide) bonds	3/145	72/3205	0.640768	0.858721	0.858547	ampD/ribD/allE	3
MF	GO:0016773	phosphotransferase activity, alcohol group as acceptor	6/145	144/3205	0.643212	0.858721	0.858547	glxK/fryC/srlE/nanK/frvB/creC	6
MF	GO:0003697	single-stranded DNA binding	1/145	23/3205	0.656509	0.866808	0.866632	cspE	1
MF	GO:0008757	S-adenosylmethionine-dependent methyltransferase activity	2/145	49/3205	0.658537	0.866808	0.866632	rlmE/rlmL	2
MF	GO:0005506	iron ion binding	3/145	74/3205	0.659309	0.866808	0.866632	lapB/xdhD/fdhE	3
MF	GO:0016861	intramolecular oxidoreductase activity, interconverting aldoses and ketoses	1/145	24/3205	0.672161	0.873343	0.873166	yieK	1
MF	GO:0048038	quinone binding	1/145	24/3205	0.672161	0.873343	0.873166	nuoJ	1
MF	GO:0043565	sequence-specific DNA binding	7/145	173/3205	0.676854	0.873343	0.873166	dinJ/lon/matP/fnr/glrR/rbsR/crp	7
MF	GO:0043022	ribosome binding	1/145	25/3205	0.687105	0.873343	0.873166	tig	1
MF	GO:0046915	transition metal ion transmembrane transporter activity	1/145	25/3205	0.687105	0.873343	0.873166	corA	1
MF	GO:0046914	transition metal ion binding	13/145	318/3205	0.695315	0.873343	0.873166	mutT/ribD/allE/rne/lapB/ydjL/xdhD/ribB/nanK/fdhE/yieH/metH/ulaF	13
MF	GO:0046873	metal ion transmembrane transporter activity	2/145	53/3205	0.70062	0.873343	0.873166	yrbG/corA	2
MF	GO:0003954	NADH dehydrogenase activity	1/145	26/3205	0.701372	0.873343	0.873166	nuoJ	1
MF	GO:0004812	aminoacyl-tRNA ligase activity	1/145	26/3205	0.701372	0.873343	0.873166	trpS	1
MF	GO:0016832	aldehyde-lyase activity	1/145	26/3205	0.701372	0.873343	0.873166	ulaF	1
MF	GO:0016875	ligase activity, forming carbon-oxygen bonds	1/145	26/3205	0.701372	0.873343	0.873166	trpS	1
MF	GO:0016782	transferase activity, transferring sulphur-containing groups	1/145	27/3205	0.714993	0.87764	0.877462	mnmA	1
MF	GO:0008270	zinc ion binding	6/145	156/3205	0.719004	0.87764	0.877462	ribD/rne/ydjL/nanK/metH/ulaF	6
MF	GO:0000156	phosphorelay response regulator activity	1/145	28/3205	0.727997	0.87764	0.877462	glrR	1
MF	GO:0030170	pyridoxal phosphate binding	2/145	56/3205	0.729306	0.87764	0.877462	lysA/selA	2
MF	GO:0070279	vitamin B6 binding	2/145	56/3205	0.729306	0.87764	0.877462	lysA/selA	2
MF	GO:0000976	transcription cis-regulatory region binding	4/145	108/3205	0.729725	0.87764	0.877462	dinJ/fnr/glrR/rbsR	4
MF	GO:0001067	transcription regulatory region nucleic acid binding	4/145	108/3205	0.729725	0.87764	0.877462	dinJ/fnr/glrR/rbsR	4
MF	GO:0003735	structural constituent of ribosome	2/145	58/3205	0.747119	0.87764	0.877462	rpsA/rpsJ	2
MF	GO:0016874	ligase activity	4/145	111/3205	0.749434	0.87764	0.877462	guaA/fau/ligB/trpS	4
MF	GO:1990837	sequence-specific double-stranded DNA binding	4/145	111/3205	0.749434	0.87764	0.877462	dinJ/fnr/glrR/rbsR	4
MF	GO:0000155	phosphorelay sensor kinase activity	1/145	30/3205	0.752263	0.87764	0.877462	creC	1
MF	GO:0004673	protein histidine kinase activity	1/145	30/3205	0.752263	0.87764	0.877462	creC	1
MF	GO:0015145	monosaccharide transmembrane transporter activity	1/145	30/3205	0.752263	0.87764	0.877462	frvB	1
MF	GO:0051119	sugar transmembrane transporter activity	1/145	30/3205	0.752263	0.87764	0.877462	frvB	1
MF	GO:0004520	endodeoxyribonuclease activity	1/145	32/3205	0.774378	0.892619	0.892438	cas3	1
MF	GO:0140299	small molecule sensor activity	1/145	32/3205	0.774378	0.892619	0.892438	creC	1
MF	GO:0015288	porin activity	1/145	33/3205	0.784688	0.892619	0.892438	ycgV	1
MF	GO:0022829	wide pore channel activity	1/145	33/3205	0.784688	0.892619	0.892438	ycgV	1
MF	GO:0051537	2 iron, 2 sulfur cluster binding	1/145	33/3205	0.784688	0.892619	0.892438	xdhD	1
MF	GO:0016775	phosphotransferase activity, nitrogenous group as acceptor	1/145	34/3205	0.794531	0.892619	0.892438	creC	1
MF	GO:0016860	intramolecular oxidoreductase activity	1/145	34/3205	0.794531	0.892619	0.892438	yieK	1
MF	GO:0003677	DNA binding	18/145	463/3205	0.79544	0.892619	0.892438	rapA/dinJ/lon/matP/fnr/cspE/gyrA/glrR/mutS/rpoS/cas3/ygfI/mug/greA/uvrD/rbsR/crp/mprA	18
MF	GO:0140110	transcription regulator activity	9/145	246/3205	0.79612	0.892619	0.892438	fnr/cspE/glrR/rpoS/ygfI/rbsR/crp/rpsJ/mprA	9
MF	GO:0016765	transferase activity, transferring alkyl or aryl (other than methyl) groups	1/145	35/3205	0.803926	0.895077	0.894895	ubiX	1
MF	GO:0032561	guanyl ribonucleotide binding	2/145	66/3205	0.80868	0.895077	0.894895	dgcT/bcsA	2
MF	GO:0140101	catalytic activity, acting on a tRNA	2/145	66/3205	0.80868	0.895077	0.894895	selA/trpS	2
MF	GO:0019001	guanyl nucleotide binding	2/145	67/3205	0.815364	0.897709	0.897527	dgcT/bcsA	2
MF	GO:0016301	kinase activity	6/145	176/3205	0.819309	0.897709	0.897527	yahI/glxK/srlE/nanK/frvB/creC	6
MF	GO:0010181	FMN binding	1/145	37/3205	0.821456	0.897709	0.897527	rutE	1
MF	GO:0016811	hydrolase activity, acting on carbon-nitrogen (but not peptide) bonds, in linear amides	1/145	38/3205	0.829628	0.90283	0.902647	ampD	1
MF	GO:1904680	peptide transmembrane transporter activity	1/145	39/3205	0.837428	0.907506	0.907322	oppA	1
MF	GO:0005198	structural molecule activity	2/145	72/3205	0.845768	0.9089	0.908716	rpsA/rpsJ	2
MF	GO:0016772	transferase activity, transferring phosphorus-containing groups	10/145	286/3205	0.848376	0.9089	0.908716	yahI/glxK/citG/dgcT/ynjF/fryC/srlE/nanK/frvB/creC	10
MF	GO:0043021	ribonucleoprotein complex binding	1/145	41/3205	0.851981	0.9089	0.908716	tig	1
MF	GO:0009055	electron transfer activity	3/145	105/3205	0.863197	0.9089	0.908716	narG/nuoJ/ygcR	3
MF	GO:0004536	deoxyribonuclease activity	1/145	44/3205	0.871419	0.9089	0.908716	cas3	1
MF	GO:0004672	protein kinase activity	1/145	44/3205	0.871419	0.9089	0.908716	creC	1
MF	GO:0042887	amide transmembrane transporter activity	1/145	44/3205	0.871419	0.9089	0.908716	oppA	1
MF	GO:0140359	ABC-type transporter activity	1/145	44/3205	0.871419	0.9089	0.908716	msbA	1
MF	GO:0008237	metallopeptidase activity	1/145	45/3205	0.877317	0.9089	0.908716	ygeY	1
MF	GO:0044877	protein-containing complex binding	1/145	45/3205	0.877317	0.9089	0.908716	tig	1
MF	GO:0046906	tetrapyrrole binding	1/145	45/3205	0.877317	0.9089	0.908716	metH	1
MF	GO:0003700	DNA-binding transcription factor activity	7/145	223/3205	0.88973	0.918088	0.917902	fnr/glrR/rpoS/ygfI/rbsR/crp/mprA	7
MF	GO:0060089	molecular transducer activity	1/145	48/3205	0.893447	0.918265	0.918078	glrR	1
MF	GO:0005525	GTP binding	1/145	56/3205	0.926882	0.948864	0.948671	dgcT	1
MF	GO:0016788	hydrolase activity, acting on ester bonds	7/145	244/3205	0.935175	0.953584	0.95339	rnhA/frsA/rne/cas3/yieH/bioH/rnr	7
MF	GO:0015399	primary active transmembrane transporter activity	2/145	101/3205	0.948662	0.963543	0.963347	msbA/nuoJ	2
MF	GO:0016791	phosphatase activity	1/145	67/3205	0.956503	0.967712	0.967516	yieH	1
MF	GO:0016779	nucleotidyltransferase activity	1/145	74/3205	0.968776	0.976315	0.976116	dgcT	1
MF	GO:0042626	ATPase-coupled transmembrane transporter activity	1/145	78/3205	0.974173	0.977949	0.97775	msbA	1
MF	GO:0042578	phosphoric ester hydrolase activity	1/145	96/3205	0.989038	0.989038	0.988837	yieH	1
