# Supplementary material for: Comparative genomics hints at dispensability of multiple essential genes in two Escherichia coli L-form strains
Source: Biosci Rep. 2023 Oct 25;43(10):BSR20231227. doi: 10.1042/BSR20231227 (PMC10600066; doi:10.1042/BSR20231227)
Supplement: Supplementary Tables S1-S8 [file BSR-2023-1227_supp1.zip › BSR-2023-1227_suppsT3.xlsx]

## Sheet: LWF+_KEGG_enrich
Table S3 KEGG analysis of mutated genes in L-forms: LWF+
ID	Description	GeneRatio	BgRatio	pvalue	p.adjust	qvalue	geneID	geneName	Count	TotalGene	Percentage
eco00250	Alanine, aspartate and glutamate metabolism	12/319	33/1722	0.0112792	0.432097	0.408189	b0032/b0485/b0674/b0828/b1014/b1131/b1761/b1767/b2574/b2662/b3172/b3729	iaaA/putA/glmS/purB/gdhA/glsA/ansA/argG/nadB/carA/gabT/asnB	12	1722	0.00696864
eco03440	Homologous recombination	10/319	27/1722	0.0176195	0.432097	0.408189	b0184/b0215/b0472/b1863/b2699/b2822/b3652/b3863/b3935/b4201	polA/recR/priA/recA/dnaQ/recC/priB/recG/dnaE/ruvC	10	1722	0.0058072
eco02060	Phosphotransferase system (PTS)	14/319	43/1722	0.0183964	0.432097	0.408189	b0679/b1818/b2094/b2168/b2169/b2416/b2703/b2715/b2933/b3682/b3683/b3722/b4193/b4240	manY/cmtA/nagE/bglF/fruK/ulaA/gatA/srlE/ascF/fruB/ptsI/glvB/glvC/treB	14	1722	0.00813008
eco01503	Cationic antimicrobial peptide (CAMP) resistance	12/319	36/1722	0.0234278	0.432097	0.408189	b0161/b0181/b0462/b0622/b1113/b1129/b1294/b1531/b2255/b2257/b3860/b3912	cpxR/marA/dsbA/ldtC/phoQ/sapA/arnA/arnT/degP/lpxA/pagP/acrB	12	1722	0.00696864
eco00410	beta-Alanine metabolism	6/319	14/1722	0.0305415	0.432097	0.408189	b1386/b1393/b1444/b2147/b2662/b2873	preA/tynA/hyuA/patD/gabT/paaF	6	1722	0.00348432
eco02020	Two-component system	41/319	170/1722	0.0332382	0.432097	0.408189	b0161/b0167/b0400/b0485/b0574/b0575/b0584/b0612/b0616/b0618/b0619/b0620/b0695/b0697/b1129/b1221/b1222/b1479/b1608/b2062/b2076/b2077/b2193/b2216/b2222/b2370/b2786/b3210/b3357/b3404/b3405/b3528/b3669/b3787/b3912/b4123/b4124/b4125/b4399/b4401/b3666	dctA/crp/cpxR/fepA/kdpD/citT/phoQ/uhpA/kdpB/cusB/maeA/dcuB/arcB/dcuR/narX/arcA/dcuS/cusA/mdtC/barA/citE/dpiA/wza/rcsD/glsA/rstA/phoR/uhpT/narP/mdtD/ompR/atoA/citC/wecC/envZ/creC/narL/evgS/glnD/degP/dpiB	41	1722	0.0238095
eco00190	Oxidative phosphorylation	13/319	43/1722	0.0413692	0.460971	0.435466	b0428/b0431/b0432/b0722/b0723/b2278/b2282/b2283/b2284/b2286/b2501/b3735/b3738	nuoG/atpH/nuoF/cyoA/nuoC/atpB/nuoH/sdhA/ppk/cyoB/cyoE/nuoL/sdhD	13	1722	0.00754936
eco00760	Nicotinate and nicotinamide metabolism	8/319	23/1722	0.0473398	0.461564	0.436025	b0480/b0675/b0750/b1603/b2574/b2781/b3962/b3996	sthA/nadA/nudC/umpH/ushA/nadB/mazG/pntA	8	1722	0.00464576
eco03018	RNA degradation	6/319	16/1722	0.0586865	0.46254	0.436947	b1084/b2501/b2779/b3780/b3783/b3822	rho/rhlB/ppk/eno/recQ/rne	6	1722	0.00348432
eco00550	Peptidoglycan biosynthesis	8/319	24/1722	0.0599907	0.46254	0.436947	b0087/b0090/b0091/b0149/b0632/b3057/b3182/b3396	dacB/mrcB/dacA/murC/mrcA/mraY/bacA/murG	8	1722	0.00464576
eco02026	Biofilm formation - Escherichia coli	17/319	64/1722	0.068218	0.46254	0.436947	b1022/b1024/b1040/b1341/b1815/b2000/b2062/b2216/b2741/b2786/b2808/b3210/b3357/b3404/b3405/b3533/b4401	flu/csgD/pdeD/rpoS/barA/arcB/crp/wza/rcsD/envZ/pgaA/dgcM/bcsA/pgaC/arcA/gcvA/ompR	17	1722	0.00987224
eco00541	O-Antigen nucleotide sugar biosynthesis	7/319	21/1722	0.0765874	0.46254	0.436947	b2048/b2049/b2053/b3730/b3787/b3789/b3790	glmU/rffC/cpsB/wecC/gmd/rffH/cpsG	7	1722	0.00406504
eco01501	beta-Lactam resistance	6/319	17/1722	0.07709	0.46254	0.436947	b0433/b0462/b1243/b1245/b1247/b3396	mrcA/oppF/oppA/ampG/oppC/acrB	6	1722	0.00348432
eco00051	Fructose and mannose metabolism	12/319	43/1722	0.0844544	0.470532	0.444497	b0394/b1818/b1955/b2048/b2049/b2053/b2168/b2703/b2800/b2933/b3565/b3904	xylA/cpsB/manY/cmtA/fruK/mak/gmd/srlE/fucA/yedP/rhaB/cpsG	12	1722	0.00696864
eco03410	Base excision repair	5/319	14/1722	0.0993494	0.516617	0.488032	b2961/b3549/b3635/b3647/b3863	polA/ligB/mutY/tag/mutM	5	1722	0.0029036
eco00500	Starch and sucrose metabolism	10/319	36/1722	0.112749	0.549651	0.519239	b0394/b1734/b1896/b2901/b3416/b3431/b3533/b3682/b3683/b4240	otsA/mak/malQ/bcsA/glvB/bglA/glvC/chbF/treB/glgX	10	1722	0.0058072
eco00520	Amino sugar and nucleotide sugar metabolism	12/319	47/1722	0.144286	0.659519	0.623028	b0394/b0679/b1818/b2048/b2049/b2053/b2255/b2428/b3222/b3729/b3730/b3787	glmU/cpsB/manY/nagE/murQ/nanK/glmS/wecC/mak/gmd/arnA/cpsG	12	1722	0.00696864
eco00020	Citrate cycle (TCA cycle)	8/319	29/1722	0.152197	0.659519	0.623028	b0114/b0722/b0723/b0726/b0727/b1276/b1611/b3236	acnA/fumC/mdh/sucB/sdhA/sucA/aceE/sdhD	8	1722	0.00464576
eco00330	Arginine and proline metabolism	7/319	25/1722	0.164591	0.675687	0.638301	b0693/b1014/b1444/b1584/b1745/b2938/b2965	speG/putA/speF/patD/astB/speA/speC	7	1722	0.00406504
eco01250	Biosynthesis of nucleotide sugars	11/319	44/1722	0.176016	0.686462	0.64848	b0200/b0394/b2048/b2049/b2053/b2255/b3729/b3730/b3787/b3789/b3790	glmU/rffC/cpsB/gmhB/glmS/wecC/mak/gmd/arnA/rffH/cpsG	11	1722	0.00638792
eco03030	DNA replication	5/319	17/1722	0.192669	0.714388	0.67486	b0183/b0184/b0215/b3647/b3863	polA/rnhB/ligB/dnaQ/dnaE	5	1722	0.0029036
eco00920	Sulfur metabolism	8/319	31/1722	0.201494	0.714388	0.67486	b0894/b0935/b1670/b2422/b2425/b3917/b3939/b4214	metB/ydhU/dmsA/ssuD/cysQ/cysP/sbp/cysA	8	1722	0.00464576
eco00310	Lysine degradation	5/319	18/1722	0.228935	0.774088	0.731257	b0727/b1393/b1444/b2222/b2662	atoA/patD/sucB/gabT/paaF	5	1722	0.0029036
eco00770	Pantothenate and CoA biosynthesis	6/319	23/1722	0.241931	0.774088	0.731257	b0134/b2147/b2781/b2873/b3770/b3974	preA/coaA/ilvE/hyuA/panB/mazG	6	1722	0.00348432
eco00040	Pentose and glucuronate interconversions	9/319	38/1722	0.260218	0.774088	0.731257	b1581/b2800/b3091/b3386/b3565/b3580/b3904/b4298/b4323	rspA/xylA/yjhH/uxuB/uxaA/fucA/rpe/lyxK/rhaB	9	1722	0.00522648
eco00230	Purine metabolism	17/319	78/1722	0.264598	0.774088	0.731257	b0160/b0480/b0515/b0517/b0521/b0522/b0675/b1131/b1623/b2500/b2502/b2508/b2557/b2781/b2795/b2866/b3650	guaB/ybcF/spoT/mazG/umpH/purB/ppx/allE/ushA/add/purL/xdhA/purK/purN/ppnN/allD/dgt	17	1722	0.00987224
eco00480	Glutathione metabolism	6/319	24/1722	0.276112	0.774088	0.731257	b0693/b1218/b1710/b1852/b2965/b4260	btuE/pepA/speF/zwf/chaC/speC	6	1722	0.00348432
eco00380	Tryptophan metabolism	3/319	10/1722	0.277878	0.774088	0.731257	b0727/b1393/b3942	sucB/katG/paaF	3	1722	0.00174216
eco00280	Valine, leucine and isoleucine degradation	3/319	11/1722	0.333571	0.897191	0.847549	b1393/b2662/b3770	ilvE/gabT/paaF	3	1722	0.00174216
eco00790	Folate biosynthesis	6/319	26/1722	0.347232	0.902803	0.85285	b0009/b0783/b1096/b1812/b2794/b3177	pabB/pabC/queF/moaC/mog/folP	6	1722	0.00348432
eco00630	Glyoxylate and dicarboxylate metabolism	9/319	42/1722	0.372268	0.91938	0.86851	b0507/b0508/b1276/b1415/b2905/b2976/b3124/b3125/b3236	gcvT/acnA/garK/mdh/hyi/glcB/gcl/aldA/garR	9	1722	0.00522648
eco01200	Carbon metabolism	22/319	110/1722	0.379841	0.91938	0.86851	b0114/b0521/b0722/b0723/b0726/b0727/b1276/b1479/b1611/b1852/b2154/b2316/b2464/b2779/b2905/b2935/b2976/b3236/b3386/b3956/b4079/b4268	fumC/zwf/sdhA/maeA/ppc/yeiG/talA/gcvT/tktA/mdh/accD/idnK/rpe/sucA/aceE/ybcF/acnA/sucB/glcB/fdhF/eno/sdhD	22	1722	0.0127758
eco00450	Selenocompound metabolism	4/319	17/1722	0.388969	0.91938	0.86851	b0888/b2880/b3591/b3939	metB/ygfM/selA/trxB	4	1722	0.00232288
eco00540	Lipopolysaccharide biosynthesis	8/319	38/1722	0.407012	0.933733	0.882069	b0181/b0200/b0622/b2257/b3621/b3624/b3626/b3627	waaO/gmhB/waaJ/waaZ/waaC/arnT/lpxA/pagP	8	1722	0.00464576
eco00220	Arginine biosynthesis	4/319	18/1722	0.434692	0.960613	0.907462	b0485/b0521/b1761/b3172	ybcF/gdhA/argG/glsA	4	1722	0.00232288
eco00061	Fatty acid biosynthesis	3/319	13/1722	0.44336	0.960613	0.907462	b1092/b1805/b2316	accD/fadD/fabD	3	1722	0.00174216
eco00650	Butanoate metabolism	7/319	35/1722	0.479145	0.999998	0.944668	b0722/b0723/b1241/b1393/b1694/b2222/b2662	gabT/atoA/ydiF/sdhA/adhE/paaF/sdhD	7	1722	0.00406504
eco00010	Glycolysis / Gluconeogenesis	9/319	47/1722	0.516069	0.999998	0.944668	b0114/b0756/b1002/b1241/b1734/b2715/b2779/b2901/b3588	bglA/aldB/galM/agp/ascF/eno/adhE/chbF/aceE	9	1722	0.00522648
eco00620	Pyruvate metabolism	11/319	59/1722	0.545026	0.999998	0.944668	b0114/b0968/b1241/b1415/b1479/b1611/b2316/b2976/b3236/b3588/b3956	yccX/fumC/mdh/aldA/accD/glcB/ppc/adhE/aldB/aceE/maeA	11	1722	0.00638792
eco00071	Fatty acid degradation	3/319	15/1722	0.545384	0.999998	0.944668	b1241/b1393/b1805	adhE/paaF/fadD	3	1722	0.00174216
eco01212	Fatty acid metabolism	4/319	21/1722	0.564207	0.999998	0.944668	b1092/b1393/b1805/b2316	accD/fadD/paaF/fabD	4	1722	0.00232288
eco00680	Methane metabolism	6/319	33/1722	0.5921	0.999998	0.944668	b1873/b2154/b2779/b3236/b3956/b4079	yeiG/torY/mdh/fdhF/eno/ppc	6	1722	0.00348432
eco00860	Porphyrin metabolism	4/319	22/1722	0.603659	0.999998	0.944668	b0428/b2436/b3803/b3850	hemF/hemX/cyoE/hemG	4	1722	0.00232288
eco03430	Mismatch repair	4/319	22/1722	0.603659	0.999998	0.944668	b0184/b0215/b3647/b3813	dnaQ/ligB/uvrD/dnaE	4	1722	0.00232288
eco00240	Pyrimidine metabolism	10/319	57/1722	0.631775	0.999998	0.944668	b0032/b0480/b0675/b1238/b2147/b2162/b2166/b2781/b2795/b2873	preA/psuK/umpH/tdk/ushA/hyuA/rihB/carA/mazG/ppnN	10	1722	0.0058072
eco00350	Tyrosine metabolism	2/319	11/1722	0.63312	0.999998	0.944668	b1241/b1386	adhE/tynA	2	1722	0.00116144
eco01232	Nucleotide metabolism	11/319	63/1722	0.639942	0.999998	0.944668	b0160/b0480/b0675/b1131/b1238/b1623/b2162/b2508/b2781/b2795/b2866	guaB/umpH/purB/tdk/ushA/rihB/add/xdhA/mazG/ppnN/dgt	11	1722	0.00638792
eco01110	Biosynthesis of secondary metabolites	60/319	339/1722	0.694022	0.999998	0.944668	b0114/b0134/b0394/b0428/b0480/b0522/b0586/b0594/b0674/b0675/b0693/b0722/b0723/b0726/b0727/b0756/b0828/b1014/b1092/b1131/b1241/b1276/b1386/b1393/b1611/b1767/b1852/b1896/b2024/b2026/b2048/b2049/b2241/b2264/b2316/b2436/b2464/b2500/b2508/b2557/b2779/b2905/b2935/b2965/b2976/b3041/b3124/b3172/b3236/b3386/b3416/b3588/b3770/b3789/b3803/b3850/b3918/b3939/b3942/b4268	iaaA/hisA/otsA/fumC/hemX/ushA/galM/entE/sdhA/zwf/glpA/entF/argG/eno/speC/metB/garK/purB/talA/ansA/purL/panB/purN/gcvT/asnB/cpsG/guaB/cpsB/tktA/umpH/putA/hisI/hemF/mdh/ilvE/speF/accD/malQ/idnK/ribB/fabD/rffH/adhE/sucA/aceE/paaF/cyoE/menD/rpe/acnA/tynA/cdh/mak/sucB/glcB/hemG/purK/aldB/katG/sdhD	60	1722	0.0348432
eco03070	Bacterial secretion system	5/319	31/1722	0.707311	0.999998	0.944668	b3326/b3331/b3981/b3324/b3325	secE/gspD/gspJ/gspC/gspE	5	1722	0.0029036
eco04122	Sulfur relay system	3/319	19/1722	0.712706	0.999998	0.944668	b0009/b0783/b0784	moaC/moaD/mog	3	1722	0.00174216
eco00670	One carbon pool by folate	2/319	13/1722	0.725307	0.999998	0.944668	b2500/b2905	purN/gcvT	2	1722	0.00116144
eco00030	Pentose phosphate pathway	5/319	32/1722	0.734671	0.999998	0.944668	b1852/b2464/b2935/b3386/b4268	tktA/talA/zwf/idnK/rpe	5	1722	0.0029036
eco00640	Propanoate metabolism	5/319	32/1722	0.734671	0.999998	0.944668	b0331/b0334/b1393/b2316/b2662	prpD/prpB/accD/gabT/paaF	5	1722	0.0029036
eco00561	Glycerolipid metabolism	2/319	14/1722	0.763582	0.999998	0.944668	b3124/b3926	garK/glpK	2	1722	0.00116144
eco02010	ABC transporters	30/319	179/1722	0.769162	0.999998	0.944668	b0067/b0152/b0448/b0449/b0589/b0590/b0592/b0763/b0856/b0862/b0887/b1243/b1245/b1247/b1294/b1857/b1900/b1917/b2306/b2310/b2422/b2425/b3201/b3454/b3661/b3917/b4033/b4087/b4227/b2128	thiP/yehW/modA/nlpA/mdlB/cysA/mdlA/hisP/araG/artQ/sbp/sapA/cydD/livF/lptB/tcyN/malF/znuA/argT/cysP/ytfQ/fhuD/oppC/fepD/fepG/alsA/fepB/oppA/oppF/potH	30	1722	0.0174216
eco00052	Galactose metabolism	5/319	35/1722	0.805472	0.999998	0.944668	b0344/b0756/b2094/b3076/b4478	dgoD/gatA/galM/lacZ/ebgA	5	1722	0.0029036
eco00564	Glycerophospholipid metabolism	4/319	29/1722	0.814277	0.999998	0.944668	b1249/b2241/b2440/b3918	clsA/eutC/cdh/glpA	4	1722	0.00232288
eco01120	Microbial metabolism in diverse environments	44/319	268/1722	0.853927	0.999998	0.944668	b0114/b0515/b0517/b0521/b0722/b0723/b0726/b0727/b0756/b0968/b1002/b1241/b1276/b1393/b1415/b1444/b1611/b1670/b1694/b1761/b1852/b1873/b2154/b2222/b2316/b2464/b2662/b2779/b2800/b2866/b2935/b2976/b3124/b3236/b3386/b3588/b4478/b3803/b3904/b3956/b4079/b4193/b4214/b4268	fumC/allE/hemX/galM/agp/sdhA/zwf/aldA/rhaB/ppc/yeiG/garK/talA/dgoD/patD/allD/ydhU/tktA/cysQ/yccX/torY/mdh/gdhA/ydiF/accD/idnK/xdhA/adhE/sucA/aceE/paaF/rpe/ybcF/acnA/atoA/ulaA/sucB/glcB/fucA/fdhF/eno/gabT/aldB/sdhD	44	1722	0.0255517
eco02024	Quorum sensing	9/319	64/1722	0.866446	0.999998	0.944668	b1243/b1245/b1247/b1441/b1487/b1805/b3357/b3454/b3981	livF/secE/crp/ydcT/oppA/oppF/fadD/oppC/ddpA	9	1722	0.00522648
eco00053	Ascorbate and aldarate metabolism	2/319	19/1722	0.892835	0.999998	0.944668	b3580/b4193	lyxK/ulaA	2	1722	0.00116144
eco00362	Benzoate degradation	1/319	12/1722	0.915181	0.999998	0.944668	b1393	paaF	1	1722	0.00058072
eco01240	Biosynthesis of cofactors	20/319	140/1722	0.93151	0.999998	0.944668	b0009/b0032/b0134/b0428/b0628/b0750/b0774/b0783/b1096/b1131/b1812/b2264/b2436/b2574/b3041/b3177/b3770/b3803/b3850/b3974	lipA/hemX/folP/nadB/purB/panB/coaA/pabB/hemF/pabC/ilvE/mog/ribB/menD/cyoE/nadA/bioA/moaC/hemG/carA	20	1722	0.0116144
eco02040	Flagellar assembly	5/319	44/1722	0.932146	0.999998	0.944668	b1082/b1879/b1938/b1940/b1947	fliO/fliF/flhA/fliH/flgK	5	1722	0.0029036
eco00260	Glycine, serine and threonine metabolism	4/319	38/1722	0.941627	0.999998	0.944668	b0312/b1386/b2905/b3124	garK/gcvT/betB/tynA	4	1722	0.00232288
eco00470	D-Amino acid metabolism	1/319	14/1722	0.943883	0.999998	0.944668	b0485	glsA	1	1722	0.00058072
eco00780	Biotin metabolism	1/319	14/1722	0.943883	0.999998	0.944668	b0774	bioA	1	1722	0.00058072
eco00360	Phenylalanine metabolism	3/319	32/1722	0.95324	0.999998	0.944668	b1386/b1393/b3942	tynA/katG/paaF	3	1722	0.00174216
eco00910	Nitrogen metabolism	2/319	24/1722	0.953794	0.999998	0.944668	b0521/b1761	ybcF/gdhA	2	1722	0.00116144
eco00290	Valine, leucine and isoleucine biosynthesis	1/319	16/1722	0.962892	0.999998	0.944668	b3770	ilvE	1	1722	0.00058072
eco00740	Riboflavin metabolism	1/319	16/1722	0.962892	0.999998	0.944668	b3041	ribB	1	1722	0.00058072
eco01210	2-Oxocarboxylic acid metabolism	2/319	26/1722	0.967337	0.999998	0.944668	b1276/b3770	ilvE/acnA	2	1722	0.00116144
eco01220	Degradation of aromatic compounds	1/319	17/1722	0.969831	0.999998	0.944668	b1241	adhE	1	1722	0.00058072
eco00270	Cysteine and methionine metabolism	3/319	36/1722	0.974946	0.999998	0.944668	b3236/b3770/b3939	ilvE/metB/mdh	3	1722	0.00174216
eco03060	Protein export	1/319	19/1722	0.980067	0.999998	0.944668	b3981	secE	1	1722	0.00058072
eco00130	Ubiquinone and other terpenoid-quinone biosynthesis	1/319	20/1722	0.9838	0.999998	0.944668	b2264	menD	1	1722	0.00058072
eco01230	Biosynthesis of amino acids	11/319	117/1722	0.998443	0.999998	0.944668	b0674/b1276/b2024/b2026/b2464/b2779/b2935/b3172/b3386/b3770/b3939	metB/tktA/hisA/acnA/hisI/ilvE/talA/argG/eno/rpe/asnB	11	1722	0.00638792
eco00970	Aminoacyl-tRNA biosynthesis	10/319	111/1722	0.998709	0.999998	0.944668	b0194/b0642/b0930/b1866/b2691/b2697/b3559/b3560/b3591/b4258	alaS/glyQ/argQ/selA/aspS/valS/proS/glyS/asnS/leuS	10	1722	0.0058072
eco03010	Ribosome	2/319	78/1722	0.999998	0.999998	0.944668	b0204/b3758	rrlC/rrlH	2	1722	0.00116144

## Sheet: NC-7_KEGG_enrich
Table S3 KEGG analysis of mutated genes in L-forms: NC-7
ID	Description	GeneRatio	BgRatio	pvalue	p.adjust	qvalue	geneID	geneName	Count	TotalGene	Percentage
eco00450	Selenocompound metabolism	4/81	17/1722	0.00676896	0.439982	0.439982	b0888/b2881/b3591/b4019	xdhD/metH/selA/trxB	4	81	0.0493827
eco00740	Riboflavin metabolism	3/81	16/1722	0.0360514	0.896387	0.896387	b0414/b2311/b3041	ubiX/ribB/ribD	3	81	0.037037
eco01501	beta-Lactam resistance	3/81	17/1722	0.0423262	0.896387	0.896387	b0084/b1243/b1247	oppA/ftsI/oppF	3	81	0.037037
eco02024	Quorum sensing	6/81	64/1722	0.0762596	0.896387	0.896387	b0414/b1243/b1247/b2554/b3457/b3357	crp/ribD/livH/glrR/oppA/oppF	6	81	0.0740741
eco03430	Mismatch repair	3/81	22/1722	0.0810891	0.896387	0.896387	b2733/b3813/b3647	mutS/uvrD/ligB	3	81	0.037037
eco00550	Peptidoglycan biosynthesis	3/81	24/1722	0.0997319	0.896387	0.896387	b0084/b0149/b3057	mrcB/bacA/ftsI	3	81	0.037037
eco00670	One carbon pool by folate	2/81	13/1722	0.121903	0.896387	0.896387	b2912/b4019	fau/metH	2	81	0.0246914
eco00630	Glyoxylate and dicarboxylate metabolism	4/81	42/1722	0.131646	0.896387	0.896387	b0118/b0507/b0514/b4468	glxK/glcE/gcl/acnB	4	81	0.0493827
eco00780	Biotin metabolism	2/81	14/1722	0.138041	0.896387	0.896387	b1288/b3412	bioH/fabI	2	81	0.0246914
eco03410	Base excision repair	2/81	14/1722	0.138041	0.896387	0.896387	b3068/b3647	mug/ligB	2	81	0.0246914
eco03018	RNA degradation	2/81	16/1722	0.171555	0.896387	0.896387	b1084/b4179	rnr/rne	2	81	0.0246914
eco00520	Amino sugar and nucleotide sugar metabolism	4/81	47/1722	0.176602	0.896387	0.896387	b0271/b2048/b3222/b3787	yagH/nanK/wecC/cpsG	4	81	0.0493827
eco03030	DNA replication	2/81	17/1722	0.188786	0.896387	0.896387	b0214/b3647	ligB/rnhA	2	81	0.0246914
eco00220	Arginine biosynthesis	2/81	18/1722	0.206245	0.896387	0.896387	b0273/b0323	yahI/argF	2	81	0.0246914
eco00270	Cysteine and methionine metabolism	3/81	36/1722	0.23798	0.896387	0.896387	b2913/b4013/b4019	metA/metH/serA	3	81	0.037037
eco00541	O-Antigen nucleotide sugar biosynthesis	2/81	21/1722	0.259432	0.896387	0.896387	b2048/b3787	wecC/cpsG	2	81	0.0246914
eco00540	Lipopolysaccharide biosynthesis	3/81	38/1722	0.263772	0.896387	0.896387	b0182/b3619/b3620	rfaF/rfaD/lpxB	3	81	0.037037
eco01230	Biosynthesis of amino acids	7/81	117/1722	0.30939	0.896387	0.896387	b0118/b0273/b2838/b2913/b3774/b4013/b4019	lysA/acnB/serA/metH/argF/ilvC/metA	7	81	0.0864198
eco00910	Nitrogen metabolism	2/81	24/1722	0.31284	0.896387	0.896387	b0323/b1224	narG/yahI	2	81	0.0246914
eco00051	Fructose and mannose metabolism	3/81	43/1722	0.329452	0.896387	0.896387	b2048/b2703/b4465	srlE/yggP/cpsG	3	81	0.037037
eco01250	Biosynthesis of nucleotide sugars	3/81	44/1722	0.342655	0.896387	0.896387	b2048/b3787/b3619	rfaD/wecC/cpsG	3	81	0.037037
eco01210	2-Oxocarboxylic acid metabolism	2/81	26/1722	0.348058	0.896387	0.896387	b0118/b3774	acnB/ilvC	2	81	0.0246914
eco00020	Citrate cycle (TCA cycle)	2/81	29/1722	0.399718	0.896387	0.896387	b0118/b3403	acnB/pckA	2	81	0.0246914
eco02020	Two-component system	9/81	170/1722	0.406425	0.896387	0.896387	b0613/b1224/b2075/b2077/b2554/b3787/b3528/b3357/b4399	dctA/citG/crp/mdtB/wecC/glrR/creC/narG/mdtD	9	81	0.111111
eco01110	Biosynthesis of secondary metabolites	17/81	339/1722	0.42697	0.896387	0.896387	b0118/b0273/b0414/b0514/b1288/b2048/b2132/b2311/b2838/b2913/b4468/b3041/b3774/b3608/b4013/b4019/b3403	glxK/glcE/ribD/ubiX/lysA/gpsA/acnB/pckA/metA/ribB/fabI/serA/bglX/metH/argF/ilvC/cpsG	17	81	0.209877
eco00920	Sulfur metabolism	2/81	31/1722	0.43312	0.896387	0.896387	b0935/b4013	ssuD/metA	2	81	0.0246914
eco03070	Bacterial secretion system	2/81	31/1722	0.43312	0.896387	0.896387	b3335/b3334	gspO/gspM	2	81	0.0246914
eco00061	Fatty acid biosynthesis	1/81	13/1722	0.466659	0.896387	0.896387	b1288	fabI	1	81	0.0123457
eco00300	Lysine biosynthesis	1/81	13/1722	0.466659	0.896387	0.896387	b2838	lysA	1	81	0.0123457
eco00470	D-Amino acid metabolism	1/81	14/1722	0.491938	0.896387	0.896387	b2838	lysA	1	81	0.0123457
eco00561	Glycerolipid metabolism	1/81	14/1722	0.491938	0.896387	0.896387	b0514	glxK	1	81	0.0123457
eco00900	Terpenoid backbone biosynthesis	1/81	14/1722	0.491938	0.896387	0.896387	b2311	ubiX	1	81	0.0123457
eco00052	Galactose metabolism	2/81	35/1722	0.496855	0.896387	0.896387	b0344/b3076	ebgA/lacZ	2	81	0.0246914
eco01120	Microbial metabolism in diverse environments	13/81	268/1722	0.500126	0.896387	0.896387	b0118/b0323/b0514/b0515/b1224/b1390/b1851/b2311/b2838/b2913/b4468/b4198/b3403	glxK/glcE/ubiX/paaC/edd/lysA/allE/acnB/pckA/yahI/ulaF/serA/narG	13	81	0.160494
eco00230	Purine metabolism	4/81	78/1722	0.505844	0.896387	0.896387	b0323/b0515/b2507/b2954	yahI/rdgB/allE/guaA	4	81	0.0493827
eco00500	Starch and sucrose metabolism	2/81	36/1722	0.512083	0.896387	0.896387	b2132/b3533	bglX/bcsA	2	81	0.0246914
eco00290	Valine, leucine and isoleucine biosynthesis	1/81	16/1722	0.538997	0.896387	0.896387	b3774	ilvC	1	81	0.0123457
eco00260	Glycine, serine and threonine metabolism	2/81	38/1722	0.541637	0.896387	0.896387	b0514/b2913	glxK/serA	2	81	0.0246914
eco01220	Degradation of aromatic compounds	1/81	17/1722	0.560885	0.896387	0.896387	b2311	ubiX	1	81	0.0123457
eco02026	Biofilm formation - Escherichia coli	3/81	64/1722	0.588767	0.896387	0.896387	b2741/b3533/b3357	crp/bcsA/rpoS	3	81	0.037037
eco01200	Carbon metabolism	5/81	110/1722	0.600783	0.896387	0.896387	b0118/b0323/b1851/b2913/b3403	edd/acnB/pckA/yahI/serA	5	81	0.0617284
eco00053	Ascorbate and aldarate metabolism	1/81	19/1722	0.601628	0.896387	0.896387	b4198	ulaF	1	81	0.0123457
eco04122	Sulfur relay system	1/81	19/1722	0.601628	0.896387	0.896387	b1133	mnmA	1	81	0.0123457
eco02010	ABC transporters	8/81	179/1722	0.618669	0.896387	0.896387	b0914/b1243/b1247/b2548/b3195/b3462/b3457/b4105	msbA/livH/ftsX/oppA/oppF/phnD/mlaF/yphF	8	81	0.0987654
eco00130	Ubiquinone and other terpenoid-quinone biosynthesis	1/81	20/1722	0.620576	0.896387	0.896387	b2311	ubiX	1	81	0.0123457
eco01212	Fatty acid metabolism	1/81	21/1722	0.638633	0.902416	0.902416	b1288	fabI	1	81	0.0123457
eco00770	Pantothenate and CoA biosynthesis	1/81	23/1722	0.672239	0.929692	0.929692	b3774	ilvC	1	81	0.0123457
eco00330	Arginine and proline metabolism	1/81	25/1722	0.702755	0.942862	0.942862	b2938	speA	1	81	0.0123457
eco00564	Glycerophospholipid metabolism	1/81	29/1722	0.755614	0.942862	0.942862	b3608	gpsA	1	81	0.0123457
eco00030	Pentose phosphate pathway	1/81	32/1722	0.789059	0.942862	0.942862	b1851	edd	1	81	0.0123457
eco00360	Phenylalanine metabolism	1/81	32/1722	0.789059	0.942862	0.942862	b1390	paaC	1	81	0.0123457
eco00640	Propanoate metabolism	1/81	32/1722	0.789059	0.942862	0.942862	b0118	acnB	1	81	0.0123457
eco00680	Methane metabolism	1/81	33/1722	0.799169	0.942862	0.942862	b2913	serA	1	81	0.0123457
eco01240	Biosynthesis of cofactors	5/81	140/1722	0.804094	0.942862	0.942862	b0414/b1288/b2311/b3041/b3412	bioH/ribD/ubiX/ribB/fabI	5	81	0.0617284
eco01232	Nucleotide metabolism	2/81	63/1722	0.807981	0.942862	0.942862	b2507/b2954	rdgB/guaA	2	81	0.0246914
eco01503	Cationic antimicrobial peptide (CAMP) resistance	1/81	36/1722	0.826715	0.942862	0.942862	b1113	ldtC	1	81	0.0123457
eco00040	Pentose and glucuronate interconversions	1/81	38/1722	0.84297	0.942862	0.942862	b4198	ulaF	1	81	0.0123457
eco00190	Oxidative phosphorylation	1/81	43/1722	0.87731	0.942862	0.942862	b2280	nuoJ	1	81	0.0123457
eco02060	Phosphotransferase system (PTS)	1/81	43/1722	0.87731	0.942862	0.942862	b2703	srlE	1	81	0.0123457
eco02040	Flagellar assembly	1/81	44/1722	0.883229	0.942862	0.942862	b1948	fliP	1	81	0.0123457
eco03010	Ribosome	2/81	78/1722	0.892426	0.942862	0.942862	b0911/b3321	rpsA/rpsJ	2	81	0.0246914
eco00010	Glycolysis / Gluconeogenesis	1/81	47/1722	0.899345	0.942862	0.942862	b3403	pckA	1	81	0.0123457
eco00240	Pyrimidine metabolism	1/81	57/1722	0.938769	0.959342	0.959342	b1008	rutE	1	81	0.0123457
eco00620	Pyruvate metabolism	1/81	59/1722	0.944583	0.959342	0.959342	b3403	pckA	1	81	0.0123457
eco00970	Aminoacyl-tRNA biosynthesis	2/81	111/1722	0.972774	0.972774	0.972774	b3591/b3384	trpS/selA	2	81	0.0246914
