# Supplementary material for: Comparative genomics hints at dispensability of multiple essential genes in two Escherichia coli L-form strains
Source: Biosci Rep. 2023 Oct 25;43(10):BSR20231227. doi: 10.1042/BSR20231227 (PMC10600066; doi:10.1042/BSR20231227)
Supplement: Supplementary Tables S1-S8 [file BSR-2023-1227_supp1.zip › BSR-2023-1227_suppsT4.xlsx]

## Sheet: LWF+_common_gene_info
Table S4 Common mutated genes in the two L-forms: LWF+
CHROM	POS	REF	ALT	EFFECT	GENE	HGVS_C	HGVS_P	ENTREZID	Essentiality
NC_000913.3	98655	G	T	missense_variant	ftsW	c.253G>T	p.Asp85Tyr	946322	Yes
NC_000913.3	104328	C	A	missense_variant	ftsA	c.347C>A	p.Ala116Glu	944778	Yes
NC_000913.3	166696	C	T	missense_variant	mrcB	c.1967C>T	p.Pro656Leu	944843	No
NC_000913.3	200118	A	G	missense_variant	bamA	c.2191A>G	p.Asn731Asp	944870	Yes
NC_000913.3	363916	C	T	missense_variant	lacZ	c.2390G>A	p.Ser797Asn	945006	No
NC_000913.3	365447	C	T	missense_variant	lacZ	c.859G>A	p.Ala287Thr	945006	No
NC_000913.3	460085	G	T	missense_variant	lon	c.1198G>T	p.Gly400Cys	945085	No
NC_000913.3	534861	C	A	missense_variant	gcl	c.946C>A	p.Leu316Ile	945394	No
NC_000913.3	543389	T	G	missense_variant	allE	c.658A>C	p.Ile220Leu	945149	No
NC_000913.3	549401	A	G	missense_variant	ylbE	c.1045A>G	p.Met349Val	4056025	No
NC_000913.3	549465	T	A	missense_variant	ylbE	c.1109T>A	p.Val370Glu	4056025	No
NC_000913.3	590545	A	T	missense_variant	nfrA	c.410T>A	p.Leu137Gln	944741	No
NC_000913.3	590828	G	T	missense_variant	nfrA	c.127C>A	p.Arg43Ser	944741	No
NC_000913.3	931545	G	A	missense_variant	trxB	c.506C>T	p.Ala169Val	949054	No
NC_000913.3	995172	T	A	missense_variant	ssuD	c.817A>T	p.Met273Leu	945557	No
NC_000913.3	1018581	GA	G	frameshift_variant	matP	c.99delA	p.Ala34fs	945570	No
NC_000913.3	1093797	C	CA	frameshift_variant	dgcT	c.928dupA	p.Thr310fs	945593	No
NC_000913.3	1142209	C	T	missense_variant	rne	c.2159G>A	p.Arg720His	945641	No
NC_000913.3	1169836	A	G	missense_variant	ldtC	c.539T>C	p.Leu180Pro	945666	No
NC_000913.3	1301992	A	T	missense_variant	oppA	c.811A>T	p.Asn271Tyr	945830	No
NC_000913.3	1306736	T	G	missense_variant	oppF	c.973T>G	p.Ser325Ala	945818	No
NC_000913.3	1358859	T	C	missense_variant	puuP	c.329A>G	p.Tyr110Cys	946287	No
NC_000913.3	2040433	C	A	missense_variant	msrP	c.956C>A	p.Ala319Asp	946484	No
NC_000913.3	2122507	T	C	missense_variant	cpsG	c.473A>G	p.His158Arg	946574	No
NC_000913.3	2122784	C	T	missense_variant	cpsG	c.196G>A	p.Gly66Ser	946574	No
NC_000913.3	2140208	T	C	missense_variant	asmA	c.1405A>G	p.Met469Val	946582	No
NC_000913.3	2140574	C	T	missense_variant	asmA	c.1039G>A	p.Ala347Thr	946582	No
NC_000913.3	2140788	C	T	synonymous_variant	asmA	c.825G>A	p.Thr275Thr	946582	No
NC_000913.3	2141432	G	A	missense_variant	asmA	c.181C>T	p.Leu61Phe	946582	No
NC_000913.3	2162377	C	A	missense_variant	mdtD	c.914C>A	p.Pro305Gln	946601	No
NC_000913.3	2439118	C	T	missense_variant	yfcJ	c.1003G>A	p.Val335Ile	946791	No
NC_000913.3	2827180	T	A	missense_variant	srlE	c.789T>A	p.Phe263Leu	948933	No
NC_000913.3	2861863	G	A	missense_variant	ygbJ	c.434G>A	p.Gly145Asp	947200	No
NC_000913.3	2867453	C	A	missense_variant	rpoS	c.99G>T	p.Gln33Tyr	947210	No
NC_000913.3	2867455	G	A	missense_variant	rpoS	c.97C>T	p.Gln33Tyr	947210	No
NC_000913.3	2867539	T	C	missense_variant	rpoS	c.13A>G	p.Thr5Ala	947210	No
NC_000913.3	2885914	G	T	missense_variant	cas3	c.1306C>A	p.His436Asn	947229	No
NC_000913.3	2886684	G	T	missense_variant	cas3	c.536C>A	p.Ser179Tyr	947229	No
NC_000913.3	3085283	G	A	missense_variant	speA	c.629C>T	p.Ala210Val	947432	No
NC_000913.3	3183992	C	T	missense_variant	ribB	c.475G>A	p.Asp159Asn	947526	No
NC_000913.3	3203993	T	C	missense_variant	bacA	c.139A>G	p.Thr47Ala	947551	No
NC_000913.3	3224286	G	A	missense_variant	ebgA	c.1654G>A	p.Ala552Thr	947583	No
NC_000913.3	3369825	C	T	missense_variant	nanK	c.526G>A	p.Ala176Thr	947757	No
NC_000913.3	3387488	GC	G	frameshift_variant	aaeB	c.700delG	p.Ala234fs	947747	No
NC_000913.3	3388041	T	G	missense_variant	aaeB	c.148A>C	p.Thr50Pro	947747	No
NC_000913.3	3486747	C	A	missense_variant	crp	c.628C>A	p.Arg210Ser	947867	No
NC_000913.3	3682515	C	T	missense_variant	dctA	c.933G>A	p.Met311Ile	948039	No
NC_000913.3	3693869	T	A	missense_variant	bcsA	c.1368A>T	p.Glu456Asp	948053	No
NC_000913.3	3760419	C	T	missense_variant	selA	c.831G>A	p.Met277Ile	948124	No
NC_000913.3	3760628	C	A	missense_variant	selA	c.622G>T	p.Ala208Ser	948124	No
NC_000913.3	3761112	T	G	missense_variant	selA	c.138A>C	p.Glu46Asp	948124	No
NC_000913.3	3820995	C	T	missense_variant	ligB	c.176G>A	p.Gly59Asp	948164	No
NC_000913.3	3899106	C	A	missense_variant	yieK	c.288G>T	p.Glu96Asp	948229	No
NC_000913.3	3899160	T	A	synonymous_variant	yieK	c.234A>T	p.Val78Val	948229	No
NC_000913.3	3928340	A	G	missense_variant	viaA	c.1264T>C	p.Phe422Leu	948257	No
NC_000913.3	3929431	C	A	missense_variant	viaA	c.173G>T	p.Arg58Leu	948257	No
NC_000913.3	3971646	G	A	missense_variant	wecC	c.387G>A	p.Met129Ile	948977	No
NC_000913.3	3976789	GTTAT	G	frameshift_variant	wzxE	c.513_516delTTAT	p.Tyr172fs	948294	No
NC_000913.3	3998671	A	T	missense_variant	uvrD	c.689A>T	p.Tyr230Phe	948347	No
NC_000913.3	4000126	C	T	missense_variant	uvrD	c.2144C>T	p.Ala715Val	948347	No
NC_000913.3	4325549	G	A	missense_variant	yjdN	c.193C>T	p.Arg65Cys	948622	No
NC_000913.3	4394453	G	A	missense_variant	nnr	c.388G>A	p.Val130Ile	948685	No
NC_000913.3	4395068	T	TG	frameshift_variant	nnr	c.1008dupG	p.Lys337fs	948685	No
NC_000913.3	4636925	G	C	missense_variant	creC	c.230G>C	p.Arg77Pro	948609	No
NC_000913.3	4637734	GA	G	frameshift_variant	creC	c.1048delA	p.Ile350fs	948609	No

## Sheet: NC-7_common_gene_info
Table S4 Common mutated genes in the two L-forms: NC-7
CHROM	POS	REF	ALT	EFFECT	GENE	HGVS_C	HGVS_P	ENTREZID	Essentiality
NC_007779.1	98715	G	A	missense_variant	ftsW	c.313G>A	p.Glu105Lys	946322	Yes
NC_007779.1	105062	C	T	missense_variant	ftsA	c.1081C>T	p.Pro361Ser	944778	Yes
NC_007779.1	167097	C	T	missense_variant	mrcB	c.2368C>T	p.Pro790Ser	944843	No
NC_007779.1	198729	C	T	missense_variant	bamA	c.802C>T	p.Leu268Phe	944870	Yes
NC_007779.1	199515	G	A	missense_variant	bamA	c.1588G>A	p.Gly530Ser	944870	Yes
NC_007779.1	364950	C	T	missense_variant	lacZ	c.580G>A	p.Asp194Asn	945006	No
NC_007779.1	460180	C	T	missense_variant	lon	c.2069C>T	p.Ser690Phe	945085	No
NC_007779.1	534446	C	T	missense_variant	gcl	c.1307C>T	p.Pro436Leu	945394	No
NC_007779.1	542970	A	G	missense_variant	allE	c.301T>C	p.Phe101Leu	945149	No
NC_007779.1	547694	A	G	non_coding_transcript_exon_variant	ylbE	n.114A>G	.	4056025	No
NC_007779.1	547831	A	AG	non_coding_transcript_exon_variant	ylbE	n.255dupG	.	4056025	No
NC_007779.1	588685	G	A	missense_variant	nfrA	c.1493C>T	p.Ala498Val	944741	No
NC_007779.1	932433	A	G	missense_variant	trxB	c.40T>C	p.Ser14Pro	949054	No
NC_007779.1	996238	G	A	missense_variant	ssuD	c.173C>T	p.Ala58Val	945557	No
NC_007779.1	1019181	AATCG	A	frameshift_variant	matP	c.283_286delGATC	p.Asp95fs	945570	No
NC_007779.1	1093686	T	C	missense_variant	dgcT	c.389T>C	p.Val130Ala	945593	No
NC_007779.1	1143247	CG	C	frameshift_variant	rne	c.2697delC	p.Val900fs	945641	No
NC_007779.1	1171413	A	G	missense_variant	ldtC	c.539T>C	p.Leu180Pro	945666	No
NC_007779.1	1303706	A	T	missense_variant	oppA	c.811A>T	p.Asn271Tyr	945830	No
NC_007779.1	1308450	T	G	missense_variant	oppF	c.973T>G	p.Ser325Ala	945818	No
NC_007779.1	1360573	T	C	missense_variant	puuP	c.329A>G	p.Tyr110Cys	946287	No
NC_007779.1	2042570	C	A	missense_variant	msrP	c.956C>A	p.Ala319Asp	946484	No
NC_007779.1	2124503	A	C	missense_variant	cpsG	c.614T>G	p.Val205Gly	946574	No
NC_007779.1	2143227	G	A	stop_gained	asmA	c.523C>T	p.Gln175*	946582	No
NC_007779.1	2164514	C	A	missense_variant	mdtD	c.914C>A	p.Pro305Gln	946601	No
NC_007779.1	2445091	C	T	missense_variant	yfcJ	c.476G>A	p.Gly159Asp	946791	No
NC_007779.1	2825442	G	A	missense_variant	srlE	c.395G>A	p.Arg132His	948933	No
NC_007779.1	2860426	C	T	missense_variant	ygbJ	c.341C>T	p.Ala114Val	947200	No
NC_007779.1	2866111	A	G	non_coding_transcript_exon_variant	rpoS	n.97T>C	.	947210	No
NC_007779.1	2885753	C	T	stop_gained	cas3	c.123G>A	p.Trp41*	947229	No
NC_007779.1	3083267	C	T	missense_variant	speA	c.1301G>A	p.Gly434Asp	947432	No
NC_007779.1	3182749	C	T	missense_variant	ribB	c.374G>A	p.Gly125Asp	947526	No
NC_007779.1	3202707	G	T	missense_variant	bacA	c.81C>A	p.Ser27Arg	947551	No
NC_007779.1	3223777	C	T	missense_variant	ebgA	c.2489C>T	p.Ala830Val	947583	No
NC_007779.1	3369470	C	T	missense_variant	nanK	c.736G>A	p.Ala246Thr	947757	No
NC_007779.1	3387896	T	G	missense_variant	aaeB	c.148A>C	p.Thr50Pro	947747	No
NC_007779.1	3638274	G	A	missense_variant	uvrD	c.425C>T	p.Ala142Val	948347	No
NC_007779.1	3660051	A	G	missense_variant	wzxE	c.353T>C	p.Leu118Pro	948294	No
NC_007779.1	3665074	G	A	synonymous_variant	wecC	c.348C>T	p.Ile116Ile	948977	No
NC_007779.1	3665373	G	A	missense_variant	wecC	c.49C>T	p.Pro17Ser	948977	No
NC_007779.1	3708128	G	A	missense_variant	viaA	c.1051G>A	p.Ala351Thr	948257	No
NC_007779.1	3737455	G	A	stop_gained	yieK	c.168G>A	p.Trp56*	948229	No
NC_007779.1	3819632	G	A	missense_variant	ligB	c.388G>A	p.Val130Ile	948164	No
NC_007779.1	3879961	G	A	missense_variant	selA	c.796G>A	p.Asp266Asn	948124	No
NC_007779.1	3946134	T	C	missense_variant	bcsA	c.956T>C	p.Phe319Ser	948053	No
NC_007779.1	3947486	G	A	missense_variant	bcsA	c.2308G>A	p.Val770Ile	948053	No
NC_007779.1	3958035	GA	G	frameshift_variant	dctA	c.1069delA	p.Thr357fs	948039	No
NC_007779.1	4153852	G	A	synonymous_variant	crp	c.445C>T	p.Leu149Leu	947867	No
NC_007779.1	4154211	T	G	missense_variant	crp	c.86A>C	p.Lys29Thr	947867	No
NC_007779.1	4330404	A	G	missense_variant	yjdN	c.16T>C	p.Tyr6His	948622	No
NC_007779.1	4399748	TG	T	frameshift_variant	nnr	c.1008delG	p.Ala339fs	948685	No
NC_007779.1	4641812	C	T	missense_variant	creC	c.437C>T	p.Ser146Phe	948609	No
