# Supplementary material for: Comparative genomics hints at dispensability of multiple essential genes in two Escherichia coli L-form strains
Source: Biosci Rep. 2023 Oct 25;43(10):BSR20231227. doi: 10.1042/BSR20231227 (PMC10600066; doi:10.1042/BSR20231227)
Supplement: Supplementary Tables S1-S8 [file BSR-2023-1227_supp1.zip › BSR-2023-1227_suppsT6.xlsx]

## Sheet: commonGene_enrich_pathway
Table S6 KEGG enrichment for 47 common mutant genes
ID	Description	GeneRatio	BgRatio	pvalue	p.adjust	qvalue	geneID	geneName	Count	TotalGene	Percentage
eco00450	Selenocompound metabolism	2/27	17/1722	0.0278606	0.246723	0.213332	b0888/b3591	trxB/selA	2	27	0.0740741
eco01501	beta-Lactam resistance	2/27	17/1722	0.0278606	0.246723	0.213332	b1243/b1247	oppA/oppF	2	27	0.0740741
eco00520	Amino sugar and nucleotide sugar metabolism	3/27	47/1722	0.0352316	0.246723	0.213332	b2048/b3222/b3787	cpsG/nanK/wecC	3	27	0.111111
eco00541	O-Antigen nucleotide sugar biosynthesis	2/27	21/1722	0.0413987	0.246723	0.213332	b2048/b3787	cpsG/wecC	2	27	0.0740741
eco03430	Mismatch repair	2/27	22/1722	0.0451043	0.246723	0.213332	b3647/b3813	ligB/uvrD	2	27	0.0740741
eco00550	Peptidoglycan biosynthesis	2/27	24/1722	0.0528692	0.246723	0.213332	b0149/b3057	mrcB/bacA	2	27	0.0740741
eco02024	Quorum sensing	3/27	64/1722	0.0759198	0.265719	0.229757	b1243/b1247/b3357	oppA/oppF/crp	3	27	0.111111
eco02026	Biofilm formation - Escherichia coli	3/27	64/1722	0.0759198	0.265719	0.229757	b2741/b3357/b3533	rpoS/crp/bcsA	3	27	0.111111
eco00052	Galactose metabolism	2/27	35/1722	0.102651	0.31936	0.276138	b0344/b3076	lacZ/ebgA	2	27	0.0740741
eco02020	Two-component system	5/27	170/1722	0.119891	0.335694	0.290262	b2077/b3357/b3528/b3787/b4399	mdtD/crp/dctA/wecC/creC	5	27	0.185185
eco00051	Fructose and mannose metabolism	2/27	43/1722	0.144472	0.349856	0.302507	b2048/b2703	cpsG	2	27	0.0740741
eco01250	Biosynthesis of nucleotide sugars	2/27	44/1722	0.149938	0.349856	0.302507	b2048/b3787	cpsG	2	27	0.0740741
eco03410	Base excision repair	1/27	14/1722	0.199163	0.41399	0.357962	b3647	ligB	1	27	0.037037
eco00740	Riboflavin metabolism	1/27	16/1722	0.224289	0.41399	0.357962	b3041	ribB	1	27	0.037037
eco03018	RNA degradation	1/27	16/1722	0.224289	0.41399	0.357962	b1084	rne	1	27	0.037037
eco03030	DNA replication	1/27	17/1722	0.236566	0.41399	0.357962	b3647	ligB	1	27	0.037037
eco00330	Arginine and proline metabolism	1/27	25/1722	0.328266	0.540674	0.4675	b2938	speA	1	27	0.037037
eco00920	Sulfur metabolism	1/27	31/1722	0.389982	0.606639	0.524537	b0935	ssuD	1	27	0.037037
eco00500	Starch and sucrose metabolism	1/27	36/1722	0.437206	0.612088	0.529249	b3533	bcsA	1	27	0.037037
eco01503	Cationic antimicrobial peptide (CAMP) resistance	1/27	36/1722	0.437206	0.612088	0.529249	b1113	ldtC	1	27	0.037037
eco00630	Glyoxylate and dicarboxylate metabolism	1/27	42/1722	0.489237	0.633113	0.547428	b0507	gcl	1	27	0.037037
eco02060	Phosphotransferase system (PTS)	1/27	43/1722	0.497446	0.633113	0.547428	b2703	srlE	1	27	0.037037
eco00230	Purine metabolism	1/27	78/1722	0.716724	0.872534	0.754447	b0515	allE	1	27	0.037037
eco02010	ABC transporters	2/27	179/1722	0.788947	0.920439	0.795868	b1243/b1247	oppA/oppF	2	27	0.0740741
eco00970	Aminoacyl-tRNA biosynthesis	1/27	111/1722	0.836875	0.9373	0.810448	b3591	selA	1	27	0.037037
eco01240	Biosynthesis of cofactors	1/27	140/1722	0.900514	0.969785	0.838535	b3041	ribB	1	27	0.037037
eco01110	Biosynthesis of secondary metabolites	2/27	339/1722	0.980213	0.990004	0.856018	b2048/b3041	cpsG/ribB	2	27	0.0740741
eco01120	Microbial metabolism in diverse environments	1/27	268/1722	0.990004	0.990004	0.856018	b0515	allE	1	27	0.037037
