# Supplementary material for: Comparative genomics hints at dispensability of multiple essential genes in two Escherichia coli L-form strains
Source: Biosci Rep. 2023 Oct 25;43(10):BSR20231227. doi: 10.1042/BSR20231227 (PMC10600066; doi:10.1042/BSR20231227)
Supplement: Supplementary Tables S1-S8 [file BSR-2023-1227_supp1.zip › BSR-2023-1227_suppsT7.xlsx]

## Sheet: LWF+_missense_variant_predict
Table S7 Missense variant prediction for all mutations: LWF+
GENE	Predicted_score	ENTREZID	Essentiality
yhiN	-0.540892	947996	No
spoT	-0.450238	948159	No
flu	-0.170332	946540	No
hflX	-0.0923826	948688	No
maeA	-0.0639508	946031	No
viaA	-0.00209578	948257	No
valS	0.0031117	948785	Yes
prpB	0.00621777	944990	No
prpB	0.00621777	944990	No
yehW	0.0252753	949028	No
selB	0.0452752	948103	No
marA	0.0453601	947613	No
yicS	0.0699634	1450300	No
rob	0.0720574	948916	No
ygjR	0.0841362	947600	No
cysP	0.0927018	946883	No
yfeC	0.0951164	946857	No
tynA	0.104568	945939	No
yggT	0.111699	947421	No
rob	0.138862	948916	No
ykgG	0.144531	945906	No
ybcW	0.174324	945175	No
flgK	0.180614	945648	No
rmuC	0.189605	948966	No
ttcA	0.190734	948967	No
rnb	0.193434	945864	No
btuE	0.197781	945915	No
yieL	0.198207	948272	No
narL	0.209225	945795	No
yfdC	0.235934	944801	No
yigA	0.248311	948359	No
recC	0.251812	947294	No
nuoG	0.268194	946762	No
ftsA	0.291	944778	Yes
priB	0.292322	948722	Yes
nadB	0.302016	947049	No
yaiP	0.30203	945308	No
pitA	0.314895	948009	No
allE	0.326747	945149	No
dsbA	0.333226	948353	No
ebgA	0.335531	947583	No
ygbJ	0.34813	947200	No
rseP	0.349018	944871	No
yqcE	0.349462	947248	No
nhaR	0.361603	944757	No
nlpA	0.371527	948175	No
moaD	0.374116	945398	No
psuK	0.384356	946664	No
tsaB	0.386598	946304	Yes
yfiE	0.392897	947064	No
hipA	0.398462	946064	No
yoaH	0.412219	946346	No
yfbS	0.414588	946766	No
yohO	0.417744	1450279	No
ygfM	0.418819	949071	No
creC	0.420332	948609	No
dnaE	0.444765	944877	Yes
rluC	0.449588	945637	No
zapD	0.45527	944873	No
uvrD	0.455579	948347	No
yjaA	0.460896	948515	No
allD	0.468876	948342	No
bioA	0.470393	945376	No
hha	0.470628	945098	No
oppC	0.475687	945810	No
hemX	0.476169	948446	No
nudC	0.476487	948498	No
hsrA	0.47688	948265	No
dgt	0.477365	947177	No
ygeH	0.478359	946265	No
truD	0.481906	947214	No
yihP	0.483956	948371	No
rfaH	0.49295	948327	No
ycaM	0.493835	945518	No
ascF	0.502332	947154	No
rbbA	0.504316	947998	No
cysQ	0.504381	948728	No
infB	0.510025	947684	Yes
rpe	0.510905	947896	Yes
cydD	0.513474	949052	Yes
yghB	0.520123	947490	No
lipA	0.524014	945227	Yes
yieP	0.527051	948263	No
paaF	0.535152	946011	No
yobD	0.536781	946343	No
yebK	0.540426	946373	No
secE	0.542704	948486	Yes
ynjA	0.54278	946270	No
galR	0.542881	947314	No
argT	0.544097	949030	No
soxR	0.547821	948566	No
feoB	0.547861	947919	No
ydfU	0.5521	946108	No
ylbE	0.553324	4056025	No
ampG	0.553901	946438	No
sbp	0.554845	948411	No
hha	0.555338	945098	No
garR	0.556055	947631	No
yfeO	0.556821	946854	No
recG	0.562136	948162	No
proS	0.562221	949116	Yes
yjiC	0.563134	948850	No
acrB	0.565704	945108	No
frvX	0.567635	948388	No
ssuD	0.567872	945557	No
dinB	0.571263	944922	No
yhdP	0.571684	2847740	No
mdtL	0.572817	948219	No
ygfS	0.573536	949016	No
mlaA	0.573596	945582	No
rho	0.574918	948297	Yes
citE	0.57871	945406	No
bglA	0.581216	947378	No
rffH	0.582545	948299	No
psuT	0.585044	946671	No
xerC	0.586281	948355	No
fadD	0.588727	946327	No
glgX	0.591822	947941	No
dacA	0.592382	945222	No
hha	0.59254	945098	No
lipA	0.597823	945227	Yes
elaD	0.597864	946742	No
glgX	0.59901	947941	No
lrhA	0.600254	946769	No
rffM	0.601282	948301	No
mreB	0.602208	948588	Yes
ptsI	0.604413	946879	Yes
yneK	0.604712	946080	No
qmcA	0.60562	947257	No
ydiK	0.607786	946183	No
ylbE	0.608543	4056025	No
murC	0.610479	946153	Yes
nagE	0.612067	945292	No
garK	0.613612	947632	No
glpK	0.614981	948423	No
kup	0.615497	948255	No
lon	0.616427	945085	No
yphC	0.617243	947019	No
mqsA	0.617726	945814	No
mrcA	0.618478	947907	No
ydiJ	0.619804	946189	No
rodZ	0.621101	946992	No
yddG	0.621289	945942	No
yhbW	0.623836	947677	No
yggC	0.623857	947419	No
yihP	0.624517	948371	No
fiu	0.624797	946246	No
rpoC	0.625186	948487	Yes
elfC	0.625196	946934	No
preA	0.625906	949037	No
araJ	0.627568	949077	No
dnaE	0.628309	944877	Yes
add	0.634279	945851	No
srlE	0.635814	948933	No
gltF	0.636848	947746	No
ompR	0.637034	947913	No
loiP	0.63867	945173	No
yjbG	0.638779	948526	No
yajR	0.639039	945058	No
kdgT	0.641089	948407	No
panB	0.643473	944839	No
recQ	0.645748	948318	No
rclA	0.645879	946092	No
purB	0.646425	945695	Yes
atpH	0.649461	948254	No
clsA	0.652304	945821	No
kbp	0.655217	947144	No
envC	0.656443	948129	No
narP	0.65943	949081	No
mog	0.660889	944760	No
yagA	0.66267	944937	No
pgaA	0.662938	945596	No
mutM	0.66455	946765	No
uhpA	0.664914	948178	No
aegA	0.665339	947383	No
purR	0.665718	945226	No
sdhA	0.665727	945402	No
yjcE	0.666205	948577	No
recA	0.667057	947170	No
hisA	0.667847	946521	No
glsA	0.669615	946187	No
hsdR	0.670134	948878	No
dcuR	0.672756	948640	No
rep	0.676067	948292	No
rep	0.676067	948292	No
gmhB	0.678557	944879	No
rseD	0.679166	38094969	No
ppk	0.679434	946971	No
rho	0.680265	948297	Yes
yffB	0.681252	946953	No
ybdM	0.683835	945206	No
ansA	0.684076	946278	No
yihN	0.684708	948365	No
yfjH	0.685087	946123	No
yeiG	0.685459	949045	No
citC	0.68601	945231	No
ycfH	0.686969	945656	No
rnhB	0.687177	944852	No
minD	0.687242	945741	No
bglF	0.687916	948236	No
fhuA	0.688616	944856	No
yafD	0.691167	946286	No
torY	0.69179	946490	No
miaB	0.691947	945260	No
cmtA	0.694856	945256	No
ybaB	0.695343	945104	No
abrB	0.696017	945321	No
nuoF	0.69631	946753	No
mraY	0.698627	944814	Yes
yidL	0.698946	948186	No
hinT	0.699293	948549	No
yaaJ	0.699783	944745	No
yfhM	0.699862	947302	No
mazG	0.703864	947254	No
agp	0.704344	945773	No
talA	0.705177	947006	No
yegJ	0.706435	947201	No
mrcB	0.707088	944843	No
argG	0.707821	947590	No
yjdN	0.709671	948622	No
yjcO	0.709774	948586	No
rlmG	0.710745	947589	No
yfeR	0.711277	946873	No
ratA	0.711779	945614	No
yjgN	0.712706	948784	No
yggN	0.713195	947453	No
greB	0.718036	2847706	No
ylbE	0.71864	4056025	No
fixB	0.718996	948939	No
evgS	0.720351	946844	No
moaC	0.721806	945397	No
betB	0.724926	947376	No
speC	0.725984	947457	No
fhuD	0.726918	947510	No
aceE	0.727965	944834	No
waaO	0.728321	948143	No
pepA	0.728402	948791	No
yibA	0.728512	948108	No
gspJ	0.728673	947832	No
pnuC	0.729226	945350	No
fimD	0.731771	948844	No
tktA	0.735148	947420	Yes
yhiN	0.73603	947996	No
alaS	0.736303	947175	Yes
brnQ	0.738796	945042	No
cycA	0.740061	948725	No
bcsG	0.740642	948058	No
yieP	0.740765	948263	No
mak	0.742604	949086	No
yhhZ	0.743408	947952	No
speC	0.744458	947457	No
yjaB	0.745349	948514	No
pagP	0.746028	946360	No
selB	0.747702	948103	No
ppx	0.749926	946970	No
ybiY	0.751433	945445	No
ribB	0.755107	947526	No
yfcJ	0.75528	946791	No
yghT	0.757061	947477	No
glvB	0.757663	2847722	No
yfbN	0.75822	946748	No
hcaR	0.758669	947000	No
dosP	0.760718	945815	No
yfhM	0.760885	947302	No
accD	0.761075	946796	Yes
bssR	0.762979	945466	No
gabT	0.764336	948067	No
stpA	0.765398	947130	No
araG	0.766194	946408	No
alsR	0.767144	948603	No
proY	0.767535	945050	No
cirA	0.767628	949042	No
cpxP	0.769287	2847688	No
asnS	0.771477	945555	Yes
hflD	0.773122	945693	No
frvX	0.773183	948388	No
yqjA	0.774004	947643	No
sdhD	0.774038	945322	No
hycG	0.775291	947191	No
manY	0.776693	946332	No
uhpT	0.776949	948201	No
fliF	0.777199	946448	No
ilvY	0.778197	948284	No
clsA	0.778687	945821	No
phnM	0.779377	948613	No
trmJ	0.779777	948610	No
ddpA	0.782567	946052	No
yebZ	0.78289	947078	No
ruvC	0.78316	946378	No
crp	0.783555	947867	No
uraA	0.784072	946978	No
yeeJ	0.784842	946498	No
cyoE	0.785452	945073	No
mlc	0.785836	945510	No
ycjX	0.787087	945872	No
mltA	0.788674	944964	No
fepB	0.788989	947538	No
fepA	0.792815	945193	No
dacB	0.793023	947693	No
yfaE	0.793074	946729	No
znuA	0.794566	946375	No
djlC	0.795151	945253	No
yigA	0.795534	948359	No
ydjX	0.795935	946250	No
casC	0.797896	947224	No
fusA	0.798096	947847	Yes
fepB	0.798155	947538	No
cspD	0.799613	945669	No
cpxR	0.799662	948404	No
guaB	0.799729	946985	No
fumC	0.800119	946147	No
opgH	0.801333	945624	No
nrfB	0.801411	948573	No
yidG	0.801706	948191	No
nupC	0.802116	946895	No
xylR	0.802522	948086	No
sucB	0.803082	945307	Yes
metB	0.803202	948434	No
ligB	0.803365	948164	No
ygbI	0.804156	947204	No
bioA	0.804299	945376	No
tdk	0.804713	945834	No
truD	0.804909	947214	No
rihB	0.805717	946646	No
degP	0.805787	947139	No
zwf	0.806289	946370	No
dgoD	0.80631	2847765	No
cysQ	0.806567	948728	No
aldA	0.806984	945672	No
gdhA	0.807417	946802	No
cbrB	0.807467	948231	No
entF	0.807706	945184	No
waaC	0.808835	948136	No
ybfE	0.809124	945291	No
carA	0.810322	949025	No
entS	0.810971	946268	No
hyuA	0.81118	947359	No
mdlA	0.811406	945092	No
bcsA	0.81281	948053	No
ybhB	0.812948	945383	No
rhsD	0.813026	945116	No
clcA	0.813323	946715	No
arnT	0.813422	947297	No
atpB	0.813618	948252	No
nanS	0.81406	948835	No
cpsB	0.814938	946580	No
gcl	0.815363	945394	No
dmsA	0.816203	945508	No
folP	0.816342	947691	Yes
dsbA	0.816621	948353	No
purK	0.816679	945153	No
ycjF	0.817554	945878	No
polB	0.817993	944779	No
fucA	0.81805	947282	No
abgR	0.819273	945831	No
astB	0.81969	946259	No
dbpA	0.820015	947153	No
eno	0.820128	945032	Yes
yhgF	0.820425	947911	No
lhr	0.821032	946156	No
pgaC	0.821298	945606	No
dinI	0.821644	945022	No
accD	0.821847	946796	Yes
ybjJ	0.822353	945471	No
ybcF	0.822484	944972	No
recQ	0.823199	948318	No
bacA	0.823543	947551	No
hsdM	0.823996	948872	No
yddG	0.824465	945942	No
aspS	0.824564	946385	Yes
kup	0.824819	948255	No
ybeQ	0.827317	945251	No
fruK	0.828389	946676	No
ccmF	0.829357	948783	No
speF	0.829657	945297	No
tmcA	0.830018	946053	No
glmU	0.830423	948246	Yes
yagP	0.831517	947411	No
envZ	0.831918	947272	No
putP	0.832094	945602	No
gatA	0.832126	946633	No
nadA	0.832683	945351	No
priB	0.833024	948722	Yes
tldD	0.833176	947749	No
cpsG	0.833613	946574	No
yccS	0.83423	947001	No
pepA	0.834293	948791	No
fusA	0.835749	947847	Yes
ftsW	0.836	946322	Yes
acnA	0.836041	946724	No
kdpB	0.836098	947450	No
xerD	0.836594	947362	No
yahB	0.836649	945278	No
trmL	0.836945	948119	No
mscK	0.837988	945132	No
waaO	0.838168	948143	No
ybiU	0.838929	945439	No
lolB	0.839039	945775	Yes
recC	0.839229	947294	No
prpD	0.839649	945931	No
fiu	0.839785	946246	No
tcdA	0.83985	947291	No
carA	0.839888	949025	No
ydgK	0.840107	946154	No
hyfR	0.840131	948886	No
nuoL	0.842037	945540	No
asnB	0.844161	945281	No
bglH	0.84422	948228	No
yjhU	0.844326	948827	No
panB	0.84471	944839	No
hyfR	0.845046	948886	No
arcA	0.845525	948874	No
fadR	0.845976	948652	No
yidZ	0.846938	948227	No
ves	0.847981	946245	No
ydcR	0.848778	946004	No
wza	0.84981	946558	No
glpT	0.849937	946704	No
yafD	0.850561	946286	No
ppc	0.850747	948457	No
mhpT	0.851129	944997	No
rraA	0.851745	948419	No
plaP	0.853394	946533	No
yehM	0.854018	946651	No
clsA	0.854718	945821	No
yhhS	0.854897	947982	No
menD	0.855078	946720	No
mdtG	0.855129	945627	No
eutC	0.855157	946925	No
lhr	0.855179	946156	No
umpH	0.85534	945283	No
modA	0.855896	945364	No
yhfK	0.856169	947866	No
yiaV	0.856398	948106	No
sucA	0.856613	945303	Yes
wecC	0.856845	948977	No
yheT	0.857648	947855	No
dnaQ	0.858255	946441	No
queF	0.858268	947270	No
tqsA	0.858772	946142	No
lptB	0.861091	947725	Yes
yidZ	0.861194	948227	No
rlmH	0.862544	945239	No
xylA	0.863213	948141	No
nuoC	0.863215	946759	No
mutY	0.864291	947447	No
phoR	0.864742	945044	No
yehA	0.864771	946642	No
hupB	0.864792	949095	No
cysQ	0.865067	948728	No
rbbA	0.866273	947998	No
xylE	0.866676	948529	No
gabT	0.867294	948067	No
sdhD	0.867387	945322	No
ravA	0.867436	948256	No
pntA	0.868765	946628	No
entE	0.869915	947426	No
exuT	0.870705	947601	No
ybaT	0.871091	945363	No
dtpA	0.871554	947436	No
gcvA	0.871632	947278	No
asmA	0.871858	946582	No
yafL	0.872682	944899	No
cstA	0.87313	945213	No
sapA	0.873157	945873	No
priA	0.873443	948426	No
lyxK	0.873464	948101	No
rmuC	0.873764	948966	No
yncE	0.874607	946006	No
tomB	0.874736	945106	No
potH	0.874742	945475	No
mltA	0.874876	944964	No
hflD	0.875779	945693	No
yfeZ	0.876271	946918	No
yihO	0.87666	948377	No
tilS	0.87727	944889	Yes
ftnB	0.877442	946407	No
yhhL	0.879403	947976	No
deoR	0.879642	945453	No
ydiF	0.880823	946211	No
arnA	0.880909	947683	No
ybgQ	0.881271	946537	No
yqgE	0.881299	947442	No
rpoS	0.882252	947210	No
arnA	0.882461	947683	No
add	0.883032	945851	No
alsA	0.883898	948593	No
rhlB	0.884259	948290	No
exuT	0.885631	947601	No
mfd	0.885715	945681	No
opgB	0.886004	948888	No
fepG	0.886594	945209	No
yjiL	0.88662	948837	No
fruB	0.887183	946677	No
tsgA	0.887398	947869	No
ulaA	0.88749	948717	No
ansP	0.887982	946019	No
ilvE	0.889394	948278	No
yihN	0.890273	948365	No
ydcI	0.890471	948865	No
idnK	0.890694	946066	No
sfmA	0.890837	945522	No
atoA	0.891906	946719	No
ygcS	0.892263	947238	No
tdcA	0.892739	947494	No
tag	0.892836	947137	No
tag	0.892836	947137	No
ydiJ	0.893878	946189	No
yfgO	0.894322	945894	No
dsbB	0.89541	946344	No
yigF	0.895617	948340	No
speA	0.899584	947432	No
malQ	0.899632	947923	No
ydeE	0.899789	946083	No
ais	0.899821	944945	No
livF	0.900859	947961	No
yjhH	0.900869	948825	No
ytfQ	0.902276	948746	No
fliO	0.902707	946458	No
flhA	0.903308	946390	No
dcp	0.904583	946084	No
ydhW	0.905102	947180	No
bamA	0.906	944870	Yes
yccU	0.906324	949008	No
katG	0.907946	948431	No
fabD	0.908901	945766	Yes
rhsB	0.909051	947994	No
nanK	0.91018	947757	No
yeiR	0.910226	946701	No
insF3	0.91109	947988	No
rlmB	0.912281	948694	No
cstA	0.912531	945213	No
pepQ	0.913232	948335	No
mpaA	0.913801	945969	No
yraI	0.915555	947657	No
dcuS	0.916228	948639	No
hofM	0.916703	947908	No
mdlB	0.918817	945088	No
arnT	0.919395	947297	No
fepD	0.920543	945214	No
gntU	0.920859	2847760	No
cpsG	0.923049	946574	No
tdcC	0.923391	947629	No
dacB	0.924539	947693	No
thiP	0.924985	944784	No
yedP	0.925525	946472	No
wcaC	0.925643	946579	No
cpsB	0.926268	946580	No
coaA	0.928184	948479	Yes
fepA	0.929357	945193	No
selA	0.92949	948124	No
uxuB	0.931814	946795	No
yaiL	0.93197	944993	No
mdh	0.932632	947854	No
lacZ	0.932721	945006	No
lacZ	0.932721	945006	No
ybbP	0.932763	945118	No
hycC	0.933541	945327	No
dctA	0.934137	948039	No
bcsE	0.934423	948050	No
ydcT	0.934602	946007	No
glmS	0.934745	948241	Yes
chbF	0.935445	946266	No
wcaL	0.935552	946565	No
hha	0.935562	945098	No
polA	0.936012	948356	No
yfcC	0.936562	946780	No
yidZ	0.938476	948227	No
selA	0.938763	948124	No
ybjD	0.939029	945498	No
rarA	0.939341	945505	No
rhaB	0.939592	948399	No
yfaZ	0.940403	946739	No
ydhU	0.941024	945608	No
adeP	0.942051	948224	No
tehA	0.9428	945852	No
arcB	0.944554	947887	No
dhaR	0.944576	945743	No
ydhI	0.945314	947559	No
purN	0.945624	946973	No
recC	0.945756	947294	No
hyfG	0.946441	946964	No
arcA	0.946603	948874	No
lpxA	0.946712	944849	Yes
atoA	0.946814	946719	No
rspA	0.947345	946126	No
lhr	0.948148	946156	No
ydcT	0.949235	946007	No
hemF	0.950841	946908	No
ycbZ	0.951447	945569	No
murJ	0.952505	945487	Yes
glnD	0.952546	944863	No
sfmD	0.953632	945160	No
asmA	0.953808	946582	No
dgcM	0.954239	945909	No
mepH	0.954281	945210	No
envC	0.955395	948129	No
yfbL	0.955744	945832	No
ycjG	0.956319	946013	No
tamB	0.956586	948742	No
opgH	0.957102	945624	No
envZ	0.957242	947272	No
rhtB	0.957404	948316	No
trxB	0.959589	949054	No
uxaA	0.96182	947603	No
gcvT	0.962082	947390	No
yedA	0.962759	946461	No
rpoC	0.963226	948487	Yes
pflD	0.963803	948454	No
rpoS	0.964854	947210	No
sohB	0.965047	945858	No
ybhI	0.966113	945377	No
dcuB	0.966154	948641	No
polA	0.966553	948356	No
yihP	0.967074	948371	No
ushA	0.967206	947331	No
yhgH	0.967364	947915	No
yigG	0.969148	948344	No
ppc	0.969315	948457	No
preA	0.969555	949037	No
nnr	0.969785	948685	No
cycA	0.970382	948725	No
arfB	0.970397	946046	No
fecA	0.971003	946427	No
djlB	0.97128	945245	No
cpsB	0.971661	946580	No
cmoB	0.972908	946387	No
ibpA	0.973287	948200	No
kdpD	0.973893	946744	No
spoT	0.974254	948159	No
hemF	0.974818	946908	No
ypfH	0.975524	947571	No
rpoB	0.976	948488	Yes
nuoH	0.977795	946761	No
rne	0.978799	945641	No
glpA	0.980633	946713	No
speG	0.981397	946117	No
sxy	0.981602	946504	No
tdcC	0.982643	947629	No
ynjI	0.986546	946239	No
ushA	0.986907	947331	No
yibQ	0.987176	948128	No
yfcJ	0.987391	946791	No
aspS	0.988089	946385	Yes
viaA	0.98926	948257	No
topA	0.989417	945862	Yes
rpoB	0.989548	948488	Yes
glyQ	0.99	948079	Yes
setC	0.990874	948177	No
lacZ	0.991737	945006	No
lacZ	0.991737	945006	No
garR	0.991812	947631	No
acrF	0.992406	947768	No
glyS	0.992727	948080	Yes
murG	0.993013	946321	Yes
puuP	0.995889	946287	No
ptrB	0.996805	946358	No
hemG	0.997	948331	Yes
uvrD	0.997998	948347	No
rpoC	0.998969	948487	Yes
sgcR	0.999504	946830	No
cdh	0.999754	948410	No
kup	1.00005	948255	No
ybbP	1.00037	945118	No
selB	1.00044	948103	No
hyaD	1.00067	945575	No
rssB	1.00133	945855	No
rep	1.00348	948292	No
sthA	1.0074	948461	No
yidX	1.0086	948202	No
aaeB	1.00912	947747	No
asmA	1.00995	946582	No
hsrA	1.01294	948265	No
gmd	1.01509	946562	No
yihN	1.02137	948365	No
cadC	1.02195	948653	No
sixA	1.02464	946815	No
pabC	1.02664	946647	No
putA	1.03005	945600	No
csgD	1.03132	949119	No
gltS	1.03179	948166	No
narX	1.03976	945788	No
selA	1.0412	948124	No
hisI	1.04283	946515	No
intF	1.0447	947351	No
ygiL	1.04794	947522	No
yieK	1.049	948229	No
cyoA	1.05108	945080	No
yccX	1.07645	945304	No
tolQ	1.1176	948900	No
leuS	1.11796	947497	Yes
uspD	1.12151	948415	No
oppA	1.15416	945830	No
fliH	1.16748	946456	No
ttcA	1.40583	948967	No
oppF	1.48901	945818	No
acnA	1.50895	946724	No
ydfU	1.71351	946108	No
murQ	1.71603	946893	No
pabB	1.81198	946337	No

## Sheet: NC-7_missense_variant_predict
Table S7 Missense variant prediction for all mutations: NC-7
GENE	Predicted_score	ENTREZID	Essentiality
acnB	-0.0623666	944864	No
frsA	-0.00261537	946039	No
rutE	0.24649	946591	No
lon	0.262937	945085	No
fabI	0.301	945870	Yes
glcE	0.305246	2847718	No
livH	0.384343	947965	No
bacA	0.38959	947551	No
glxK	0.481508	945129	No
nlpI	0.509565	947673	No
wecC	0.50987	948977	No
trxB	0.529881	949054	No
fliP	0.542083	946462	No
ydhL	0.555242	946168	Yes
yagH	0.573471	944949	No
rbsR	0.574809	948266	No
bcsA	0.589033	948053	No
serA	0.589806	945258	No
yieH	0.592759	948232	No
guaA	0.601	947334	Yes
cvpA	0.601522	945055	No
rfaD	0.611265	948134	No
rlmE	0.616934	947689	No
ilvC	0.623935	948286	No
argF	0.624103	944844	No
dgoT	0.628866	948196	No
bamA	0.642	944870	Yes
wzxE	0.642416	948294	No
ygdQ	0.649476	947295	No
yjdN	0.649575	948622	No
metA	0.650268	948513	No
cspE	0.654613	947024	No
malM	0.655109	948547	No
ygeY	0.662776	947360	No
sanA	0.682495	949003	No
speA	0.69518	947432	No
yjfZ	0.721896	948719	No
nuoJ	0.724756	946756	No
ligB	0.730647	948164	No
ypjA	0.731308	948630	No
mdtE	0.733951	948031	No
yggP	0.741476	2847686	No
rdgB	0.742552	947429	No
ftsA	0.744	944778	Yes
mug	0.748149	947560	No
frvB	0.748432	948390	No
ydjL	0.760131	946299	No
ribD	0.762	945620	Yes
rfaF	0.765089	948135	No
bioH	0.76579	947916	No
gpsA	0.769	948125	Yes
mdoC	0.775009	946944	No
rlmE	0.780356	947689	No
yiaF	0.78165	948072	No
malM	0.781702	948547	No
paaC	0.787168	945956	No
selA	0.793062	948124	No
nanK	0.793634	947757	No
lpxB	0.794	944838	Yes
phnJ	0.797439	948606	No
elyC	0.799338	945546	No
cpsG	0.80922	946574	No
creC	0.809587	948609	No
emrR	0.814041	945282	No
glrR	0.819178	947042	No
rluD	0.821	947087	Yes
yfjQ	0.822846	947127	No
yhbS	0.823152	947670	No
msbA	0.826588	945530	Yes
cbtA	0.829288	946534	No
hyfF	0.83588	946962	No
prfB	0.839495	947369	Yes
mdtD	0.840043	946601	No
ynjF	0.841469	946221	No
dinJ	0.842736	944914	No
mdaB	0.853654	947512	No
yfcJ	0.853919	946791	No
yahI	0.854757	944984	No
ubiX	0.857	949033	Yes
emtA	0.860352	945655	No
bglX	0.862443	946682	No
setA	0.86334	944793	No
ftsX	0.865809	947969	No
allE	0.865936	945149	No
uvrD	0.866756	948347	No
ebgA	0.869552	947583	No
srlE	0.87119	948933	No
ubiU	0.872558	949115	No
ldtC	0.884171	945666	No
rnr	0.885849	948692	No
viaA	0.885895	948257	No
mrcB	0.889291	944843	No
phnD	0.890559	948624	No
mutT	0.89386	944824	No
ecpC	0.89451	947606	No
ygcR	0.895235	947240	No
ybiW	0.896538	945444	No
ssuD	0.901111	945557	No
tig	0.902206	945081	No
srmB	0.90287	947055	No
rpsJ	0.908	947816	Yes
fryC	0.923131	949111	No
lysP	0.924092	946667	No
fnr	0.924309	945908	No
ftsW	0.93	946322	Yes
lysA	0.930611	947313	No
fryC	0.932267	949111	No
yrbG	0.936463	947730	No
xdhD	0.938606	949079	No
gspO	0.939274	947840	No
lapB	0.940571	944858	No
mlaF	0.941846	947729	No
metH	0.94285	948522	No
rpsA	0.943	945536	Yes
lacZ	0.954752	945006	No
bamA	0.955	944870	Yes
puuP	0.95691	946287	No
ribB	0.960235	947526	No
mdtB	0.961859	946606	No
gcl	0.962516	945394	No
gspM	0.963961	947841	No
ygbJ	0.972109	947200	No
yaiY	0.972741	945223	No
trpS	0.975	947894	Yes
fdhE	0.980649	948384	No
edd	0.983558	946362	No
gyrA	0.988377	946614	Yes
nfrA	0.99094	944741	No
ybiO	0.993058	945935	No
narG	0.994543	945782	No
yadC	0.99464	944837	No
wcaM	0.995979	946561	No
yhfT	1.0052	947883	No
aaeB	1.00783	947747	No
nfeF	1.02641	947582	No
yphF	1.05873	947020	No
ybcV	1.13993	945178	No
oppA	1.14408	945830	No
msrP	1.24758	946484	No
oppF	1.25142	945818	No
ybcV	1.31899	945178	No

## Sheet: Lenski_missense_variant_predict
Table S7 Missense variant prediction for all mutations: Lenski
GENE	Predicted_score	ENTREZID	Essentiality
rstA	-0.0235775	946199	No
pcnB	0.00283294	947318	No
lhr	0.0194875	946156	No
dsbC	0.0595972	947363	No
rarD	0.0609723	948330	No
pmrB	0.083769	948632	No
rseB	0.0906991	947054	No
dmsD	0.131824	945987	No
yiaA	0.208633	948078	No
smg	0.241632	947781	No
rmuC	0.257863	948966	No
feoB	0.280327	947919	No
uvrC	0.304443	947203	No
cdd	0.313407	946663	No
aroG	0.316242	945605	No
thrA	0.320093	945803	No
zwf	0.345174	946370	No
frc	0.359401	946842	No
elfC	0.364422	946934	No
ynbB	0.375061	945972	No
eutG	0.391628	946233	No
glpC	0.396633	946735	No
ybeF	0.408176	945219	No
malE	0.41	948538	No
yniA	0.412612	946236	No
ptsP	0.41677	947301	No
yijE	0.422496	948445	No
rutE	0.433743	946591	No
gltI	0.441593	946938	No
yieH	0.453421	948232	No
ydcI	0.453973	948865	No
ypfM	0.466223	5061513	No
dhaM	0.477743	945749	No
mutY	0.478324	947447	No
ygjQ	0.486096	947598	No
satP	0.497084	944792	No
ygfS	0.497317	949016	No
cynX	0.497707	946770	No
fucK	0.501059	946022	No
astE	0.505793	946256	No
maa	0.509839	945096	No
rhaA	0.510461	948400	No
ptrB	0.516012	946358	No
yhgN	0.517605	947938	No
yhdE	0.518631	947753	No
fryC	0.519645	949111	No
cdh	0.522305	948410	No
aphA	0.523013	948562	No
frvB	0.52377	948390	No
yjfC	0.526037	948699	No
secF	0.527572	949120	No
php	0.532383	947891	No
ugpC	0.533967	947953	No
hupA	0.537773	948499	No
yneE	0.538536	946188	No
lgoT	0.539815	948879	No
kdpB	0.545611	947450	No
pyrF	0.550524	947121	No
mtnN	0.551399	948542	No
yhjX	0.554523	948066	No
spoT	0.556261	948159	No
truC	0.55791	947242	No
accD	0.560743	946796	Yes
hslO	0.562755	947178	No
efeO	0.564938	945603	No
dusC	0.573627	945458	No
sdhE	0.575246	947382	No
pxpB	0.579121	945311	No
waaO	0.584922	948143	No
ugpA	0.587565	947957	No
parE	0.595514	947501	Yes
uraA	0.602717	946978	No
flgD	0.605218	945813	No
frvA	0.607216	948391	No
gldA	0.609308	948440	No
aslB	0.61151	949013	No
ygcQ	0.618425	946413	No
scpA	0.619475	945576	No
rhaD	0.620578	948401	No
iclR	0.622045	948524	No
ldtD	0.623601	945541	No
mepH	0.624848	945210	No
gatB	0.625268	946610	No
uhpT	0.629699	948201	No
metH	0.631629	948522	No
torY	0.635066	946490	No
rplF	0.635489	947803	Yes
prfB	0.63884	947369	Yes
yddG	0.646473	945942	No
yqiI	0.650863	947535	No
yejK	0.651987	946690	No
rtcA	0.652478	2847707	No
uhpT	0.653149	948201	No
osmY	0.655262	948895	No
yfhb	0.655951	947026	No
yqhD	0.657158	947493	No
sapA	0.657827	945873	No
lhr	0.658357	946156	No
aidB	0.658542	948710	No
setC	0.659629	948177	No
gadA	0.660191	948027	No
agaS	0.660234	947645	No
ubiU	0.662293	949115	No
yobB	0.665621	948329	No
tal	0.666344		No
bamD	0.667088	947086	Yes
fsr	0.668958	945119	No
yraK	0.672404	947654	No
rpoC	0.674001	948487	Yes
yhhJ	0.675764	947991	No
ygiQ	0.678285	948963	No
ynfD	0.679659	946133	No
wecA	0.681095	948789	No
sppA	0.682289	946281	No
ybbA	0.682889	945122	No
yahJ	0.684363	944976	No
phrB	0.686947	947005	No
ilvA	0.688187	948287	No
dgoK	0.688704	948207	No
ygcG	0.691471	945247	No
arnT	0.692078	947297	No
ygdI	0.694777	947276	No
serB	0.696534	948913	No
pphB	0.696997	947196	No
hpf	0.697499	947718	No
mrdA	0.702434	945240	Yes
artM	0.70336	949066	No
crr	0.705417	946880	No
yeiH	0.711049	946668	No
polA	0.711236	948356	No
ynaI	0.712416	945898	No
tcdA	0.713918	947291	No
rzpQ	0.71448	946101	No
ebgR	0.714808	947586	No
thiC	0.717103	948492	No
hsdM	0.717136	948872	No
topA	0.717736	945862	Yes
adeD	0.718072	948210	No
fdhD	0.721404	948393	No
fkpA	0.721427	947850	No
ydgK	0.721994	946154	No
bcsC	0.722442	948047	No
narU	0.72472	945799	No
ompA	0.72602	945571	No
yciW	0.728109	945859	No
cynX	0.729614	946770	No
pdeR	0.731152	945868	No
livK	0.73194	947964	No
ybcM	0.732349	945163	No
dpiB	0.734973	945233	No
yhaK	0.735795	947620	No
yqjG	0.737785	947615	No
yfcE	0.738894	946755	No
yejE	0.738908	946683	No
eutC	0.73933	946925	No
hsdR	0.740916	948878	No
barA	0.741132	947255	No
mngB	0.746202	945359	No
secB	0.74825	948123	No
nadR	0.748367	948911	No
pdeN	0.748929	946695	No
nlpI	0.749915	947673	No
fdnH	0.752423	948794	No
clsC	0.752657	947321	No
metG	0.752787	946643	Yes
hcaT	0.756665	947007	No
ybeR	0.758971	945249	No
dtpA	0.765217	947436	No
cysE	0.765318	948126	No
glgA	0.766183	947932	No
hisM	0.766242	946790	No
bglF	0.768132	948236	No
sufD	0.768347	944878	No
dusA	0.769135	948558	No
rpsF	0.773614	948723	Yes
rhaD	0.775895	948401	No
aes	0.776065	947514	No
yjiK	0.776728	948957	No
pdeG	0.78094	945738	No
ycfH	0.783549	945656	No
gspC	0.784753	947824	No
rlhA	0.78513	945993	No
yoaE	0.785285	946335	No
apt	0.789719	945113	No
wecB	0.789735	944789	No
speG	0.791847	946117	No
ydgD	0.794669	946436	No
ppdB	0.794923	948985	No
adeP	0.795657	948224	No
murF	0.79567	944813	Yes
recQ	0.79637	948318	No
metR	0.799796	948310	No
lplT	0.800031	947317	No
phnK	0.801398	948611	No
allC	0.801836	945150	No
carB	0.803191	944775	No
ldcC	0.803549	944887	No
caiA	0.803686	949064	No
ypdE	0.805517	946848	No
dcuC	0.812227	945000	No
yjiN	0.813779	948860	No
tus	0.815383	945135	No
acpT	0.815997	947979	No
yfdE	0.817018	946432	No
bcsC	0.817575	948047	No
pxpC	0.817967	945317	No
mak	0.822725	949086	No
sstT	0.822912	947605	No
yneE	0.823519	946188	No
ycgM	0.824419	946115	No
ldtC	0.824792	945666	No
clsB	0.82724	945409	No
abrB	0.83059	945321	No
nuoG	0.830775	946762	No
betA	0.831094	945716	No
tig	0.83375	945081	No
opgB	0.835658	948888	No
pdxY	0.840857	946162	No
fimH	0.843334	948847	No
acrE	0.844758	947706	No
epmB	0.844763	948662	No
barA	0.845895	947255	No
yigZ	0.847486	948334	No
murD	0.849709	944818	Yes
ybgQ	0.853157	946537	No
infB	0.857021	947684	Yes
prpE	0.858765	946891	No
hyi	0.86016	946186	No
ykgF	0.860449	944980	No
maeB	0.861396	946947	No
trmA	0.864553	947143	No
fdhE	0.865	948384	No
ogt	0.867102	945853	No
ygiF	0.86728	947554	No
yfiF	0.86761	947066	No
apbE	0.868706	946711	No
lysS	0.868839	947372	Yes
odhB	0.868957		No
gyrA	0.87009	946614	Yes
glgA	0.870643	947932	No
digH	0.872194	945975	No
nrfG	0.872952	948592	No
cynT	0.873539	946548	No
znuC	0.873884	946374	No
lldP	0.874552	948114	No
hycA	0.87496	947193	No
mrdB	0.875818	945238	Yes
malT	0.876165	947921	No
ygcE	0.876866	946193	No
rffC	0.878981	948298	No
narK	0.88052	945783	No
lldP	0.880794	948114	No
treF	0.885323	948037	No
glpE	0.88567	947935	No
yahK	0.886037	944975	No
yeeZ	0.887249	946538	No
mdtG	0.887774	945627	No
valS	0.887823	948785	Yes
copD	0.888979		No
ybiV	0.890537	945432	No
rarD	0.890807	948330	No
yejE	0.891362	946683	No
citT	0.892622	949070	No
mhpA	0.89435	945197	No
hslU	0.894518	948430	No
ribE	0.896415	946453	Yes
hycE	0.897417	947396	No
napA	0.899546	947093	No
dgoR	0.899762	2847767	No
coaD	0.89979	947386	Yes
emrR	0.900401	945282	No
rimO	0.901429	945465	No
ydiJ	0.902498	946189	No
adeD	0.902898	948210	No
dcuC	0.904972	945000	No
ubiI	0.906075	947389	No
tdcG	0.90821	2847724	No
rffG	0.911745	948300	No
yegI	0.912445	947159	No
arcC	0.913002	944972	No
glgX	0.914001	947941	No
exuT	0.914321	947601	No
pdhR	0.914421	944827	No
nagC	0.914681	945285	No
ydjH	0.915539	946285	No
amiD	0.915749	945494	No
aas	0.916138	947315	No
trg	0.917934	945995	No
hiuH	0.918817	946485	No
rffM	0.920542	948301	No
fklB	0.920963	948726	No
gntP	0.921854	948848	No
yieL	0.922488	948272	No
hypF	0.92323	944963	No
dhaR	0.923681	945743	No
pflB	0.92492	945514	No
ptrA	0.925128	947284	No
pqqL	0.9259	946059	No
yegD	0.927136	947234	No
betI	0.92854	944981	No
yjaH	0.932432	948508	No
gapA	0.932701	947679	Yes
pyrC	0.933289	945787	No
arcB	0.938267	947887	No
hprS	0.938583	946487	No
rpoB	0.939581	948488	Yes
yfcC	0.93972	946780	No
nanK	0.941492	947757	No
nuoM	0.942177	947731	No
cynR	0.945906	945001	No
ycjG	0.947894	946013	No
pckA	0.947901	945667	No
pyrB	0.949243	948767	No
rpsD	0.954582	947793	Yes
gudX	0.955685	947261	No
cysS	0.956361	946969	Yes
ttdR	0.95699	947562	No
topA	0.957392	945862	Yes
trkG	0.961569	945932	No
cbl	0.963823	946502	No
yhhS	0.963967	947982	No
ydiS	0.96405	946212	No
araJ	0.964913	949077	No
rcdA	0.967565	945473	No
zntA	0.968463	947972	No
ldcC	0.968622	944887	No
bepA	0.968967	947029	No
dnaA	0.970046	948217	Yes
yciT	0.971289	945869	No
htrE	0.973139	944819	No
pflB	0.973849	945514	No
sdaC	0.973979	947264	No
sthA	0.974059	948461	No
rep	0.974616	948292	No
ubiB	0.974725	948322	Yes
uvrB	0.975724	945385	No
gadB	0.977043	946058	No
recC	0.977114	947294	No
gorA	0.978346	948014	No
puuE	0.978654	945446	No
fdnG	0.97976	946035	No
narX	0.982037	945788	No
ubiB	0.982422	948322	Yes
acrD	0.982756	945464	No
lamB	0.983024	948548	No
rnc	0.984157	947033	No
atoS	0.984172	949011	No
ybbP	0.984259	945118	No
yihL	0.984437	948368	No
gcvR	0.985959	946950	No
aslB	0.986259	949013	No
lysO	0.986271	947142	No
yojI	0.986535	946705	No
yegI	0.986739	947159	No
ynjI	0.986789	946239	No
mscK	0.988663	945132	No
valS	0.988671	948785	Yes
sbcC	0.990023	949076	No
cusS	0.991948	945978	No
malS	0.993888	948088	No
ybhC	0.993892	945381	No
cusA	0.994422	945191	No
yhgF	0.994589	947911	No
fadK	0.995232	946213	No
ygjK	0.995875	947596	No
scpA	0.996109	945576	No
pdeR	0.998151	945868	No
fhuE	0.99859	945649	No
agaR	1.00474	947636	No
glpF	1.01098	948422	No
ftsH	1.01489	947690	Yes
kbaY	1.02467	947644	No
sgcX	1.02633	948840	No
yjjG	1.08521	948899	No
cpsG	1.14955	946574	No
cspA	1.15425	948070	No
rpsM	1.44162	947791	Yes
